# Supplementary material for: Harnessing landrace diversity empowers wheat breeding
Source: Nature. 2024 Jun 17;632(8026):823–31. doi: 10.1038/s41586-024-07682-9 (PMC11338829; doi:10.1038/s41586-024-07682-9)
Supplement: Supplementary file 5 — This file contains Supplementary Tables 11–20. [file 41586_2024_7682_MOESM5_ESM.xlsx]

## Sheet: S11
Supplementary Table 11 Number of years in which each trait was recorded in different trial sites/environments. The numbers in the cells represent the number of years. Abbreviations and detailed descriptions of the trial sites/environments is provided as a footnote.
Trait abbreviation	Trait name	Final categories	Shenzhen	Shenzhen-NN	Shenzhen-LN	Quzhou	Kaifeng-GH	Kaifeng	RH-LN	RH-HN	RH	SB-HN	SB-LN	SB	JIC	JIC-GH	PBI	Sids	Gemmiza	Nubaria	Sakha	Egypt-seedling	Elhmam	EIAR	KARI	JELDU	MERARO	Karalee	Lansdowne	NIAB	Limagrain	Nottingham
BM	Aboveground biomass at maturity	Biomass partitioning	1			1			7	6		1	1
GN	Grain Number	Yield component									3	1	1	1	5
GrnNode	Grain number per node	Yield component													1
GrnSpk	Number of grains per spike	Yield component	1	1	1	1	1	1						1	1			1
GrnSpl	Number of grains per spikelet	Yield component	1	1	1	1	1	1							1
GrnTllr	Grain spike ratio	Yield component													1
GW	Grain weight	Yield component	1			1					3	1	1	1	9	1		3	2	1	1
GY	Grain yield	Biomass partitioning		1	1	1	1		7	6	3	1	1	1	6
SpkGW	Grain weight per spike	Yield component													1
HI	Harvest index	Biomass partitioning							7	6		1	1
NodepSP	Node number per spike	Yield component													1
PairedSplN	Paired Spikelet number	Morphological traits													1
PH	Plant height	Biomass partitioning	1	1	1	1	1	1	6	7		1	2		9			3	2	2	3
SN	Spike number	Yield component													1
SpkDW	Spike dry weight	Yield component													1
SplN	Number of spikelet per spike	Yield component	1	1	1	1	1	1							2
StrawYld	Straw yield	Biomass partitioning							7	6
ANTHCOL	Anther colour	Morphological traits	1												1
AwnLng	Awn length	Morphological traits		1	1		1	1							1
Awns	Spike awnedness	Morphological traits													6	1	1
SpkLng	Spike length	Morphological traits	1	1	1	1	1	1							3
GlmCol	Glume colour	Morphological traits				1									1		1
GSurfA	Surface of whole grain	Yield component	1			1									9	1
SpkDen	Spike density	Morphological traits													1
StmLng	Stem length	Morphological traits													1
BaWtGr	Barium weight per grain	Mineral content												1
CaWtGr	Calcium weight per grain	Nutrition/Quality traits									3			1
CuWtGr	Copper weight per grain	Mineral content									3			1
FeWtGr	Iron weight per grain	Nutrition/Quality traits									3			1
GrnBaCnc	Grain Barium concentration	Mineral content												1
GrnCaCnc	Grain Calcium concentration	Nutrition/Quality traits									3			1
GrnCuCnc	Grain Copper concentration	Mineral content									3			1
GrnFeCnc	Grain Iron concentration	Nutrition/Quality traits									3			1
GrnKCnc	Grain Potassium concentration	Nutrition/Quality traits									3			1
GrnMgCnc	Grain Magnesium concentration	Nutrition/Quality traits									3			1
GrnMnCnc	Grain Manganese concentration	Nutrition/Quality traits									3			1
GrnNaCnc	Grain Sodium concentration	Nutrition/Quality traits									3
GrnPCnc	Grain Phosphorus concentration	Nutrition/Quality traits									3			1
GrnSCnc	Grain Sulphur concentration	Nutrition/Quality traits									3			1
GrnZnCnc	Grain Zinc concentration	Nutrition/Quality traits									3			1
KWtGr	Potassium weight per grain	Nutrition/Quality traits									3			1
MgWtGr	Magnesium weight per grain	Nutrition/Quality traits									3			1
MnWtGr	Manganese weight per grain	Nutrition/Quality traits									3			1
NaWtGr	Sodium weight per grain	Nutrition/Quality traits									3
PWtGr	Phosphorus weight per grain	Nutrition/Quality traits									3			1
SWtGr	Sulphur weight per grain	Nutrition/Quality traits									3			1
ZnWtGr	Zinc weight per grain	Nutrition/Quality traits									3			1
Ant	Anthesis time	Phenological traits	1			1			4	7		1	1
Boot	Booting time	Phenological traits	1				1								1
FND	First node detectable time	Phenological traits													1
FT	Flowering Time(Generate by Hd and Ant)	Phenological traits		1	1		1		4	7		1	2		7
GFP	Grain filling period	Phenological traits							4	6
GFR	Grain fill rate	Phenological traits							4	5
Hd	Heading days	Phenological traits	1	1	1	1	1						1		9			3	3	2	3
Mat	Maturity time	Phenological traits	1			1			6	6					1			2	1
SenDurTT	Senescence duration thermal time	Phenological traits										1	1
SenEndTT	End of senescence thermal time	Phenological traits										1	1
SenOnTT	Onset of senescence thermal time	Phenological traits										1	1
AGBMNitr	Above ground biomass nitrogen content	Nitrogen Use Efficiency components							7	6
BMNUE	Above ground biomass nitrogen efficiency	Nitrogen Use Efficiency components							7	6
BMNUP	Above ground biomass nitrogen uptake	Nitrogen Use Efficiency components							7	6
BMNUtE	Biomass Nitrogen utilization efficiency	Nitrogen Use Efficiency components							7	6
GNUP	Grain Nitrogen uptake	Nitrogen Use Efficiency components							7	6	3			1
GPD	Grain protein deviation	Nitrogen Use Efficiency components							7	6
GrnBaOff	Grain Barium offtake	Mineral content												1
GrnCaOff	Grain Calcium offtake	Nutrition/Quality traits									3			1
GrnCuOff	Grain Copper offtake	Mineral content									3			1
GrnFeOff	Grain Iron offtake	Nutrition/Quality traits									3			1
GrnKOff	Grain Potassium offtake	Nutrition/Quality traits									3			1
GrnMgOff	Grain Magnesium offtake	Nutrition/Quality traits									3			1
GrnMnOff	Grain Manganese offtake	Nutrition/Quality traits									3			1
GrnNaOff	Grain Sodium offtake	Nutrition/Quality traits									3
GrnPOff	Grain Phosphorus offtake	Nutrition/Quality traits									3			1
GrnSOff	Grain Sulphur offtake	Nutrition/Quality traits									3			1
GrnZnOff	Grain Zinc offtake	Nutrition/Quality traits									3			1
NHI	Nitrogen harvest index	Nitrogen Use Efficiency components							7	6
NUE	Nitrogen use efficiency	Nitrogen Use Efficiency components							7	6
NupE	Nitrogen uptake efficiency	Nitrogen Use Efficiency components							7	6
NutE	Grain Nitrogen utilization efficiency	Nitrogen Use Efficiency components							7	6
STRNitr	Straw Nitrogen content	Nitrogen Use Efficiency components							7	6
STRNUP	Straw Nitrogen uptake	Nitrogen Use Efficiency components							7	6
GLng	Grain length	Yield component	1			1									9	1
GNitr	Grain Nitrogen content	Nutrition/Quality traits							7	6	3			1
GWid	Grain width	Yield component	1			1									9	1
NWtGr	Nitrogen weight per grain	Nitrogen Use Efficiency components									3			1
GrwHabit	Plant growth habit	Phenological traits		1	1														1		1
Lodg	Lodging	Physiological traits	1			1									1
TN	Tilling number	Yield component	1	1	1	1	1	1
BrownFootRot	Brown foot rot	Biotic stress traits									1
PrecoSev	Brown rust	Biotic stress traits				1					1							3	3	3	3	3	1	1	1	1		1	4
PherpResp	Eyespot score	Biotic stress traits									1				1
EgramSev	Powdery mildew score	Biotic stress traits				1					1				1			1				2
StritInc	Septoria	Biotic stress traits									1				2
PgramCI	Stem rust	Biotic stress traits				1												3	2	3	3	3	1	1	1	1			4
GgtriInc	Take-all index	Biotic stress traits									5
FHB	Fusarium head bligh	Biotic stress traits	1
LS	Leaf Spot	Biotic stress traits	1
PstriSev	Yellow rust	Biotic stress traits									1							3	3	3	3	1	1		1	1	1		4	2	2
AwnCol	Awn color	Morphological traits															1
COLEOPCOL	Coleoptile colour	Morphological traits													1
GCol	Grain colour	Nutrition/Quality traits															1
GlumePub	Glume pubescenec	Morphological traits	1	1	1	1
GlumeSurf	Glume surface	Morphological traits															1
StemCol	Stem Color	Morphological traits				1
LeafCol	Leaf Color	Morphological traits	1
WAXY	Waxy	Morphological traits	1			1	1
InternodeLng	Stem internodes length	Morphological traits													1
LeafLng	Leaf length	Morphological traits	1	1	1	1
LeafWid	Leaf width	Morphological traits	1	1	1	1
NodeNO	Node number	Morphological traits													1
LeaAuCol	Leaf Auricle Color	Morphological traits	1			1
RootLng	Root growth inhibition by ethylene treatment	Physiological traits																														1
EAR	Ear Day	Phenological traits					1
FLeafSen	Flag leaf senescence	Phenological traits													1
GrndCov	Chlorophyll Content	Physiological traits	1	1	1
GHrd	Grain hardness	Nutrition/Quality traits													1
CirDe	Circular Degree	Morphological traits	1			1
GrnDia	Grain diameter	Yield component	1			1									1
LenWidRa	length-width ratio	Yield component	1			1
Gcir	Grain Circumference	Yield component	1			1
EmerNo	Emergency Number	Yield component	1			1
CI	Red-edge ChlorophyII Index	Physiological traits		1	1
DATT	DATT	Physiological traits		1	1
EVI	Enhanced Vegetation Index	Physiological traits		1	1
GI	Green Index	Physiological traits		1	1
GNDVI	Green Normalized Difference Vegetation Index	Physiological traits		1	1
PRI	Photochemical Reflectance Index	Physiological traits		1	1
TVI	Triangular Vegetation Index	Physiological traits		1	1
RVI	Ratio Vegetation Index	Physiological traits		1	1
SC	Stomatal Conductance	Physiological traits	1			1
InterCO2	Intercellular CO2 Concentration	Physiological traits	1			1
LAI	Leaf Area Index	Physiological traits	1
LeafTem	Leaf Temperature	Physiological traits	1			1
CO2A	CO2_Assimilation	Physiological traits	1			1
TR	Transpiration Rate	Physiological traits	1			1
PollV	Pollen viability	Physiological traits									1
NDVI	Canopy normalized difference vegetation index	Physiological traits											1
Abbreviations and detailed descriptions of the different trial sites/environments.
Abbreviation	Details
Shenzhen	Agricultural Genomics Institute at Shenzhen, Chinese Academy of Agricultural Sciences (N22°60′36.05″ and E114°51′00.35)
Shenzhen-NN	Agricultural Genomics Institute at Shenzhen, Chinese Academy of Agricultural Sciences (N22°60′36.05″ and E114°51′00.35), normal nitrogen level
Shenzhen-LN	Agricultural Genomics Institute at Shenzhen, Chinese Academy of Agricultural Sciences (N22°60′36.05″ and E114°51′00.35), low nitrogen level
Quzhou	Quzhou experimental station， China Agricultural University(36.863°, 115.016°E)
Kaifeng	Jinming Campus, Henan University(34.817°N, 114.308°E）
Kaifeng-GH	Kaifeng-Green House
RH-LN	Rothamsted Research, located in UK Harpenden, low nitrogen level
RH	Rothamsted Research, located in UK Harpenden, standard growing conditions
RH-HN	Rothamsted Research, located in UK Harpenden, high nitrogen level
SB-HN	Sutton-Bonington, high nitrogen level
SB-LN	Sutton-Bonington, low nitrogen level
SB	Sutton-Bonington field trials, University Nottingham, standard growing condition
JIC	John Innes Centre
JIC-GH	John Innes - green house
PBI	Plant Breeding Institute (merged with the JIC in 1990)
Sids	Agricultural Research station in Middle Egypt, which is characterized by high yielding conditions in the Nile valley (29.076°N,31.097°E).
Gemmiza	Agricultural Research Station at Middle Delta to represent heavy and fertile soil and considered a hot spot for rusts and powdery mildew (30.867°N, 31.028°E)
Nubaria	Agricultural Research Station at the west Nile Delta to represent the newly reclaimed lands under surface irrigation and considered a hot spot for all three wheat rusts, in particular leaf rust and stem rust (30.6973 N, 30.66713E).
Sakha	Agricultural Research Station to represent the north Delta region (31°06′42″N, 30°56′45″E), which is characterized as a hot spot for yellow rust, leaf rust and stem rust.
Elhmam	An Agricultural Research Station in Sharqia Governorate
Egypt	Egypt-seedling, seedling tests
Lansdowne	Lansdowne, Australia
Karalee	Karalee,Australia
EIAR	Ethiopian Institute of Agricultural Research 08°44' N and 38°58' E
KARI	Kenya Agriculture & Livestock Research Organization 0°20' N and 35°56' E
JELDU	Ethiopia 09 15'54.9" N and 38 04' 54.5", elevation 2500 - 3200m
MERARO	Ethiopia 07°41' N and 39°25' E - 3030m elevation
NIAB	National Institute of Agricultural Biology, UK (52°14' N and 0°05' E)
Limagrain	Limagrain
Nottingham	University Nottingham – climate chamber

## Sheet: S12
Supplementary Table 12. Details of Recombinant Inbred Line (RIL) populations with Watkins parent used in this study. In total 73 RIL populations with a Watkins parent were used in this study, although 109 RIL populations have been developed as part of the wider project. Table includes germplasm accession codes for the parental lines, as well as for the RIL populations which are available from the…
Used in this study	RIL population	Common NAM parent	Non-common Watkins parent (https://www.seedstor.ac.uk/search-browseaccessions.php?idCollection=39)	old code for non-common parent	Country of origin	Watkins Core Set Line	GRU Population Code (https://www.seedstor.ac.uk/search-browseaccessions.php?idCollection=47)	Genetic Map Type	Map Generation	Ancestral group of parent	Growth habit	Number of RILs	Donors for TK-NILs	In Wingen et al 2016.
Y	ParW007	Paragon	WATDE0002	1190007-1	Australia	C	Paragon x WATDE0002	AB+KA	F4	AG6	S	95	TK3;TK5
Y	ParW032	Paragon	WATDE0004	1190032-1	India	C	Paragon x WATDE0004	AB+KA	F4	AG5	S	95	TK3;TK5
Y	ParW034	Paragon	WATDE0005	1190034-1	India	C	Paragon x WATDE0005	AB+KA	F5	AG3	S	94	TK1;TK2;TK3	x
Y	ParW042	Paragon	WATDE0007	1190042-1	France	C	Paragon x WATDE0007	KA	F4	AG2	S	94	TK4
Y	ParW044	Paragon	WATDE0008	1190044-1	Morocco	C	Paragon x WATDE0008	AB+KA	F4	AG7	S	94		x
Y	ParW045	Paragon	WATDE0009	1190045-1	Syria	C	Paragon x WATDE0009	KA	F4	AG7	S	94
Y	ParW094	Paragon	WATDE0228	1190094-1	India		Paragon x WATDE0228	AB	F4	AG2	S	108	TK6
Y	ParW103	Paragon	WATDE0013	1190103-1	Italy	C	Paragon x WATDE0013	KA	F4	AG7	S	93		x
Y	ParW110	Paragon	WATDE0014	1190110-1	France	C	Paragon x WATDE0014	AB+KA	F4	AG2	W	94	TK4;TK5;TK6	x
Y	ParW126	Paragon	WATDE0015	1190126-1	India	C	Paragon x WATDE0015	KA	F4	AG3	S	94	TK3
Y	ParW127	Paragon	WATDE0016	1190127-1	India	C	Paragon x WATDE0016	KA	F4	AG5	S	91	TK3
Y	ParW139	Paragon	WATDE0017	1190139-1	France	C	Paragon x WATDE0017	KA	F4	AG7	S	94	TK3;TK4	x
Y	ParW141	Paragon	WATDE0018	1190141-2	China	C	Paragon x WATDE0018	AB+KA	F5	AG6	S	91	TK1;TK2;TK3	x
Y	ParW145	Paragon	WATDE0019	1190145-1	Spain	C	Paragon x WATDE0019	AB+KA	F4	AG6	S	94
Y	ParW160	Paragon	WATDE0021	1190160-2	Spain	C	Paragon x WATDE0021	AT+KA	F4	AG7	S	94
Y	ParW199	Paragon	WATDE0023	1190199-1	India	C	Paragon x WATDE0023	KA	F4	AG3	S	93	TK3;TK6	x
Y	ParW209	Paragon	WATDE0024	1190209-1	Egypt	C	Paragon x WATDE0024	AB+KA	F5	AG2	S	83	TK1;TK3	x
Y	ParW216	Paragon	WATDE0025	1190216-1	Morocco	C	Paragon x WATDE0025+	KA	F4	AG6	S	95
Y	ParW218	Paragon	WATDE0026	1190218-1	Tunisia	C	Paragon x WATDE0026	KA	F4	AG6	S	88	TK4
Y	ParW219	Paragon	WATDE0027	1190219-1	Spain	C	Paragon x WATDE0027	KA	F4	AG6	S	94	TK4;TK6	x
Y	ParW223	Paragon	WATDE0028	1190223-1	Burma	C	Paragon x WATDE0028	KA	F4	AG6	S	95
Y	ParW224	Paragon	WATDE0029	1190224-3	China	C	Paragon x WATDE0029	KA	F4	AG6	S	94		x
Y	ParW231	Paragon	WATDE0030	1190231-2	Hungary	C	Paragon x WATDE0030	KA	F4	AG2	W	94	TK4
Y	ParW238	Paragon	WATDE0031	1190238-1	Iran	C	Paragon x WATDE0031	AT+KA	F4	AG4	S	89		x
Y	ParW239	Paragon	WATDE0032	1190239-1	Spain	C	Paragon x WATDE0032	AT+KA	F4	AG6	S	94	TK3
Y	ParW246	Paragon	WATDE0033	1190246-1	India	C	Paragon x WATDE0033	KA	F4	AG1	S	93	TK3;TK6
Y	ParW254	Paragon	WATDE0034	1190254-1	Morocco	C	Paragon x WATDE0034	KA	F4	AG7	S	97		x
Y	ParW273	Paragon	WATDE0036	1190273-1	Spain	C	Paragon x WATDE0036	KA	F4	AG6	S	95		x
Y	ParW291	Paragon	WATDE0037	1190291-1	Cyprus	C	Paragon x WATDE0037	KA	F4	AG6	S	95	TK4
Y	ParW292	Paragon	WATDE0038	1190292-1	Cyprus	C	Paragon x WATDE0038	AB+KA	F5	AG6	S	94	TK1;TK2;TK3;TK6	x
Y	ParW299	Paragon	WATDE0039	1190299-1	Turkey	C	Paragon x WATDE0039	KA	F4	AG4	S	93		x
Y	ParW305	Paragon	WATDE0041	1190305-1	Egypt	C	Paragon x WATDE0041	AB	F4	AG6	S	93
Y	ParW308	Paragon	WATDE0042	1190308-1	Iran	C	Paragon x WATDE0042	KA	F4	AG4	S	80		x
Y	ParW324	Paragon	WATDE0044	1190324-1	China	C	Paragon x WATDE0044	KA	F4	AG2	W	94
Y	ParW349	Paragon	WATDE0046	1190349-1	Bulgaria	C	Paragon x WATDE0046	KA	F4	AG5	S	91	TK3
Y	ParW352	Paragon	WATDE0047	1190352-1	Yugoslavia	C	Paragon x WATDE0047	AB+KA	F5	AG4	S	92	TK1;TK2;TK3;TK5	x
Y	ParW387	Paragon	WATDE0050	1190387-1	Spain	C	Paragon x WATDE0050	KA	F4	AG6	S	94	TK3	x
Y	ParW396	Paragon	WATDE0051	1190396-1	Portugal	C	Paragon x WATDE0051	KA	F4	AG7	S	95	TK3	x
Y	ParW397	Paragon	WATDE0052	1190397-1	Portugal	C	Paragon x WATDE0052	KA	F4	AG7	S	93	TK3
Y	ParW398	Paragon	WATDE0053	1190398-1	Palestine	C	Paragon x WATDE0053	KA	F4	AG6	S	95	TK3
Y	ParW420	Paragon	WATDE0055	1190420-1	India	C	Paragon x WATDE0055	KA	F4	AG7	S	95
Y	ParW451	Paragon	WATDE0059	1190451-1	Romania	C	Paragon x WATDE0059	KA	F4	AG5	W	94	TK4;TK5
Y	ParW468	Paragon	WATDE0061	1190468-1	Afghanistan	C	Paragon x WATDE0061	AB+KA	F5	AG3	S	93	TK1;TK2;TK3;TK6	x
Y	ParW471	Paragon	WATDE0062	1190471-1	Afghanistan	C	Paragon x WATDE0062	AB+KA	F4	AG3	S	92		x
Y	ParW475	Paragon	WATDE0064	1190475-1	Afghanistan	C	Paragon x WATDE0064	KA	F4	AG3	S	81	TK3	x
Y	ParW496	Paragon	WATDE0067	1190496-1	Morocco	C	Paragon x WATDE0067	KA	F4	AG6	S	94	TK3;TK5
Y	ParW507	Paragon	WATDE0068	1190507-1	Australia	C	Paragon x WATDE0068	KA	F4	AG7	S	94	TK4
Y	ParW546	Paragon	WATDE0069	1190546-1	Spain	C	Paragon x WATDE0069	KA	F4	AG6	S	95		x
Y	ParW560	Paragon	WATDE0071	1190560-1	Greece	C	Paragon x WATDE0071	KA	F4	AG6	S	94	TK4
Y	ParW562	Paragon	WATDE0072	1190562-1	Greece	C	Paragon x WATDE0072	KA	F4	AG6	S	94		x
Y	ParW566	Paragon	WATDE0073	1190566-1	Greece	C	Paragon x WATDE0073	KA	F4	AG6	S	93	TK3	x
Y	ParW580	Paragon	WATDE0076	1190580-1	Iran	C	Paragon x WATDE0076	KA	F4	AG4	S	94
Y	ParW624	Paragon	WATDE0079	1190624-3	Bulgaria	C	Paragon x WATDE0079	KA	F4	AG5	W	94		x
Y	ParW627	Paragon	WATDE0080	1190627-1	Iran	C	Paragon x WATDE0080	KA	F4	AG4	S	93		x
Y	ParW629	Paragon	WATDE0081	1190629-1	Iran	C	Paragon x WATDE0081	AT+KA	F4	AG4	S	94	TK3	x
Y	ParW670	Paragon	WATDE0087	1190670-1	Poland	C*	Paragon x WATDE0885	KA	F4	AG5	S	94		x
Y	ParW685	Paragon	WATDE0091	1190685-1	Spain	C	Paragon x WATDE0091	KA	F4	AG6	S	95	TK5
Y	ParW694	Paragon	WATDE0093	1190694-2	India	C	Paragon x WATDE0093	AB+KA	F5	AG3	S	94	TK5	x
Y	ParW698	Paragon	WATDE0094	1190698-1	China	C	Paragon x WATDE0094	KA	F4	AG1	S	94
Y	ParW700	Paragon	WATDE0095	1190700-1	China	C	Paragon x WATDE0095	KA	F4	AG1	S	94
Y	ParW707	Paragon	WATDE0098	1190707-2	India	C	Paragon x WATDE0098	KA	F4	AG3	S	93		x
Y	ParW729	Paragon	WATDE0100	1190729-1	Iran	C	Paragon x WATDE0100+	AB+KA	F5	AG4	S	77	TK1;TK2;TK3;TK6	x
Y	ParW731	Paragon	WATDE0101	1190731-1	India	C	Paragon x WATDE0101	KA	F4	AG3	S	93		x
Y	ParW740	Paragon	WATDE0103	1190740-2	USSR	C	Paragon x WATDE0103	KA	F4	AG5	W	94		x
Y	ParW747	Paragon	WATDE0106	1190747-1	Ethiopia	C	Paragon x WATDE0106	KA	F4	AG4	S	88	TK4
Y	ParW749	Paragon	WATDE0107	1190749-1	USSR	C	Paragon x WATDE0107	KA	F4	AG4	S	94
Y	ParW753	Paragon	WATDE0109	1190753-1	USSR	C	Paragon x WATDE0109	KA	F4	AG5	W	94	TK5
Y	ParW777	Paragon	WATDE0111	1190777-1	Finland	C	Paragon x WATDE0111	AT+KA	F4	AG5	S	93		x
Y	ParW811	Paragon	WATDE0115	1190811-1	Tunisia	C	Paragon x WATDE0115	KA	F4	AG1	S	96		x
Y	ParW827	Paragon	WATDE0118	1190827-1	China	C	Paragon x WATDE0118	KA	F4	AG1	S	92		x
Y	ParW912	Paragon	WATDE0119	1190912-3	Hungary	C	Paragon x WATDE0119	AB	F5	AG5	W	66
	ParW004	Paragon	WATDE0001	1190004-1	Iraq	C	Paragon x WATDE0001+			AG6	S	91
	ParW020	Paragon	WATDE0145	1190020-1	India		Paragon x WATDE0145+			AG5	S	134
Y	ParW049	Paragon	WATDE0175	1190049-1	Spain		Paragon x WATDE0175	AB	F4	AG2	S	94
	ParW068	Kilburn	WATDE0199	1190068-1	Spain		Kilburn x WATDE0199+			AG5	S	129
	ParW079	Paragon	WATDE0010	1190079-1	India	C	Paragon x WATDE0010	KA	F4	AG5	W	94		x
	ParW114	Paragon	WATDE0249	1190114-2	Yugoslavia		Paragon x WATDE0249+			AG5	S	103
	RobW145	Robigus	WATDE0019	1190145-1	Spain	C	Robigus x WATDE0019+	AB	F5	AG6	S	88		x
	ParW168	Paragon	WATDE0312	1190168-1	China		Paragon x WATDE0312+			AG7	S	89
	RobW181	Robigus	WATDE0022	1190181-1	Poland	C	Robigus x WATDE0181+	AB	F5	AG5	W	92
	ParW204	Paragon	WATDE0356	1190204-3	India		Paragon x WATDE0356+			AG5	S	126
	ParW281	Paragon	WATDE0440	1190281-1	Greece		Paragon x WATDE0440	KA	F4	AG6	S	93		x
	ParW300	Paragon	WATDE0040	1190300-1	Turkey	C	Paragon x WATDE0040	KA	F4	AG4	S	87		x
	ParW355	Paragon	WATDE0048	1190355-1	Yugoslavia	C*	Paragon x WATDE0048+			AG6	S	91
	ParW360	Paragon	WATDE0049	1190360-1	Yugoslavia	C	Paragon x WATDE0049	KA	F4	AG5	S	94		x
	ParW406	Paragon	WATDE0054	1190406-1	India	C	Paragon x WATDE0054	KA	F4	AG3	S	94		x
	ParW433	Paragon	WATDE0056	1190433-1	India	C	Paragon x WATDE0056	KA	F4	AG3	S	94		x
	ParW440	Paragon	WATDE0057	1190440-1	China	C	Paragon x WATDE0057	KA	F4	AG1	S	94		x
	ParW474	Paragon	WATDE0063	1190474-1	Afghanistan	C	Paragon x WATDE0063	KA	F4	AG3	S	94
	ParW483	Paragon	WATDE0066	1190483-1	Poland	C	Paragon x WATDE0066	KA	F4	AG4	S	94		x
	ParW487	Paragon	WATDE0671	1190487-1	USSR		Paragon x WATDE0671+			AG4	S	103
	ParW489	Paragon	WATDE0674	1190489-1	USSR		Paragon x WATDE0674+			AG4	W	104
	ParW579	Paragon	WATDE0075	1190579-1	Iran	C	Paragon x WATDE0075+	AB	F5	AG3	S	87
	ParW591	Paragon	WATDE0077	1190591-1	Portugal	C	Paragon x WATDE0077	KA	F4	AG5	S	94		x
	KilW624	Kilburn	WATDE0079	1190624-3	Bulgaria	C	Kilburn x WATDE0079+		F4	AG5	W	141
	ParW651	Paragon	WATDE0084	1190651-1	China	C	Paragon x WATDE0084	KA	F4	AG5	W	94		x
	ParW652	Paragon	WATDE0085	1190652-1	China	C	Paragon x WATDE0085	KA	F4	AG2	W	94		x
	ParW662	Paragon	WATDE0086	1190662-1	Romania	C	Paragon x WATDE0086+			AG5	S	72
	ParW680	Paragon	WATDE0089	1190680-1	Italy	C	Paragon x WATDE0089	KA	F4	AG5	S	94		x
	ParW704	Paragon	WATDE0096	1190704-1	Iran	C	Paragon x WATDE0096	KA	F4	AG3	S	94
Y	ParW705	Paragon	WATDE0097	1190705-1	Iran	C	Paragon x WATDE0097	IS	F5	AG1	S	91	TK5
	ParW722	Paragon	WATDE0099	1190722-1	China	C	Paragon x WATDE0099	KA	F4	AG5	S	94		x
	ParW746	Paragon	WATDE0105	1190746-1	USSR	C	Paragon x WATDE0105	KA	F4	AG4	S	94
	ParW750	Paragon	WATDE0108	1190750-1	USSR	C	Paragon x WATDE0108+	AB	F5	AG5	S	70
	ParW771	Paragon	WATDE0110	1190771-1	USSR	C	Paragon x WATDE0110	KA	F4	AG5	S	94
	ParW776	Paragon	WATDE0995	1190776-1	USSR		Paragon x WATDE0995+			AG5	S	126
	ParW784	Paragon	WATDE0112	1190784-1	Italy	C	Paragon x WATDE0112	KA	F4	AG1	S	94		x
	ParW788	Paragon	WATDE0113	1190788-1	USSR	C	Paragon x WATDE0113+	AB	F5	AG4	S	77
	ParW814	Paragon	WATDE0116	1190814-1	Tunisia	C	Paragon x WATDE0116	KA	F4	AG6	S	90

## Sheet: S13
Supplementary Table 13. Detailed descriptions of traits for which phenotypic data was collected in this study. Crop Ontology (CO) terms were used where possible, including controlled vocabulary for Trait.Name, Method.Name, and Scale.Name which describe the name of the trait, the method for phenotyping and the scale used for the measurement of the trait, respectively. Details on CO terms and class…
Abbreviation used in plots	Trait.name	Variable.name	Method.name	Scale.name	Variable.ID	Trait.ID	Method.ID	Scale.ID	Context.of.use	Growth.stage	Variable.status	Variable.Xref	Trait.class	Method.class	Scale.class	Trait.description	Method.description	Entity
AGBMNitr	Above ground biomass nitrogen content	AGBMNitr_M_pct	BM NIRS Computation	%	CO_321:0001702	CO_321:0001662	CO_321:0001682	CO_321:0000410	Research-intensive characterization	After harvest			Nitrogen Use Efficiency components	Computation	Numerical	Nitrogen content of the above ground biomass.	Calculated as sum of straw Nitrogen content and grain Nitrogen content according to the biomass partition into straw and grain.	Plant
Ant	Anthesis time	Ant_dto_day	Ant DS65 DT Computation	day	CO_321:0001048	CO_321:0000121	CO_321:0000336	CO_321:0000434	Trial evaluation	Flowering half complete (DS65)		BMS_22674	Phenological traits	Computation	Duration	Anthesis or flowering time is the period during which a flower is fully open and functional. pollination and fertilization occur during this period.	Number of days required from sowing to when 50% of spikes have flowered (DS65). However, when planting in dry soils in dryland areas it is counted from the first day of rainfall or irrigation which is sufficient for germination, or from emergence date.	Plant
ANTHCOL	Anther colour	ANTHCOL_E_1to3	ANTHCol Estimation	1-3 ANTHCOL scale					Descriptor	DS61-DS75			Morphological traits	Estimation	Nominal	colour observation on the anthers.	Standard method for anther colour.	Anther
AwnCol	Awn colour	AwnCol_E_1to6	AwnCol Estimation	1-6 colour scale	CO_321:0001453	CO_321:0000960	CO_321:0000983	CO_321:0001012	Nursery/Trial evaluation				Morphological traits	Estimation	Nominal	Awn colour.	Standard method for awn colour.	Awn
AwnLng	Awn length	AwnLng_M_cm	AwnLng Measurement	cm	CO_321:0001052	CO_321:0000026	CO_321:0000247	CO_321:0000411	Trial evaluation	DS75-DS89		BMS_29018	Morphological traits	Measurement	Numerical	Awn length.	Standard method for awn length.	Awn
Awns	Spike awnedness	Awns_E_0to1	Awns Presence	0-1 absent-present	CO_321:0001708	CO_321:0000027	CO_321:0001676	CO_321:0000599	Descriptor	DS65-DS89			Morphological traits	Estimation	Nominal	Observation of awn type whether awnless/awnletted (short awns)/awned (conspicious awns).	Standard method for awn presence estimation.	Spike
BM	Aboveground biomass at maturity	BM_Calc_gm2	BM Computation	g/m2	CO_321:0001034	CO_321:0000005	CO_321:0001027	CO_321:0000805	Trial evaluation	After physiological maturity (DS87)		BMS_29020	Biomass partitioning	Computation	Numerical	All above-ground biomass at maturity.	Cut all aboveground biomass in a predetermined area (A). Avoid border effects by sampling away from edges of plot. Biomass as other yield components can be calculated or measured individually (Bell and Fischer, 1994, Reynolds et al., 2001, Pask et al., 2012), decide which method suit better for your objectives.	Plant
BMNUE	Above ground biomass nitrogen efficiency	BMNUE_Calc_kgkgN	BMNUE Computation	kg/kg N	CO_321:0001720	CO_321:0001671	CO_321:0001691	CO_321:0001699	Research-intensive characterization	After harvest			Nitrogen Use Efficiency components	Computation	Numerical	The above ground biomass production per total Nitrogen available to a plant.	Calculated as the above ground biomass divided by the total soil Nitrogen.	Plant
BMNUP	Above ground biomass nitrogen uptake	BMNUP_Calc_kgha	BMNUp Computation	kg/ha	CO_321:0001711	CO_321:0001664	CO_321:0001684	CO_321:0000804	Research-intensive characterization	After harvest			Nitrogen Use Efficiency components	Computation	Numerical	Uptake of Nitrogen in the above ground biomass at maturity.	Calculated as total amount of Nitrogen in the above-ground biomass at harvest.	Plant
BMNUtE	Biomass Nitrogen utilization efficiency	BMNUtE_Calc_kgkgN	BMNUtE Computation	kg/kg N	CO_321:0001718	CO_321:0001669	CO_321:0001689	CO_321:0001699	Research-intensive characterization	After harvest			Nitrogen Use Efficiency components	Computation	Numerical	Biomass Nitrogen Utilization Efficiency as the biomass in relation to the total amount of N in above-ground plant at harvest.	Calculated as biomass per unit of Nitrogen taken up.	Plant
Boot	Booting time	Boot_dto_day	Boot DS45 DT Computation	day	CO_321:0001076	CO_321:0000191	CO_321:0000376	CO_321:0000434	Research-intensive characterization	Boot swollen (DS45)		BMS_29037	Phenological traits	Computation	Duration	Booting time is just prior to spike emergence, when the flag leaf sheath encloses the growing spike.	Number of days from sowing to booting stage (DS45). However, when planting in dry soils in dryland areas it is counted from the first day of rainfall or irrigation which is sufficient for germination, or from emergence date.	Plant
BrownFootRot	Brown foot rot incidence.	BrownFootRot_E_0to9pct	BrownFootRot Estimation	0-9 percentage scale					Trial evaluation	Disease assessment is conducted through the growing season starting with the onset of the disease.			Biotic stress traits	Estimation		Brown foot rot incidence in the plants.	Standard method for common root rot incidence.	Plant
CaWtGr	Calcium weight per grain	CaWtGr_CalcIcpTgw_uggrain	CaWtGr Computation	uggrain	ROTH_VARIABLE:000351				Research-intensive characterization	After harvest			Nutrition/Quality traits	Computation	Numerical	Calcium weight per grain	Calcium weight per grain calculated from grain offtake and grains per unit area	Grain
CI	Red-edge ChlorophyII Index	CI_M_Idx	CI Measurement	index					Research-intensive characterization				Physiological traits	Measurement		Closely related to leaf area index		Leaf
CirDe	Circular Degree	CirDe_M_Idx	CirDe Measurement	index					Research-intensive characterization				Morphological traits	Measurement				Grain
CO2A	CO2_Assimilation	CO2A_M_µmol/m⁻²s⁻¹	CO2A Measurement	µmol/m⁻²s⁻¹					Research-intensive characterization				Physiological traits	Measurement		CO2 assimilation, also known as carbon assimilation or carbon fixation, is a crucial process in photosynthesis, the biological process by which green plants, algae, and some bacteria convert carbon dioxide (CO2) and water into organic compounds, primarily glucose and other sugars. This process is the foundation of the food chain and provides the energy source for most living organisms on Earth.		Leaf
COLEOPCOL	Coleoptile colour	COLEOPCOL_E_1to3	COLEOPCOL Measurement	1-3 COLEOPCOL scale					Descriptor				Morphological traits	Measurement	Numerical	Colour observation nf the coleoptile.	Standard method for coleoptile colour.	Coleoptile
CuWtGr	Copper weight per grain	CuWtGr_CalcIcpTgw_uggrain	CuWtGr Computation	uggrain	ROTH_VARIABLE:000355				Research-intensive characterization	After harvest			Mineral content	Computation	Numerical	Copper weight per grain	Copper weight per grain calculated from grain offtake and grains per unit area	Grain
DATT	Dark-Adapted Triangular Transmittance	DATT_M_pct	DATT Measurement	%					Research-intensive characterization				Physiological traits	Measurement		The chlorophyII content can be evalutated effectively		Leaf
EAR	Ear Day	EAR_dto_day	EAR Computation	day									Phenological traits	Computation		flag leaf extract and the young panicle enclosed in flag leaf sheath is obviously enclarged		Plant
EgramSev	Powdery mildew severity	EgramSev_E_pct	EgramSev Estimation	%	CO_321:0001444	CO_321:0000939	CO_321:0000988	CO_321:0000410	Nursery/Trial evaluation	Disease assessment is conducted through the growing season starting with the onset of the disease.	Obsolete/legacy		Biotic stress traits	Estimation	Numerical	Powdery mildew severity in the plants caused by the agent Blumeria graminis (Erysiphe graminis) f. sp. tritici.	Standard method for powdery mildew severity.	Leaf
EmerNo	Emergency Number	EmerNo_Cal_pct	EmerNo Computation	%					Research-intensive characterization				Yield component	Computation		the number of seedlings		Plant
EVI	Enhanced Vegetation Index	EVI_M_Idx	EVI Measurement	index					Research-intensive characterization				Physiological traits	Measurement		related to biomass		Plant
FeWtGr	Iron weight per grain	FeWtGr_CalcIcpTgw_uggrain	FeWtGr Computation	uggrain	ROTH_VARIABLE:000356				Research-intensive characterization	After harvest			Nutrition/Quality traits	Computation	Numerical	Iron weight per grain	Iron weight per grain calculated from grain offtake and grains per unit area	Grain
FHB	Fusarium head bligh	FHB_Cal_per	FHB Computation	%					Research-intensive characterization				Biotic stress traits	Computation		Fusarium head blight incidence in pants		Spike
FLeafSen	Flag leaf senescence	FLeafSen_E_pct	FLeafSen Estimation	%	CO_321:0001128	CO_321:0000194	CO_321:0000382	CO_321:0000410	Research-intensive characterization	From DS71		BMS_29049	Phenological traits	Estimation	Numerical	Flag leaf senescence.	Rate using a scale from 0 (0% senescence) to 10 (100% senescence) using the guide, in increments of 10%.	Flag leaf
FND	First node detectable time	FND_dto_day	FND DS31 DT Computation	day	CO_321:0001126	CO_321:0000183	CO_321:0000378	CO_321:0000434	Research-intensive characterization	First node detectable (DS31)		BMS_29040	Phenological traits	Computation	Duration	First node detectable time is when the stem starts the elongation or jointing period, first node becomes visible as it appears above the soil surface.	Number of days from sowing to first node detectable. However, when planting in dry soils in dryland areas it is counted from the first day of rainfall or irrigation which is sufficient for germination, or from emergence date.	Plant
FT	Flowering Time(Generate by Hd and Ant)	FT_dto_day	FT Computation	day									Phenological traits	Computation				Plant
Gcir	Grain Circumference	Gcir_M_cm	Gcir Measurement	cm					Research-intensive characterization				Yield component	Measurement		Circumference of whole grain		Grain
GCol	Grain colour	GCol_E_1to3	GCol Estimation	1-3 GRNCOL scale	CO_321:0001183	CO_321:0000037	CO_321:0000257	CO_321:0000452	Descriptor	After physiological maturity (DS87)		BMS_29074	Nutrition/Quality traits	Estimation	Nominal	Grain colour.	Standard method for grain colour.	Grain
GFP	Grain filling period	GFP_calc_day	GFP pct Computation	day	CO_321:0001189	CO_321:0000664	CO_321:0000838	CO_321:0000434	Research-intensive characterization	DS65-DS87		BMS_29058	Phenological traits	Computation	Duration	Time period between anthesis (ds65) and maturity (ds87).	Calculated time between anthesis (DS65) and maturity (DS87)of crop cycle duration.	Plant
GFR	Grain fill rate	GFR_Calc_gday	GFR Computation	g/day	CO_321:0001714	CO_321:0001660	CO_321:0001680	CO_321:0001697	Research-intensive characterization	DS65-DS87			Phenological traits	Computation	Numerical	Grain weight increase per day in the period between anthesis (ds65) and maturity (ds87).	Calculated daily grain weight increase between anthesis (DS65) and maturity (DS87) of crop cycle duration.	Plant
GgtriInc	Take all incidence	GgtriInc_E_pct	GgtriInc Estimation	%	CO_321:0001400	CO_321:0000119	CO_321:0000334	CO_321:0000410	Nursery/Trial evaluation	Disease assessment is conducted through the growing season starting with the onset of the disease.		BMS_29060	Biotic stress traits	Estimation	Numerical	Take-all incidence in the plants caused by the agent Gaeumannomyces graminis var. tritici (ggt).	Standard method for take all incidence.	Plant
GHrd	Grain hardness	GHrd_M_pct	Modified Particle Size Index AACC 55-30 or NIR calibrated based on PSI results	%	CO_321:0001194	CO_321:0000072	CO_321:0000263	CO_321:0000410	Trial evaluation	After harvest (From DS87)		BMS_23232	Nutrition/Quality traits	Measurement	Numerical	Grain hardness is used as a grading factor to determine the type of wheat. It is a key determinant for classification of wheat and end product quality.	Modified Particle Size Index AACC 55-30 or NIR calibrated based on PSI results	Grain
GI	Green Index	GI_M_Idx	GI Measurement	index					Research-intensive characterization				Physiological traits	Measurement		related to coverage of green vegetation, the greener the vegetation is ,the larger te value is		Plant
GlmCol	Glume colour	GlmCol_E_1to3	GlmCol Estimation	1-3 GLMCOL scale	CO_321:0001168	CO_321:0000031	CO_321:0000251	CO_321:0000451	Descriptor	DS61-DS75		BMS_29061	Morphological traits	Estimation	Nominal	colour observation on the outer glume at maturity.	Standard method for glume colour.	Glume
GLng	Grain length	GLng_M_mm	GLng Measurement	mm	CO_321:0001467	CO_321:0000979	CO_321:0001002	CO_321:0000428	Nursery/Trial evaluation				Yield component	Measurement	Numerical	Length of whole grain.	Standard method for whole grain length.	Grain
GlumePub	Glume pubescenec	GlumPub_E_0to1	GlumePub Estimation	0-1 absent-present					Descriptor				Morphological traits	Estimation		whether the glume surface has villous		Spike
GlumeSurf	Glume surface	GlumeSurf_E_1to3	GlumeSurf Estimation	1-3 Roughness scale					Research-intensive characterization				Morphological traits	Estimation	Nominal	Glume surface roughness.	Standard method for glume surface roughness estimation.	Glume
GN	Grain number	GN_Calc_Grnm2	GN Computation	grain/m2	CO_321:0001199	CO_321:0000017	CO_321:0000391	CO_321:0000392	Trial evaluation	After physiological maturity (DS87)		BMS_29072	Yield component	Computation	Numerical	Number of grains expressed as per unit area or sample.	Grain number (GNO) as other yield components can be calculated or measured individually (Bell and Fischer, 1994, Reynolds et al., 2001, Pask et al., 2012), decide which method suit better for your objectives. GNO determines the sink size of the crop and under many conditions it is strongly correlated with yield. Grains/m2 (GNO) = yield (g/m2) / TGW (g) � 1000.	Grain
GNDVI	Green Normalized Difference Vegetation Index	GNDVI_M_Idx	GNDVI Measurement	index					Research-intensive characterization				Physiological traits	Measurement		related to nitrogen content		Leaf
GNitr	Grain Nitrogen content	GNitr_NIRS_pct	NIRS Measurement	%	CO_321:0001700	CO_321:1010105	CO_321:0000946	CO_321:0000410	Research-intensive characterization	After harvest			Nutrition/Quality traits	Measurement	Numerical	Whole-grain Nitrogen content.	NIR calibrated based on Kjeldahl results.	Grain
GNUP	Grain Nitrogen uptake	GNUP_Calc_kgha	GNUp Computation	kg/ha	CO_321:0001709	CO_321:0001663	CO_321:0001683	CO_321:0000804	Research-intensive characterization	After harvest			Nitrogen Use Efficiency components	Computation	Numerical	Uptake of Nitrogen in the whole wheat grain samples.	Calculated as total amount of Nitrogen in the grain at harvest.	Grain
GPD	Grain protein deviation	GPD_Calc_pct	GPD Computation	%	CO_321:0001706	CO_321:0001672	CO_321:0001692	CO_321:0000410	Research-intensive characterization	After harvest			Nitrogen Use Efficiency components	Computation	Numerical	Deviation from the grain yield -grain protein linear regression.	Calculated as the deviation from the yield-protein linear regression.	Plant
GrnCaCnc	Grain Calcium concentration	GrnCaCnc_Icp_ppm	GrnCaCnc Measurement	ppm	ROTH_VARIABLE:000197				Research-intensive characterization	After harvest			Nutrition/Quality traits	Measurement	Numerical	Grain Calcium concentration	Grain Calcium concentrationmeasured on dried, milled sample measured by ICP measured on dried, milled sample measured by ICP	Grain
GrnCaOff	Grain Calcium offtake	GrnCaOff_CalcIcpYld_kgha	GrnCaOff Computation	kgha	ROTH_VARIABLE:000263				Research-intensive characterization	After harvest			Nutrition/Quality traits	Computation	Numerical	Grain Calcium offtake	Grain Calcium offtake calculated from grain concentration and yield @ 100% Dry Matter	Grain
GrnCuCnc	Grain Copper concentration	GrnCuCnc_Icp_ppm	GrnCuCnc Measurement	ppm	ROTH_VARIABLE:000201				Research-intensive characterization	After harvest			Mineral content	Measurement	Numerical	Grain Copper concentration	Grain Copper concentrationmeasured on dried, milled sample measured by ICP measured on dried, milled sample measured by ICP	Grain
GrnCuOff	Grain Copper offtake	GrnCuOff_CalcIcpYld_kgha	GrnCuOff Computation	kgha	ROTH_VARIABLE:000267				Research-intensive characterization	After harvest			Mineral content	Computation	Numerical	Grain Copper offtake	Grain Copper offtake calculated from grain concentration and yield @ 100% Dry Matter	Grain
GrndCov	Crop ground cover	GrndCov_M_pct	GrndCov Measurement	%	CO_321:0001104	CO_321:0000014	CO_321:0000405	CO_321:0000410	Trial evaluation	DS10-DS35		BMS_29078	Physiological traits	Measurement	Numerical	Crop ground cover, or the percentage of soil surface covered by plant foliage.	High throughput approaches to measuring ground cover are: visual assessment or digital analysis of photographs	Plant
GrnDia	Grain diameter	GrnDia_M_mm	GrnDia Measurement	mm					Research-intensive characterization	After harvest (From DS87)			Yield component	Measurement	Numerical	Grain diameter.	Standard method for grain diameter.	Grain
GrnFeCnc	Grain Iron concentration	GrnFeCnc_Icp_ppm	GrnFeCnc Measurement	ppm	ROTH_VARIABLE:000202				Research-intensive characterization	After harvest			Nutrition/Quality traits	Measurement	Numerical	Grain Iron concentration	Grain Iron concentrationmeasured on dried, milled sample measured by ICP measured on dried, milled sample measured by ICP	Grain
GrnFeOff	Grain Iron offtake	GrnFeOff_CalcIcpYld_kgha	GrnFeOff Computation	kgha	ROTH_VARIABLE:000268				Research-intensive characterization	After harvest			Nutrition/Quality traits	Computation	Numerical	Grain Iron offtake	Grain Iron offtake calculated from grain concentration and yield @ 100% Dry Matter	Grain
GrnKCnc	Grain Potassium concentration	GrnKCnc_Icp_ppm	GrnKCnc Measurement	ppm	ROTH_VARIABLE:000203				Research-intensive characterization	After harvest			Nutrition/Quality traits	Measurement	Numerical	Grain Potassium concentration	Grain Potassium concentrationmeasured on dried, milled sample measured by ICP measured on dried, milled sample measured by ICP	Grain
GrnKOff	Grain Potassium offtake	GrnKOff_CalcIcpYld_kgha	GrnKOff Computation	kgha	ROTH_VARIABLE:000269				Research-intensive characterization	After harvest			Nutrition/Quality traits	Computation	Numerical	Grain Potassium offtake	Grain Potassium offtake calculated from grain concentration and yield @ 100% Dry Matter	Grain
GrnMgCnc	Grain Magnesium concentration	GrnMgCnc_Icp_ppm	GrnMgCnc Measurement	ppm	ROTH_VARIABLE:000204				Research-intensive characterization	After harvest			Nutrition/Quality traits	Measurement	Numerical	Grain Magnesium concentration	Grain Magnesium concentrationmeasured on dried, milled sample measured by ICP measured on dried, milled sample measured by ICP	Grain
GrnMgOff	Grain Magnesium offtake	GrnMgOff_CalcIcpYld_kgha	GrnMgOff Computation	kgha	ROTH_VARIABLE:000270				Research-intensive characterization	After harvest			Nutrition/Quality traits	Computation	Numerical	Grain Magnesium offtake	Grain Magnesium offtake calculated from grain concentration and yield @ 100% Dry Matter	Grain
GrnMnCnc	Grain Manganese concentration	GrnMnCnc_Icp_ppm	GrnMnCnc Measurement	ppm	ROTH_VARIABLE:000205				Research-intensive characterization	After harvest			Nutrition/Quality traits	Measurement	Numerical	Grain Manganese concentration	Grain Manganese concentrationmeasured on dried, milled sample measured by ICP measured on dried, milled sample measured by ICP	Grain
GrnMnOff	Grain Manganese offtake	GrnMnOff_CalcIcpYld_kgha	GrnMnOff Computation	kgha	ROTH_VARIABLE:000271				Research-intensive characterization	After harvest			Nutrition/Quality traits	Computation	Numerical	Grain Manganese offtake	Grain Manganese offtake calculated from grain concentration and yield @ 100% Dry Matter	Grain
GrnNaCnc	Grain Sodium concentration	GrnNaCnc_Icp_ppm	GrnNaCnc Measurement	ppm	ROTH_VARIABLE:000207				Research-intensive characterization	After harvest			Nutrition/Quality traits	Measurement	Numerical	Grain Sodium concentration	Grain Sodium concentrationmeasured on dried, milled sample measured by ICP measured on dried, milled sample measured by ICP	Grain
GrnNaOff	Grain Sodium offtake	GrnNaOff_CalcIcpYld_kgha	GrnNaOff Computation	kgha	ROTH_VARIABLE:000273				Research-intensive characterization	After harvest			Nutrition/Quality traits	Computation	Numerical	Grain Sodium offtake	Grain Sodium offtake calculated from grain concentration and yield @ 100% Dry Matter	Grain
GrnNode	Grain number per node	GrnNode_Calc_GrnNode	Grain Numver Computaion										Yield component	Computation				Plant
GrnPCnc	Grain Phosphorus concentration	GrnPCnc_Icp_ppm	GrnPCnc Measurement	ppm	ROTH_VARIABLE:000209				Research-intensive characterization	After harvest			Nutrition/Quality traits	Measurement	Numerical	Grain Phosphorus concentration	Grain Phosphorus concentrationmeasured on dried, milled sample measured by ICP measured on dried, milled sample measured by ICP	Grain
GrnPOff	Grain Phosphorus offtake	GrnPOff_CalcIcpYld_kgha	GrnPOff Computation	kgha	ROTH_VARIABLE:000275				Research-intensive characterization	After harvest			Nutrition/Quality traits	Computation	Numerical	Grain Phosphorus offtake	Grain Phosphorus offtake calculated from grain concentration and yield @ 100% Dry Matter	Grain
GrnSCnc	Grain Sulphur concentration	GrnSCnc_Icp_ppm	GrnSCnc Measurement	ppm	ROTH_VARIABLE:000211				Research-intensive characterization	After harvest			Nutrition/Quality traits	Measurement	Numerical	Grain Sulphur concentration	Grain Sulphur concentrationmeasured on dried, milled sample measured by ICP measured on dried, milled sample measured by ICP	Grain
GrnSOff	Grain Sulphur offtake	GrnSOff_CalcIcpYld_kgha	GrnSOff Computation	kgha	ROTH_VARIABLE:000277				Research-intensive characterization	After harvest			Nutrition/Quality traits	Computation	Numerical	Grain Sulphur offtake	Grain Sulphur offtake calculated from grain concentration and yield @ 100% Dry Matter	Grain
GrnSpk	Grain number per spike	GrnSpk_Calc_GrnSpk	GrnSpk Computation	grain/spike	CO_321:0001200	CO_321:0000038	CO_321:0000258	CO_321:0000435	Trial evaluation	After physiological maturity (DS87)		BMS_22908	Yield component	Computation	Numerical	Number of grains per spike.	The number of grains per spike can be measured independently by threshing a known number of randomly selected spikes per plot (10-20 spikes per plot) or can be calculated as: Grains per spike (GSP) = grains m2 / spikes m2.	Spike
GrnSpl	Grain number per spikelet	GrnSpl_Calc_GrnSpl	GrnSpl Computation	grain/spikelet	CO_321:0001201	CO_321:0000041	CO_321:0000261	CO_321:0000436	Research-intensive characterization	After physiological maturity (DS87)		BMS_23059	Yield component	Computation	Numerical	Number of grains per spikelet.	Sample as for spikelets per spike randomly select 5-10 spikes per plot, by selecting at the base of the culm. Count the spikelets, thresh, count grains, and calculate, or less accurately simply calculate from calculated grains per spike and measured spikelet number.	Spikelet
GrnTllr	Grain number per tiller	GrnTllr_Calc_GrnTllr	GrnTllr Computation	grains/tiller	CO_321:0001657	CO_321:0001652	CO_321:0001654	CO_321:0001656	Trial evaluation	After physiological maturity (DS87)			Yield component	Computation	Numerical	Number of grains per tiller.		Tiller
GrnZnCnc	Grain Zinc concentration	GrnZnCnc_Icp_ppm	GrnZnCnc Measurement	ppm	ROTH_VARIABLE:000214				Research-intensive characterization	After harvest			Nutrition/Quality traits	Measurement	Numerical	Grain Zinc concentration	Grain Zinc concentrationmeasured on dried, milled sample measured by ICP measured on dried, milled sample measured by ICP	Grain
GrnZnOff	Grain Zinc offtake	GrnZnOff_CalcIcpYld_kgha	GrnZnOff Computation	kgha	ROTH_VARIABLE:000280				Research-intensive characterization	After harvest			Nutrition/Quality traits	Computation	Numerical	Grain Zinc offtake	Grain Zinc offtake calculated from grain concentration and yield @ 100% Dry Matter	Grain
GrwHabit	Plant growth habit	GrwHabit_E_1to5	GrwHabit Estimation	1-5 GHABIT scale	CO_321:0001300	CO_321:0000015	CO_321:0000238	CO_321:0000458	Descriptor	DS25-DS30		BMS_23213	Phenological traits	Estimation	Ordinal	The growth habit of the plant whether erect/semi-erect/semi-spreading/spreading/prostrate.	Observe the growth habit of wheat plants during tillering stages and rate whether erect/semi-erect/prostrate/semi-spreading/spreading	Plant
GSurfA	Grain surface area	GSurfA_M_mm2	GSurfA_Measurement	mm2	CO_321:0001713	CO_321:0001675	CO_321:0001694	CO_321:0001696	Trial evaluation	After harvest (From DS87)			Yield component	Measurement	Numerical	Surface of whole grain.	Marvin method for whole surface area.	Grain
GW	Grain weight	GW_M_g1000grn	GW Measurement	g/1000 grain	CO_321:0001213	CO_321:0000025	CO_321:0000246	CO_321:0001033	Trial evaluation	After physiological maturity (DS87)		BMS_22683	Yield component	Measurement	Numerical	Grain weight usually expressed as weight of single, one hundred, two hundred or thousand grains.	Dry grains at 70oC and weigh.	Grain
GWid	Grain width	GWid_M_mm	GWid Measurement	mm	CO_321:0001468	CO_321:0000980	CO_321:0001003	CO_321:0000428	Nursery/Trial evaluation				Yield component	Measurement	Numerical	Width of whole grain.	Standard method for whole grain width.	Grain
GY	Grain yield	GY_Calc_tha	GY Computation	t/ha	CO_321:0001219	CO_321:0000013	CO_321:0001028	CO_321:0000432	Trial evaluation	After physiological maturity (DS87)		BMS_22661	Biomass partitioning	Computation	Numerical	Amount (weight) of grains that was harvested.	Use formulae to calculate grain yield in g/m2	Plant
Hd	Heading time	Hd_dto_day	Hd DS55 days Computation	day	CO_321:0001235	CO_321:0000007	CO_321:0000231	CO_321:0000434	Nursery/Trial evaluation	Heading (spike emergence)(DS55)		BMS_22898	Phenological traits	Computation	Duration	Heading time extends from the time of emergence of the tip of the spike from the flag leaf sheath to when the spike has completely emerged but has not yet started to flower.	Number of days required from sowing to spike emergence from the flag leaf (DS55). However, when planting in dry soils in dryland areas it is counted from the first day of rainfall or irrigation which is sufficient for germination, or from emergence date.	Plant
HI	Harvest index	HI_Calc_pct	HI Computation	%	CO_321:0001232	CO_321:0000123	CO_321:0001030	CO_321:0000410	Trial evaluation	After physiological maturity (DS87)		BMS_22693	Biomass partitioning	Computation	Numerical	A ratio of grain yield to total above ground biomass.	Harvest index is expressed in percentage and can be calculated as Harvest index (%) = (Grain yield/Biomass)*100.	Plant
InterCO2	Intercellular CO2 Concentration	InterCO2_M_μmol/mol-1	InterCO2 Measurement	μmol/mol-1					Research-intensive characterization				Physiological traits	Measurement		The concentration of carbon dioxide within the spaces between plant cells		Leaf
InternodeLng	Internode length	InternodeLng_M_cm	InternodeLng Measurment	cm					Research-intensive characterization				Morphological traits	Measurement	Numerical	The average length of an internode.	Standard method for internode length.	Plant
KWtGr	Potassium weight per grain	KWtGr_CalcIcpTgw_uggrain	KWtGr Computation	uggrain	ROTH_VARIABLE:000357				Research-intensive characterization	After harvest			Nutrition/Quality traits	Computation	Numerical	Potassium weight per grain	Potassium weight per grain calculated from grain offtake and grains per unit area	Grain
LAI	Leaf Area Index	LAI_M_Idx	LAI Measurement	index					Research-intensive characterization				Physiological traits	Measurement		Leaf Area Index is a measurement that tells us how much leaf surface area there is in a particular area of land or a plant canopy.		Leaf
LeaAuCol	Leaf Auricle colour	LeaAuCol_E_1to2	LeaAuCol Estimation	1-2 green or pink					Descriptor				Morphological traits	Estimation		leaf Auricle colour		Leaf
LeafCol	Leaf colour	LeafCol_E_1to2	LeafCol Estimation	1-2 green or pink					Descriptor				Morphological traits	Estimation		Leaf color		Leaf
LeafLng	Leaf length	LeafLng_M_cm	LeafLng Measurement	cm	CO_321:0001259	CO_321:0000044	CO_321:0000264	CO_321:0000411	Research-intensive characterization			BMS_29110	Morphological traits	Measurement	Numerical	Length of leaf.	Standard method for leaf length.	Leaf
LeafTem	Leaf Temperature	LeafTem_M_℃	LeafTem Measurement	℃					Research-intensive characterization				Physiological traits	Measurement		The temperature of a plant's leaves		Leaf
LeafWid	Leaf width	LeafWid_M_mm	LeafWid Measurement	mm	CO_321:0001278	CO_321:0000049	CO_321:0000269	CO_321:0000428	Research-intensive characterization			BMS_29115	Morphological traits	Measurement	Numerical	Width of leaf.	Standard method for leaf width.	Leaf
LenWidRa	length-width ratio	LenWidRa_CalGLng_Gwid	LenWidRa Computation	index					Research-intensive characterization				Yield component	Computation		the ratio of grain length to width of wheat grain		Grain
Lodg	Lodging incidence	Lodg_E_1to9	Lodg Estimation	1-9 incidence scale	CO_321:0001284	CO_321:0000167	CO_321:0000355	CO_321:0000465	Trial evaluation	After the event		BMS_22905	Physiological traits	Estimation	Ordinal	Indicates incidence of lodged plants.	Estimate of the area lodged in the sampled plot.	Plant
LS	Leaf Spot	LS_E_0to4	LS Estimation	0-4 incidence scale					Descriptor				Biotic stress traits	Computation		Leaf spot incidence in plants		Plant
Mat	Maturity time	Mat_dto_day	Mat DS87 DT Computation	day	CO_321:0001290	CO_321:0000022	CO_321:0000232	CO_321:0000434	Nursery/Trial evaluation	Physiological maturity (DS87 approx.)		BMS_22677	Phenological traits	Computation	Duration	Maturity time starts at hard dough stage (ds87) often called physiological maturity.	Number of days required from sowing to physiological maturity (approx. DS87). However, when planting in dry soils in dryland areas it is counted from the first day of rainfall or irrigation which is sufficient for germination, or from emergence date.	Plant
MgWtGr	Magnesium weight per grain	MgWtGr_CalcIcpTgw_uggrain	MgWtGr Computation	uggrain	ROTH_VARIABLE:000358				Research-intensive characterization	After harvest			Nutrition/Quality traits	Computation	Numerical	Magnesium weight per grain	Magnesium weight per grain calculated from grain offtake and grains per unit area	Grain
MnWtGr	Manganese weight per grain	MnWtGr_CalcIcpTgw_uggrain	MnWtGr Computation	uggrain	ROTH_VARIABLE:000359				Research-intensive characterization	After harvest			Nutrition/Quality traits	Computation	Numerical	Manganese weight per grain	Manganese weight per grain calculated from grain offtake and grains per unit area	Grain
NaWtGr	Sodium weight per grain	NaWtGr_CalcIcpTgw_uggrain	NaWtGr Computation	uggrain	ROTH_VARIABLE:000361				Research-intensive characterization	After harvest			Nutrition/Quality traits	Computation	Numerical	Sodium weight per grain	Sodium weight per grain calculated from grain offtake and grains per unit area	Grain
NDVI	Canopy normalized difference vegetation index	NDVI_M_Idx	Canopy spectral reflectance Measurement	index	CO_321:0001081	CO_321:0000301	CO_321:0000364	CO_321:0000421	Nursery/Trial evaluation	DS10-DS85		BMS_29122	Physiological traits	Measurement	Numerical	Normalized difference vegetation index is used to measure vegetative greenness and canopy photosynthetic size.	Standard method for spectral reflectance.	Canopy
NHI	Nitrogen harvest index	NHI_Calc_pct	NHI Computation	%	CO_321:0001703	CO_321:0001666	CO_321:0001686	CO_321:0000410	Research-intensive characterization	After harvest			Nitrogen Use Efficiency components	Computation	Numerical	The fraction of Nitrogen recovered in the harvested grain as a function of the total Nitrogen taken up.	Calculated as total grain Nitrogen divided by the total biomass Nitrogen.	Plant
NodeNO	Node number	NodeNO_Ct_node	NodeN Counting	node	CO_321:0001294	CO_321:0000051	CO_321:0000271	CO_321:0000437	Descriptor	DS61-DS75		BMS_29123	Morphological traits	Counting	Numerical	Number of nodes in the main stem.	Standard method for node number.	Stem
NodepSP	Node number per spike	NodepSP_Calc_NodepSP	NodepSP Counting										Yield component	Counting				Plant
NUE	Nitrogen use efficiency	NUE_Calc_kgkgN	NUE Computation	kg/kg N	CO_321:0001719	CO_321:0001670	CO_321:0001690	CO_321:0001699	Research-intensive characterization	After harvest			Nitrogen Use Efficiency components	Computation	Numerical	The grain dry mass (grain yield) production per Nitrogen available to a plant.	Calculated as the grain yield divided by the total soil Nitrogen.	Grain
NUpE	Nitrogen uptake efficiency	NUpE_Calc_kgkgN	NUpE Computation	kg/kg N	CO_321:0001716	CO_321:0001667	CO_321:0001687	CO_321:0001699	Research-intensive characterization	After harvest			Nitrogen Use Efficiency components	Computation	Numerical	N-uptake efficiency as the total amount of Nitrogen in the above-ground plant at harvest in relation to the available Nitrogen in soil.	Calculated as above ground biomass Nitrogen content divided by soil Nitrogen	Plant
NUtE	Grain Nitrogen utilization efficiency	NUtE_Calc_kgkgN	NUtE Computation	kg/kg N	CO_321:0001717	CO_321:0001668	CO_321:0001688	CO_321:0001699	Research-intensive characterization	After harvest			Nitrogen Use Efficiency components	Computation	Numerical	Nitrogen utilization efficiency as the grain dry mass in relation to the total amount of Nitrogen in above-ground plant at harvest.	Calculated as grain yield per unit of Nitrogen taken up.	Grain
NWtGr	Nitrogen weight per grain	NWtGr_CalcNirsTgw_uggrain	NWtGr Computation	uggrain	ROTH_VARIABLE:000348				Research-intensive characterization	After harvest			Nitrogen Use Efficiency components	Computation	Numerical	Nitrogen weight per grain	Nitrogen weight per grain calculated from grain offtake (from NIRS analysis) and grains per unit area	Grain
PairedSplN	Paired Spikelet number	PairedSplN_Ct_SplSpk											Morphological traits	Counting				Spike
PgramCI	Stem rust coefficient of infection	PgramCI_Calc_pct	Rust Coefficient of infection Computation	%	CO_321:0001379	CO_321:0000688	CO_321:0001026	CO_321:0000410	Nursery/Trial evaluation	Disease assessment is conducted through the growing season starting with the onset of the disease. Mainly from DS61.		BMS_22756	Biotic stress traits	Computation	Numerical	Stem rust (black rust) incidence/severity/response in the plants caused by the agent Puccinia graminis f.sp. tritici.	Coefficient of infection (CI) calculated by multiplying the severity times a constant for host response: where immune = 0.0, R=0.2, MR =0.4, MS =0.8, and S=1.0.	Plant
PH	Plant height	PH_M_cm	PH Measurement	cm	CO_321:0001301	CO_321:0000020	CO_321:0000241	CO_321:0000411	Nursery/Trial evaluation	DS75-DS89		BMS_18020	Biomass partitioning	Measurement	Numerical	Height of plant from ground to top of spike, excluding awns.	Measure the length of individual culms from soil surface to the tip of the spike (do not include awn) and record to the nearest centimeter. (Average of 4-10 plants/culms per plot).	Plant
PherpResp	Eyespot plant response	PherpResp_E_1to8	PherpResp Estimation	1-8 generic disease field response scale	CO_321:0001124	CO_321:0000102	CO_321:0000320	CO_321:0000471	Nursery/Trial evaluation	Disease assessment is conducted through the growing season starting with the onset of the disease.		BMS_29137	Biotic stress traits	Estimation	Ordinal	Eye spot response in the plants caused by the fungal species Tapesia yallundae (Pseudocercosporella herpotrichoide w-type) and Tapesia acuformis (Pseudocercosporella herpotrichoides r-type). Symptoms: the eye shape elliptical lesions forms on lower base of stem and lower leaf sheath. The eyespots are straw yellow in colour from the middle and are surrounded by the greenish brown to dark brown rin…	Standard method for eye spot field response.	Plant
PollV	Pollen viability	PollV_IFCA12MHz_pct	PollV Measurement	%	JIC_CO_321:0009				Research-intensive characterization				Physiological traits	Measurement	Numerical	Pollen viability at anthesis.	Pollen Viability determined by impedance flow cytometry (Amphasys AG). Detection of percentage of viable pollen was conducted at 12 MHz.	Pollen
PrecoSev	Leaf rust severity	PrecoSev_E_pct	Rust severity Estimation	%	CO_321:0001270	CO_321:0000902	CO_321:0000693	CO_321:0000410	Nursery/Trial evaluation	Disease assessment is conducted through the growing season starting with the onset of the disease. Mainly from DS61.		BMS_22760	Biotic stress traits	Estimation	Numerical	Leaf rust (brown rust) severity in the plants caused by the agent Puccinia recondita.	Severity of rust is recorded as a percentage, according to the modified Cobb scale. As this relies upon observation it cannot be absolutely accurate. Thus it is common to use the following intervals: 0, 5, 10, 20, 40, 60, and 100 percent infection.	Leaf
PRI	Photochemical Reflectance Index	PRI_M_Idx	PRI Measurement	index					Research-intensive characterization				Physiological traits	Measurement		related to nitrogen concentration and the water content of leaf		Leaf
PstriSev	Stripe rust severity	PstriSev_E_pct	Rust severity Estimation	%	CO_321:0001396	CO_321:0000908	CO_321:0000693	CO_321:0000410	Nursery/Trial evaluation	Disease assessment is conducted through the growing season starting with the onset of the disease. Mainly from DS61.		BMS_29148	Biotic stress traits	Estimation	Numerical	Stripe rust (yellow rust) severity in the plants caused by the agent Puccinia striiformis f.sp. tritici.	Severity of rust is recorded as a percentage, according to the modified Cobb scale. As this relies upon observation it cannot be absolutely accurate. Thus it is common to use the following intervals: 0, 5, 10, 20, 40, 60, and 100 percent infection.	Leaf
PWtGr	Phosphorus weight per grain	PWtGr_CalcIcpTgw_uggrain	PWtGr Computation	uggrain	ROTH_VARIABLE:000363				Research-intensive characterization	After harvest			Nutrition/Quality traits	Computation	Numerical	Phosphorus weight per grain	Phosphorus weight per grain calculated from grain offtake and grains per unit area	Grain
RootLng	Root length	RootLng_M_cm	RootLng Measurement	cm					Research-intensive characterization				Physiological traits	Measurement	Numerical	Root length at seedling stage.	Standard method for root length measurment at seedling stage.	Root
RVI	Ratio Vegetation Index	RVI_M_Idx	RVI Measurement	index					Research-intensive characterization				Physiological traits	Measurement		a sensitive indicator parameter of green plants, and highly correlated with leaf area index and leaf dry biomass and chlorophyII content, can be usesd to detect and estimate plant biomass		Leaf
SC	Stomatal Conductance	SC_M_mol/m⁻²s⁻¹	SC Measurement	mol/m⁻²s⁻¹					Research-intensive characterization				Physiological traits	Measurement		Stomatal Conductance measures how freely a plant can exchange gases with its surroundings through these leaf openings.		Leaf
SenDurTT	Senescence duration thermal time	SenDurTT_Cal_Cday							Research-intensive characterization				Phenological traits					Plant
SenEndTT	End of senescence thermal time	SenEndTT_Cal_Cday							Research-intensive characterization				Phenological traits					Plant
SenOnTT	Onset of senescence thermal time	SenOnTT_Cal_Cday							Research-intensive characterization				Phenological traits					Plant
SN	Spike number	SN_Calc_Spksm2	SN Computation	spike/m2	CO_321:0001365	CO_321:0000166	CO_321:0000958	CO_321:0000441	Trial evaluation	DS75-DS89		BMS_22909	Yield component	Computation	Numerical	Number of spikes (fertile culms) per unit area, sample or plant.	Calculated from yield components sampling.	Spike
SpkDen	Spike density	SpkDen_E_1to9	SpkDen Estimation	1-9 SPKDEN scale	CO_321:0001362	CO_321:0000055	CO_321:0000276	CO_321:0000467	Descriptor	DS61-DS75		BMS_29173	Morphological traits	Estimation	Ordinal	Density or compactness of a wheat spike.	Standard method for spike density.	Spike
SpkDW	Spike dry weight	SpkDW_Calc_gm2	SpkDW Computation	g/m2	CO_321:0001644	CO_321:0001523	CO_321:0001579	CO_321:0000805	Nursery/Trial evaluation				Yield component	Computation	Numerical	Dry weight of spike(s).	Standard spike dry weight method.	Spike
SpkGW	Grain weight per spike	SpkGW_M_g	SpkGW Measurement	g	CO_321:0001647	CO_321:0001526	CO_321:0001582	CO_321:0001593	Nursery/Trial evaluation	After physiological maturity (DS87)			Yield component	Measurement	Numerical	Grain weight per spike.	Dry grains at 70oC and weigh.	Spike
SpkLng	Spike length	SpkLng_M_cm	SpkLng Measurement	cm	CO_321:0001364	CO_321:0000056	CO_321:0000277	CO_321:0000411	Research-intensive characterization	DS75-DS89		BMS_23057	Morphological traits	Measurement	Numerical	Length of spike.	Measured in centimeters from the base of the spike to the tip excluding the awns (average of 6-10 random spikes in plot).	Spike
SplN	Spikelet number	SplN_Ct_SplSpk	SplN Counting	spikelet/spike	CO_321:0001369	CO_321:0000058	CO_321:0000279	CO_321:0000440	Research-intensive characterization	DS75-DS89		BMS_23058	Yield component	Counting	Numerical	Number of spikelets per spike.	Both the total number of spikelets and the number of fertile spikelets (i.e., those containing grain) per spike should be counted towards the end of grain-filling, but before physiological maturity (to avoid losses due to movement through the plots). Randomly sample 5-10 spikes per plot, by selecting at the base of the culm. Count the total number of spikelets (pair-by-pair, from the base to the …	Spikelet
StemCol	Stem Colour	StemCol_E_0to1	StemCol Estimation	0-1 green or pink					Descriptor				Morphological traits	Estimation		stem colour		Stem
StmLng	Stem length	StmLng_M_cm	StmLng Measurement	cm	CO_321:0001378	CO_321:0000060	CO_321:0000282	CO_321:0000411	Research-intensive characterization	DS61-DS75		BMS_29180	Morphological traits	Measurement	Numerical	Length of stem.	Standard method for stem length.	Stem
StrawYld	Straw yield	StrawYld_Calc_tha	StrawYield_Computation	t/ha	CO_321:0001707	CO_321:0000977	CO_321:0001677	CO_321:0000432	Research-intensive characterization	After harvest			Biomass partitioning	Computation	Numerical	Amount (weight) of straw.	Calculated as difference between biomass and grain yield.	Straw
StritInc	Septoria tritici blotch incidence	StritInc_E_pct	StritInc Estimation	%	CO_321:0001351	CO_321:0000919	CO_321:0000881	CO_321:0000410	Nursery/Trial evaluation	Disease assessment is conducted through the growing season starting with the onset of the disease. Mainly from DS61.		BMS_22770	Biotic stress traits	Estimation	Numerical	Septoria tritici blotch incidence in the plants caused by the agent Mycosphaerella graminicola (Septoria tritici). symptoms: the lesions are linear and restricted laterally.	Standard method for Septoria tritici blotch incidence.	Plant
STRNitr	Straw Nitrogen content	STRNitr_NIRS_pct	STR NIRS Measurement	%	CO_321:0001701	CO_321:1010043	CO_321:0001678	CO_321:0000410	Research-intensive characterization	After harvest			Nitrogen Use Efficiency components	Measurement	Numerical	Nitrogen content of the above ground straw biomass.	Straw NIR calibrated.	Straw
STRNUP	Straw Nitrogen uptake	STRNUP_Calc_kgha	STRNUp Computation	kg/ha	CO_321:0001710	CO_321:0001665	CO_321:0001685	CO_321:0000804	Research-intensive characterization	After harvest			Nitrogen Use Efficiency components	Computation	Numerical	Uptake of Nitrogen in the whole above ground straw.	Calculated as total amount of Nitrogen in the straw at harvest.	Straw
SWtGr	Sulphur weight per grain	SWtGr_CalcIcpTgw_uggrain	SWtGr Computation	uggrain	ROTH_VARIABLE:000365				Research-intensive characterization	After harvest			Nutrition/Quality traits	Computation	Numerical	Sulphur weight per grain	Sulphur weight per grain calculated from grain offtake and grains per unit area	Grain
TN	Tiller number	TN_Ct_Tllrm2	TN Counting	tiller/m2	CO_321:0001411	CO_321:0000190	CO_321:0000371	CO_321:0000821	Trial evaluation	DS30-DS55		BMS_29195	Yield component	Counting	Numerical	Number of total tillers (fertile and infertile) per unit area, sample or plant.	Count or calculate the number of total tillers (fertile and infertile) per lineal meter, per plant or per square meter.	Tiller
TR	Transpiration Rate	TR_M_mmol/m⁻²s⁻¹	TR Measurement	mmol/m⁻²s⁻¹					Research-intensive characterization				Physiological traits	Measurement		The amount of water that plants lose through tiny openings called stomata on their leaves.		Leaf
TVI	Triangular Vegetation Index	TVI_M_Idx	TVI Measurement	index					Research-intensive characterization				Physiological traits	Measurement		related with leaf area index and Canopy chlorophyll content		Leaf
WAXY	Waxy	WAXY_M_0to3	WAXY Estimation	0-3 WAXY scale					Descriptor				Morphological traits	Estimation		A white, powdery substance on the surface of a wheat stalk		Plant
ZnWtGr	Zinc weight per grain	ZnWtGr_CalcIcpTgw_uggrain	ZnWtGr Computation	uggrain	ROTH_VARIABLE:000368				Research-intensive characterization	After harvest			Nutrition/Quality traits	Computation	Numerical	Zinc weight per grain	Zinc weight per grain calculated from grain offtake and grains per unit area	Grain
GrnBaCnc	Grain Barium concentration	GrnBaCnc_Icp_ppm	GrnBaCnc Measurement	ppm					Research-intensive characterization	After harvest			Mineral content	Measurement		Grain Barium concentration		Grain
GrnBaOff	Grain Zinc offtake	GrNBaOff_CalcIcpYld_kgha	GrnBaOff Computation	kgha					Research-intensive characterization	After harvest			Mineral content	Computation		Grain Zinc offtake		Grain
BaWtGr	Barium weight per grain	BaWtGr_CalcIcpTgw_uggrain	BaWtGr Computation	uggrain					Research-intensive characterization	After harvest			Mineral content	Computation		Barium weight per grain		Grain

## Sheet: S14
Supplementary Table 14. Description of the 137 traits phenotyped in the Nested Association Mapping (NAM) and natural populations. For 41 traits, we recorded phenotypic data in both the NAM and natural populations. Trait abbreviations are as in Supplementary Table 13.
Trait abbreviation	Populations	Trait name	Final categories	Trait description	Method description
AGBMNitr	NAM	Above ground biomass nitrogen content	Nitrogen Use Efficiency components	Nitrogen content of the above ground biomass.	Calculated as sum of straw Nitrogen content and grain Nitrogen content according to the biomass partition into straw and grain.
Ant	Natural,NAM	Anthesis time	Phenological traits	Anthesis or flowering time is the period during which a flower is fully open and functional. pollination and fertilization occur during this period.	Number of days required from sowing to when 50% of spikes have flowered (DS65). However, when planting in dry soils in dryland areas it is counted from the first day of rainfall or irrigation which is sufficient for germination, or from emergence date.
ANTHCOL	Natural,NAM	Anther Color	Morphological traits	Color observation on the outer anther at flowering	1:Yellow 2: Red
AwnCol	Natural	Awn color	Morphological traits	Awn color.	Standard method for awn color.
AwnLng	Natural,NAM	Awn length	Morphological traits	Awn length.	Standard method for awn length.
Awns	Natural,NAM	Spike awnedness	Morphological traits	Observation of awn type whether awnless/awnletted (short awns)/awned (conspicious awns).	Standard method for awnedness.
BaWtGr	NAM	Barium weight per grain	Mineral content
BrownFootRot	Natural	Brown foot rot	Biotic stress traits
BM	Natural,NAM	Biomass	Biomass partitioning	All above-ground biomass
BMNUE	NAM	Above ground biomass nitrogen efficiency	Nitrogen Use Efficiency components	The above ground biomass production per total Nitrogen available to a plant.	Calculated as the above ground biomass divided by the total soil Nitrogen.
BMNUP	NAM	Above ground biomass nitrogen uptake	Nitrogen Use Efficiency components	Uptake of Nitrogen in the above ground biomass at maturity.	Calculated as total amount of Nitrogen in the above-ground biomass at harvest.
BMNUtE	NAM	Biomass Nitrogen utilization efficiency	Nitrogen Use Efficiency components	Biomass Nitrogen Utilization Efficiency as the biomass in relation to the total amount of N in above-ground plant at harvest.	Calculated as biomass per unit of Nitrogen taken up.
Boot	Natural,NAM	Booting time	Phenological traits	The period that the first part of the stem protrudes 1.5~2cm from the ground	Number of days required from sowing to when 50% of plants have booted
CaWtGr	NAM	Calcium weight per grain	Nutrition/Quality traits	Calcium weight per grain	Calcium weight per grain calculated from grain offtake and grains per unit area
GrndCov	Natural	Chlorophyll Content	Physiological traits	Chlorophyll is the natural compound present in green plants that plays an important role in making plants green and healthy.	Use the Chlorophyll Meter to measure the content of Chlorophyll.
CI	Natural	Red-edge ChlorophyII Index	Physiological traits	Closely related to leaf area index	Measured by machines
CirDe	Natural	Circular Degree	Morphological traits		Measured by machines
CO2A	Natural	CO2_Assimilation	Physiological traits		Measured by machines
COLEOPCOL	Natural	Coleoptile colour	Morphological traits
CuWtGr	NAM	Copper weight per grain	Mineral content	Copper weight per grain	Copper weight per grain calculated from grain offtake and grains per unit area
DATT	Natural	DATT	Physiological traits	The chlorophyII content can be evalutated effectively	Measured by machines
EAR	Natural	Ear Day	Phenological traits	flag leaf extract and the young panicle enclosed in flag leaf sheath is obviously enclarged	Number of days required from sowing to when 50% of plants have eared
SpkLng	Natural,NAM	Spike length	Morphological traits	Length of spike.	Measured in centimeters from the base of the spike to the tip excluding the awns (average of 6-10 random spikes in plot).
EmerNo	Natural	Emergency Number	Yield component	the number of seedlings	Select the middle two rows with relatively uniform seedling emergence, delimit the length of one meter, and manually count the number of seedlings emerging among them
PherpResp	Natural	Eyespot score	Biotic stress traits
EVI	Natural	Enhanced Vegetation Index	Physiological traits	related to biomass	Measured by machines
FeWtGr	NAM	Iron weight per grain	Nutrition/Quality traits	Iron weight per grain	Iron weight per grain calculated from grain offtake and grains per unit area
FHB	Natural	Fusarium head bligh	Biotic stress traits
FLeafSen	Natural	Flag leaf senescence	Phenological traits
FND	NAM	First node detectable time	Phenological traits	First node detectable time is when the stem starts the elongation or jointing period, first node becomes visible as it appears above the soil surface.
FT	Natural,NAM	Flowering Day	Phenological traits	Anthesis or flowering time is the period during which a flower is fully open and functional. pollination and fertilization occur during this period.	Number of days required from sowing to when 50% of spikes have flowered (DS65). However, when planting in dry soils in dryland areas it is counted from the first day of rainfall or irrigation which is sufficient for germination, or from emergence date.
Gcir	Natural	Grain Circumference	Yield component	Circumference of whole grain	Measured by machines
GCol	Natural	Grain colour	Nutrition/Quality traits	Grain color.	Standard method for grain color.
GFP	NAM	Grain filling period	Phenological traits	Time period between anthesis (ds65) and maturity (ds87).	Calculated time between anthesis (DS65) and maturity (DS87)of crop cycle duration.
GFR	NAM	Grain fill rate	Phenological traits	Grain weight increase per day in the period between anthesis (ds65) and maturity (ds87).	Calculated daily grain weight increase between anthesis (DS65) and maturity (DS87) of crop cycle duration.
GHrd	Natural	Grain hardness	Nutrition/Quality traits	Grain hardness is used as a grading factor to determine the type of wheat. It is a key determinant for classification of wheat and end product quality.	Standard method for grain hardness class.
GI	Natural	Green Index	Physiological traits	related to coverage of green vegetation, the greener the vegetation is ,the larger te value is	Measured by machines
GlmCol	Natural,NAM	Glume colour	Morphological traits	Color observation on the outer glume at maturity.	Standard method for glume color.
GLng	Natural,NAM	Grain length	Yield component	Length of whole grain.	Standard method for whole grain length.
GlumePub	Natural	Glume pubescenec	Morphological traits	whether the glume surface has villous	1:has pubescenece 0:has not
GlumeSurf	Natural	Glume surface	Morphological traits
GN	NAM	Grain Number	Yield component	Number of grains expressed as per unit area or sample.	Grain number (GNO) as other yield components can be calculated or measured individually (Bell and Fischer, 1994; Reynolds et al., 2001; Pask et al., 2012), decide which method suit better for your objectives. GNO determines the sink size of the crop and under many conditions it is strongly correlated with yield. Grains/m2 (GNO) = yield (g/m2) / TGW (g) ?1000.
GNDVI	Natural	Green Normalized Difference Vegetation Index	Physiological traits	related to nitrogen content	Measured by machines
GNitr	NAM	Grain Nitrogen content	Nutrition/Quality traits	Whole-grain Nitrogen content.	NIR calibrated based on Kjeldahl results.
GNUP	NAM	Grain Nitrogen uptake	Nitrogen Use Efficiency components	Uptake of Nitrogen in the whole wheat grain samples.	Calculated as total amount of Nitrogen in the grain at harvest.
GPD	NAM	Grain protein deviation	Nitrogen Use Efficiency components	Deviation from the grain yield -grain protein linear regression.	Calculated as the deviation from the yield-protein linear regression.
GrnDia	NAM	Grain diameter	Yield component	Diameter of whole grain
GrnBaCnc	NAM	Grain Barium concentration	Mineral content
GrnBaOff	NAM	Grain Barium offtake	Mineral content
GrnCaCnc	NAM	Grain Calcium concentration	Nutrition/Quality traits	Grain Calcium concentration	Grain Calcium concentrationmeasured on dried, milled sample measured by ICP measured on dried, milled sample measured by ICP
GrnCaOff	NAM	Grain Calcium offtake	Nutrition/Quality traits	Grain Calcium offtake	Grain Calcium offtake calculated from grain concentration and yield @ 100% Dry Matter
GrnCuCnc	NAM	Grain Copper concentration	Mineral content	Grain Copper concentration	Grain Copper concentrationmeasured on dried, milled sample measured by ICP measured on dried, milled sample measured by ICP
GrnCuOff	NAM	Grain Copper offtake	Mineral content	Grain Copper offtake	Grain Copper offtake calculated from grain concentration and yield @ 100% Dry Matter
GrnFeCnc	NAM	Grain Iron concentration	Nutrition/Quality traits	Grain Iron concentration	Grain Iron concentrationmeasured on dried, milled sample measured by ICP measured on dried, milled sample measured by ICP
GrnFeOff	NAM	Grain Iron offtake	Nutrition/Quality traits	Grain Iron offtake	Grain Iron offtake calculated from grain concentration and yield @ 100% Dry Matter
GrnKCnc	NAM	Grain Potassium concentration	Nutrition/Quality traits	Grain Potassium concentration	Grain Potassium concentrationmeasured on dried, milled sample measured by ICP measured on dried, milled sample measured by ICP
GrnKOff	NAM	Grain Potassium offtake	Nutrition/Quality traits	Grain Potassium offtake	Grain Potassium offtake calculated from grain concentration and yield @ 100% Dry Matter
GrnMgCnc	NAM	Grain Magnesium concentration	Nutrition/Quality traits	Grain Magnesium concentration	Grain Magnesium concentrationmeasured on dried, milled sample measured by ICP measured on dried, milled sample measured by ICP
GrnMgOff	NAM	Grain Magnesium offtake	Nutrition/Quality traits	Grain Magnesium offtake	Grain Magnesium offtake calculated from grain concentration and yield @ 100% Dry Matter
GrnMnCnc	NAM	Grain Manganese concentration	Nutrition/Quality traits	Grain Manganese concentration	Grain Manganese concentrationmeasured on dried, milled sample measured by ICP measured on dried, milled sample measured by ICP
GrnMnOff	NAM	Grain Manganese offtake	Nutrition/Quality traits	Grain Manganese offtake	Grain Manganese offtake calculated from grain concentration and yield @ 100% Dry Matter
GrnNaCnc	NAM	Grain Sodium concentration	Nutrition/Quality traits	Grain Sodium concentration	Grain Sodium concentrationmeasured on dried, milled sample measured by ICP measured on dried, milled sample measured by ICP
GrnNaOff	NAM	Grain Sodium offtake	Nutrition/Quality traits	Grain Sodium offtake	Grain Sodium offtake calculated from grain concentration and yield @ 100% Dry Matter
GrnNode	NAM	Grain number per node	Yield component
GrnPCnc	NAM	Grain Phosphorus concentration	Nutrition/Quality traits	Grain Phosphorus concentration	Grain Phosphorus concentrationmeasured on dried, milled sample measured by ICP measured on dried, milled sample measured by ICP
GrnPOff	NAM	Grain Phosphorus offtake	Nutrition/Quality traits	Grain Phosphorus offtake	Grain Phosphorus offtake calculated from grain concentration and yield @ 100% Dry Matter
GrnSCnc	NAM	Grain Sulphur concentration	Nutrition/Quality traits	Grain Sulphur concentration	Grain Sulphur concentrationmeasured on dried, milled sample measured by ICP measured on dried, milled sample measured by ICP
GrnSOff	NAM	Grain Sulphur offtake	Nutrition/Quality traits	Grain Sulphur offtake	Grain Sulphur offtake calculated from grain concentration and yield @ 100% Dry Matter
GrnSpk	Natural,NAM	Grain Number Per Spike/No. of kernal per 5 spikes	Yield component	the number of grain per spikelet	Count and average the three spikes
GrnSpl	Natural,NAM	Grain Number Per Spikelet	Yield component	The maximum number of grains contained in a spikelet
GrnZnCnc	NAM	Grain Zinc concentration	Nutrition/Quality traits	Grain Zinc concentration	Grain Zinc concentrationmeasured on dried, milled sample measured by ICP measured on dried, milled sample measured by ICP
GrnZnOff	NAM	Grain Zinc offtake	Nutrition/Quality traits	Grain Zinc offtake	Grain Zinc offtake calculated from grain concentration and yield @ 100% Dry Matter
GrnTllr	NAM	Grain spike ratio	Yield component	Grams of grains per grams of spike (structure). A coefficient of fertility - spike fertility coefficient at flowering.
GrwHabit	Natural	Plant growth habit	Phenological traits	The growth habit of the plant whether erect/semi-erect/semi-spreading/spreading/prostrate.	Observe the growth habit of wheat plants during tillering stages and rate whether erect/semi-erect/prostrate/semi-spreading/spreading
GSurfA	Natural,NAM	Surface of whole grain/Grain section area	Yield component	Surface of whole grain.	Marvin method for whole surface area.
GW	Natural,NAM	Grain weight	Yield component	Grain weight usually expressed as weight of single, one hundred, two hundred or thousand grains.	Dry grains at 70oC and weigh.
GWid	Natural,NAM	Grain width	Yield component	Width of whole grain.	Standard method for whole grain width.
GY	Natural,NAM	Grain Yeild	Biomass partitioning	Grain weight of wheat harvested in a plot
SpkGW	NAM	Grain weight per spike	Yield component	Grain weight per spike.	Dry grains at 70oC and weigh.
Hd	Natural,NAM	Heading days	Phenological traits	Heading time extends from the time of emergence of the tip of the spike from the flag leaf sheath to when the spike has completely emerged but has not yet started to flower.	Number of days required from sowing to spike emergence from the flag leaf (DS55). However, when planting in dry soils in dryland areas it is counted from the first day of rainfall or irrigation which is sufficient for germination, or from emergence date.
HI	NAM	Harvest index	Biomass partitioning	A ratio of grain yield to total above ground biomass.	Harvest index is expressed as a ratio and can be calculated as Harvest index = (Grain yield/Biomass).
InterCO2	Natural	Intercellular CO2 Concentration	Physiological traits		Measured by machines
InternodeLng	Natural	Stem internodes length	Morphological traits	The length of the internode 1-7, counted from the ear, of the stem.	Use formula to compute stem internodes length.
KWtGr	NAM	Potassium weight per grain	Nutrition/Quality traits	Potassium weight per grain	Potassium weight per grain calculated from grain offtake and grains per unit area
LAI	Natural	Leaf Area Index	Physiological traits		Measured by machines
LeaAuCol	Natural	Leaf Auricle Color	Morphological traits
LeafCol	Natural	Leaf Color	Morphological traits
LeafLng	Natural	Leaf length	Morphological traits	Leaf length	The length of whole flag leaf.
LeafTem	Natrural	Leaf Temperature	Physiological traits		Measured by machines
LeafWid	Natural	Leaf width	Morphological traits	Leaf width	The width of the middle of flag leaf.
LenWidRa	Natural	length-width ratio	Yield component	the ratio of grain length to width of wheat grain	Measured by machines
Lodg	Natural	Lodging	Physiological traits	Indicates incidence of lodged plants.	Estimate of the area lodged in the sampled plot.
PrecoSev	Natural	Leaf rust/Brown rust	Biotic stress traits	Leaf rust (brown rust) incidence in the plants caused by the agent Puccinia recondita.	Disease assessment is conducted through the growing season starting with the onset of the disease. Mainly from DS61. Standard method for leaf rust incidence.
LS	Natural	Leaf Spot	Biotic stress traits
Mat	Natural,NAM	Maturity time	Phenological traits	Maturity time starts at hard dough stage (ds87) often called physiological maturity.	Number of days required from sowing to physiological maturity (approx. DS87). However, when planting in dry soils in dryland areas it is counted from the first day of rainfall or irrigation which is sufficient for germination, or from emergence date.
MgWtGr	NAM	Magnesium weight per grain	Nutrition/Quality traits	Magnesium weight per grain	Magnesium weight per grain calculated from grain offtake and grains per unit area
MnWtGr	NAM	Manganese weight per grain	Nutrition/Quality traits	Manganese weight per grain	Manganese weight per grain calculated from grain offtake and grains per unit area
NaWtGr	NAM	Sodium weight per grain	Nutrition/Quality traits	Sodium weight per grain	Sodium weight per grain calculated from grain offtake and grains per unit area
NDVI	Natural	Canopy normalized difference vegetation index	Physiological traits
NHI	NAM	Nitrogen harvest index	Nitrogen Use Efficiency components	The fraction of Nitrogen recovered in the harvested grain as a function of the total Nitrogen taken up.	Calculated as total grain Nitrogen divided by the total biomass Nitrogen.
NodeNO	Natural	Node number	Morphological traits	Number of nodes in the main stem.	Standard method for node number.
NodepSP	NAM	Node number per spike	Yield component
NUE	NAM	Nitrogen use efficiency	Nitrogen Use Efficiency components	The grain dry mass (grain yield) production per Nitrogen available to a plant.	Calculated as the grain yield divided by the total soil Nitrogen.
NupE	NAM	Nitrogen uptake efficiency	Nitrogen Use Efficiency components	N-uptake efficiency as the total amount of Nitrogen in the above-ground plant at harvest in relation to the available Nitrogen in soil.	Calculated as above ground biomass Nitrogen content divided by soil Nitrogen
NutE	NAM	Grain Nitrogen utilization efficiency	Nitrogen Use Efficiency components	Nitrogen utilization efficiency as the grain dry mass in relation to the total amount of Nitrogen in above-ground plant at harvest.	Calculated as grain yield per unit of Nitrogen taken up.
NWtGr	NAM	Nitrogen weight per grain	Nitrogen Use Efficiency components	Nitrogen weight per grain	Nitrogen weight per grain calculated from grain offtake (from combustion analysis) and grains per unit area
PairedSplN	NAM	Paired Spikelet number	Morphological traits
PH	Natural,NAM	Plant height	Biomass partitioning	Height of plant from ground to top of spike, excluding awns.	Measure the length of individual culms from soil surface to the tip of the spike (do not include awn) and record to the nearest centimeter. (Average of 4-10 plants/culms per plot).
EgramSev	Natrual	Powdery mildew score	Biotic stress traits
PollV	NAM	Pollen viability	Physiological traits
PRI	Natural	Photochemical Reflectance Index	Physiological traits	related to nitrogen concentration and the water content of leaf	Measured by machines
PWtGr	NAM	Phosphorus weight per grain	Nutrition/Quality traits	Phosphorus weight per grain	Phosphorus weight per grain calculated from grain offtake and grains per unit area
RootLng	Natural	Root growth inhibition by ethylene treatment	Physiological traits
RVI	Natural	Ratio Vegetation Index	Physiological traits	a sensitive indicator parameter of green plants, and highly correlated with leaf area index and leaf dry biomass and chlorophyII content, can be usesd to detect and estimate plant biomass	Measured by machines
SC	Natural	Stomatal Conductance	Physiological traits		Measured by machines
SenDurTT	NAM	Senescence duration thermal time	Phenological traits	Thermal Time from onset of senescence to end of senescence	Caluclated as the difference between end of senescence and onset of senescence
SenEndTT	NAM	End of senescence thermal time	Phenological traits		Calculated with climatic data where degree days are accumulating since emergence until physiological maturity (thermal time from da1+day2+day3...). To calculate daily thermal time= (Temperature max + Temperature min)/2.
SenOnTT	NAM	Onset of senescence thermal time	Phenological traits		Calculated with climatic data where degree days are accumulating since emergence until physiological maturity (thermal time from da1+day2+day3...). To calculate daily thermal time= (Temperature max + Temperature min)/2.
StritInc	Natural	Septoria	Biotic stress traits
SN	NAM	Spike number	Yield component	Number of spikes (fertile culms) per unit area, sample or plant.	It can be easily and non-destructively measured during grain-filling (i.e., before physiological maturity) by counting in a given area or length of row.
SpkDen	NAM	Spike density	Morphological traits	Density or compactness of a wheat spike.	Standard method for spike density.
SpkDW	NAM	Spike dry weight	Yield component	Dry weight of spike(s).	Standard spike dry weight method.
SplN	Natural,NAM	Number of Spikelets	Yield component	the number of spikelets per spike	Count and average the three spikes
PgramCI	Natural	Stem rust	Biotic stress traits	Stem rust (black rust) severity in the plants caused by the agent Puccinia graminis f.sp. tritici.	Severity of rust is recorded as a percentage, according to the modified Cobb scale. As this relies upon observation it cannot be absolutely accurate. Thus it is common to use the following intervals: 0, 5, 10, 20, 40, 60, and 100 percent infection.
StemCol	Natural	Stem Color	Morphological traits
StmLng	NAM	Stem length	Morphological traits	Length of stem.	Standard method for stem length.
StrawYld	NAM	Straw yield	Biomass partitioning	Amount (weight) of straw.	Calculated as difference between biomass and grain yield.
STRNitr	NAM	Straw Nitrogen content	Nitrogen Use Efficiency components	Nitrogen content of the above ground straw biomass.	Straw NIR calibrated.
STRNUP	NAM	Straw Nitrogen uptake	Nitrogen Use Efficiency components	Uptake of Nitrogen in the whole above ground straw.	Calculated as total amount of Nitrogen in the straw at harvest.
SWtGr	NAM	Sulphur weight per grain	Nutrition/Quality traits	Sulphur weight per grain	Sulphur weight per grain calculated from grain offtake and grains per unit area
GgtriInc	Natural	Take-all index	Biotic stress traits
TN	Natural	Tilling number	Yield component	The number of meristematic stems (branch) of plants	Calculate the number of the meristematic stems (branch) of plants after harvest.
TR	Natural	Transpiration Rate	Physiological traits		Measured by machines
TVI	Natural	Triangular Vegetation Index	Physiological traits	related with leaf area index and Canopy chlorophyll content	Measured by machines
WAXY	Natural	Waxy	Morphological traits	A white, powdery substance on the surface of a wheat stalk	0: has not ; 1: stem has and leaf not; 2 stem and leaf covered by a small amount of wax ; 3: leaf and stem covered by obviously waxy
PstriSev	Natural,NAM	Yellow rust/stripe rust	Biotic stress traits	Stripe rust (yellow rust) incidence in the plants caused by the agent Puccinia striiformis f.sp. tritici.	Disease assessment is conducted through the growing season starting with the onset of the disease. Mainly from DS61. Standard method for Stripe rust incidence.
ZnWtGr	NAM	Zinc weight per grain	Nutrition/Quality traits	Zinc weight per grain	Zinc weight per grain calculated from grain offtake and grains per unit area

## Sheet: S15
Supplementary Table 15. The summary of locations and years for RIL populations and NIL phenotyping. Location names, years and trial characteristics are indicated by abbreviations in footnotes. NILs are organised in sets or toolkits (TK) which are numbered (TK1 to TK6). The composition of the TK is shown in Supplementary Table 31.
			DFW landrace NAM panel
			1	2	3	4	5	6	7	8	9	10	11	12	13	14	15	16	17	18	19	20	21	22	23	24	25	26	27	28	29	30	31	32	33	34	35	36	37	38	39	40	41	42	43	44	45	46	47
			WATDE0002	WATDE0004	WATDE0005	WATDE0007	WATDE0008	WATDE0009	WATDE0175	WATDE0228	WATDE0013	WATDE0014	WATDE0015	WATDE0016	WATDE0017	WATDE0018	WATDE0019	WATDE0021	WATDE0023	WATDE0024	WATDE0025	WATDE0026	WATDE0027	WATDE0028	WATDE0029	WATDE0030	WATDE0031	WATDE0032	WATDE0033	WATDE0034	WATDE0036	WATDE0037	WATDE0038	WATDE0039	WATDE0041	WATDE0042	WATDE0044	WATDE0046	WATDE0047	WATDE0050	WATDE0051	WATDE0052	WATDE0053	WATDE0055	WATDE0059	WATDE0061	WATDE0062	WATDE0064	WATDE0067
site low N	site high N	year	ParW007	ParW032	ParW034	ParW042	ParW044	ParW045	ParW049	ParW094	ParW103	ParW110	ParW126	ParW127	ParW139	ParW141	ParW145	ParW160	ParW199	ParW209	ParW216	ParW218	ParW219	ParW223	ParW224	ParW231	ParW238	ParW239	ParW246	ParW254	ParW273	ParW291	ParW292	ParW299	ParW305	ParW308	ParW324	ParW349	ParW352	ParW387	ParW396	ParW397	ParW398	ParW420	ParW451	ParW468	ParW471	ParW475	ParW496
JILN		11
RHLN	RHHN	12
SBLN		12
JILN		13
RHLN	RHHN	13
SBLN	SBHN	13
JILN		14
RHLN	RHHN	14
SBLN	SBHN	14
JILN		15
RHLN	RHHN	15
SBLN	SBHN	15
JILN		16
RHLN	RHHN	16
JILN		17
RHLN	RHHN	17
RHLN	RHHN	18
JILN		20
LIM20		20
RAG20		20
ELS21		21
KWS21		21
RAG22		22
JISD		15
JIGH		16
year	Field season ending with harvest in the named year (of the second millennium)
JI	John Innes Centre, Norwich, UK
RH	Rothamsted Research, Harpenden, UK
SB	University of Nottingham, Sutton-Bonington, UK
LN	low Nitrogen trial
HN	high Nitrogen trial
LIM	Limagrain UK, disease trial
RAG	RAGT UK, disease trial
ELS	Elsoms UK, disease trial
KWS	KWS UK, disease trial
SD	JI glass house experiment under short day regime
GH	JI glass house experiments under standard regime
[truncated: 34 more columns]

## Sheet: S16
Supplementary Table 16. Number of Quantitative Trait Loci (QTLs) and Marker Trait Associations (MTA) discovered for each trait in the Natural and NAM populations. Table shows the values for each trait (left) and the summary (right) for the Crop Ontology (CO) trait classes.
Trait	Full trait name	Final Category	QTL	MTA (Natural)	MTA (NAM)	Number of NIL		CO trait class	QTL	MTA (Natural)	MTA (NAM)	Number of NIL
BM	Aboveground biomass at maturity	Biomass partitioning	96	0	202	8		Biomass partitioning	759	252	832	52
GN	Grain number	Yield component	14	0	73	5		Yield component	380	60	413	22
GrnNode	Grain number per node	Yield component	6	0	2	0		Phenological traits	692	217	912	52
GrnSpk	Grain number per spike	Yield component	9	4	3	0		Physiological traits	41	40	0	14
GrnSpl	Grain number per spikelet	Yield component	7	0	2	1		Morphological traits	85	118	31	2
GrnTllr	Grain spike ratio	Yield component	9	0	4	0		Biotic stress traits	8	733	0	1
GrwHabit	Plant growth habit	Phenological traits	0	29	0	0		Mineral content	0	0	30	0
GW	Grain weight	Yield component	85	26	219	6		Nutrition/Quality traits	156	8	289	0
GY	Grain yield	Biomass partitioning	168	0	219	16		Nitrogen Use Efficiency components	1159	0	1038	0
SpkGW	Grain weight per spike	Yield component	6	0	1	0		All	3280	1428	3545	143
HI	Harvest index	Biomass partitioning	111	0	95	2
Lodg	Lodging incidence	Physiological traits	2	7	0	2
NodepSP	Node number per spike	Yield component	9	0	2	0
PairedSplN	Paired Spikelet number	Morphological traits	0	0	0	0
PH	Plant height	Biomass partitioning	291	252	244	24
SN	Spike number	Yield component	4	0	6	0
SpkDW	Spike dry weight	Yield component	8	0	0	1
SplN	Spikelet number	Yield component	14	0	7	5
StrawYld	Straw yield	Biomass partitioning	93	0	72	2
TN	Tiller number	Yield component	0	14	0	0
BrownFootRot	Brown foot rot	Biotic stress traits	0	6	0	0
PrecoSev	Brown rust	Biotic stress traits	0	77	0	0
PherpResp	Eyespot score	Biotic stress traits	0	36	0	0
EgramSev	Powdery mildew score	Biotic stress traits	1	29	0	1
StritInc	Septoria	Biotic stress traits	0	88	0	0
PgramCI	Stem rust	Biotic stress traits	0	108	0	0
GgtriInc	Take-all index	Biotic stress traits	0	58	0	0
PstriSev	Yellow rust	Biotic stress traits	7	331	0	0
ANTHCOL	Anther colour	Morphological traits	2	0	1	0
AwnCol	Awn color	Morphological traits	0	1	0	0
AwnLng	Awn length	Morphological traits	6	9	0	0
Awns	Spike awnedness	Morphological traits	60	9	18	0
COLEOPCOL	Coleoptile color	Morphological traits	0	7	0	2
SpkLng	Spike length	Morphological traits	4	6	4	0
GlmCol	Glume color	Morphological traits	3	1	1	0
GlumeSurf	Glume surface	Morphological traits	0	6	0	0
GSurfA	Grain surface area	Yield component	78	5	31	0
InternodeLng	Stem internodes length	Morphological traits	0	51	0	0
LeafLng	Leaf length	Morphological traits	0	13	0	0
LeafWid	Leaf width	Morphological traits	0	7	0	0
NodeNO	Node number	Morphological traits	0	8	0	0
RootLng	Root growth inhibition by ethylene treatment	Physiological traits	0	20	0	0
SpkDen	Spike density	Morphological traits	10	0	5	0
StmLng	Stem length	Morphological traits	0	0	2	0
BaWtGr	Barium weight per grain	Mineral content	0	0	4	0
CaWtGr	Calcium weight per grain	Nutrition/Quality traits	0	0	15	0
CuWtGr	Copper weight per grain	Mineral content	0	0	3	0
FeWtGr	Iron weight per grain	Nutrition/Quality traits	0	0	3	0
GrnBaCnc	Grain Barium concentration	Mineral content	0	0	4	0
GrnCaCnc	Grain Calcium concentration	Nutrition/Quality traits	0	0	16	0
GrnCuCnc	Grain Copper concentration	Mineral content	0	0	7	0
GrnFeCnc	Grain Iron concentration	Nutrition/Quality traits	0	0	4	0
GrnKCnc	Grain Potassium concentration	Nutrition/Quality traits	0	0	11	0
GrnMgCnc	Grain Magnesium concentration	Nutrition/Quality traits	0	0	6	0
GrnMnCnc	Grain Manganese concentration	Nutrition/Quality traits	0	0	11	0
GrnNaCnc	Grain Sodium concentration	Nutrition/Quality traits	0	0	8	0
GrnPCnc	Grain Phosphorus concentration	Nutrition/Quality traits	0	0	1	0
GrnSCnc	Grain Sulphur concentration	Nutrition/Quality traits	0	0	8	0
GrnZnCnc	Grain Zinc concentration	Nutrition/Quality traits	0	0	8	0
KWtGr	Potassium weight per grain	Nutrition/Quality traits	0	0	12	0
MgWtGr	Magnesium weight per grain	Nutrition/Quality traits	0	0	5	0
MnWtGr	Manganese weight per grain	Nutrition/Quality traits	0	0	7	0
NaWtGr	Sodium weight per grain	Nutrition/Quality traits	0	0	5	0
PWtGr	Phosphorus weight per grain	Nutrition/Quality traits	0	0	7	0
SWtGr	Sulphur weight per grain	Nutrition/Quality traits	0	0	7	0
ZnWtGr	Zinc weight per grain	Nutrition/Quality traits	0	0	12	0
Ant	Anthesis time	Phenological traits	197	0	207	11
Boot	Booting time	Phenological traits	2	0	7	1
FLeafSen	Flag leaf senescence	Phenological traits	0	1	0	0
FND	First node detectable time	Phenological traits	5	0	8	0
FT	Flowering Time(Generate by Hd and Ant)	Phenological traits	0	0	228	0
GFP	Grain filling period	Phenological traits	108	0	119	4
GFR	Grain fill rate	Phenological traits	107	0	109	1
Hd	Heading time	Phenological traits	123	156	91	19
Mat	Maturity time	Phenological traits	127	31	92	16
SenDurTT	Senescence duration thermal time	Phenological traits	2	0	25	0
SenEndTT	End of senescence thermal time	Phenological traits	11	0	8	0
SenOnTT	Onset of senescence thermal time	Phenological traits	10	0	18	0
AGBMNitr	Above ground biomass nitrogen content	Nitrogen Use Efficiency components	110	0	69	0
BMNUE	Above ground biomass nitrogen efficiency	Nitrogen Use Efficiency components	89	0	128	0
BMNUP	Above ground biomass nitrogen uptake	Nitrogen Use Efficiency components	73	0	71	0
BMNUtE	Biomass Nitrogen utilization efficiency	Nitrogen Use Efficiency components	107	0	70	0
GrndCov	Chlorophyll Content	Physiological traits	0	13	0	0
GNUP	Grain Nitrogen uptake	Nitrogen Use Efficiency components	94	0	92	0
GPD	Grain protein deviation	Nitrogen Use Efficiency components	96	0	51	0
GrnBaOff	Grain Barium offtake	Mineral content	0	0	2	0
GrnCaOff	Grain Calcium offtake	Nutrition/Quality traits	0	0	14	0
GrnCuOff	Grain Copper offtake	Mineral content	0	0	10	0
GrnFeOff	Grain Iron offtake	Nutrition/Quality traits	0	0	7	0
GrnKOff	Grain Potassium offtake	Nutrition/Quality traits	0	0	9	0
GrnMgOff	Grain Magnesium offtake	Nutrition/Quality traits	0	0	6	0
GrnMnOff	Grain Manganese offtake	Nutrition/Quality traits	0	0	11	0
GrnNaOff	Grain Sodium offtake	Nutrition/Quality traits	0	0	6	0
GrnPOff	Grain Phosphorus offtake	Nutrition/Quality traits	0	0	4	0
GrnSOff	Grain Sulphur offtake	Nutrition/Quality traits	0	0	8	0
GrnZnOff	Grain Zinc offtake	Nutrition/Quality traits	0	0	4	0
NHI	Nitrogen harvest index	Nitrogen Use Efficiency components	94	0	58	0
NUE	Nitrogen use efficiency	Nitrogen Use Efficiency components	99	0	151	0
NupE	Nitrogen uptake efficiency	Nitrogen Use Efficiency components	74	0	129	0
NutE	Grain Nitrogen utilization efficiency	Nitrogen Use Efficiency components	132	0	103	0
STRNitr	Straw Nitrogen content	Nitrogen Use Efficiency components	106	0	73	0
STRNUP	Straw Nitrogen uptake	Nitrogen Use Efficiency components	85	0	38	0
GCol	Grain colour	Nutrition/Quality traits	0	2	0	0
GHrd	Grain hardness	Nutrition/Quality traits	0	6	0	0
GLng	Grain length	Yield component	75	2	38	3
GNitr	Grain Nitrogen content	Nutrition/Quality traits	156	0	74	0
GrnDia	Grain diameter	Yield component	0	4	0	0
GWid	Grain width	Yield component	56	5	25	1
NWtGr	Nitrogen weight per grain	Nitrogen Use Efficiency components	0	0	5	0
PollV	Pollen viability	Physiological traits	3	0	0	2
NDVI	Canopy normalized difference vegetation index	Physiological traits	36	0	0	10
CI	Red-edge ChlorophyII Index	Physiological traits	0	0	0	0
DATT	DATT	Physiological traits	0	0	0	0
EVI	Enhanced Vegetation Index	Physiological traits	0	0	0	0
GI	Green Index	Physiological traits	0	0	0	0
GNDVI	Green Normalized Difference Vegetation Index	Physiological traits	0	0	0	0
PRI	Photochemical Reflectance Index	Physiological traits	0	0	0	0
TVI	Triangular Vegetation Index	Physiological traits	0	0	0	0
RVI	Ratio Vegetation Index	Physiological traits	0	0	0	0
SC	Stomatal Conductance	Physiological traits	0	0	0	0
InterCO2	Intercellular CO2 Concentration	Physiological traits	0	0	0	0
LAI	Leaf Area Index	Physiological traits	0	0	0	0
LeafTem	Leaf Temperature	Physiological traits	0	0	0	0
CO2A	CO2_Assimilation	Physiological traits	0	0	0	0
TR	Transpiration Rate	Physiological traits	0	0	0	0
CirDe	Circular Degree	Morphological traits	0	0	0	0
LenWidRa	length-width ratio	Yield component	0	0	0	0
Gcir	Grain Circumference	Yield component	0	0	0	0
EmerNo	Emergency Number	Yield component	0	0	0	0
EAR	Ear Day	Phenological traits	0	0	0	0
LeaAuCol	Leaf Auricle Color	Morphological traits	0	0	0	0
LeafCol	Leaf Color	Morphological traits	0	0	0	0
FHB	Fusarium head bligh	Biotic stress traits	0	0	0	0
GlumePub	Glume pubescenec	Morphological traits	0	0	0	0
StemCol	Stem Color	Morphological traits	0	0	0	0
WAXY	Waxy	Morphological traits	0	0	0	0
LS	Leaf Spot	Biotic stress traits	0	0	0	0

## Sheet: S17
Supplementary Table 17. Details of 3,280 QTL identified in the Paragon x Watkins RIL populations. QTL are named according to the following nomenclature: chromosome, trait, RIL population, Watkins GRU identifier, field environment in which QTL was detected (as per Supplementary Table 15), and peak marker. For example, QTL ‘1A-Ant-ParW034-WATDE0005-RHHN12-AX-95630408’ is a QTL detected on chromosom…
QTL	old QTL name	RIL.population	Chromosome (map)	Peak.marker	Start.marker	End.marker	CImarkers	Trait	Full.Trait.name	Trait.mean	Additive.effecct	Increase.allele.B.for.Watkins.parent	LOD	Perc.var	Position.cM	CIstart	CIend	Chromosome RefSeq	Position.start_bp	Position.end.bp	Position.of.peak.marker.bp	Parent.ID	Ancestral.group.of.parent	Environment	MAS to create NIL (NILset and old name)	QTL included in NILs	QTL and NILs partly overlap
1A-Ant-ParW034-WATDE0005-RHHN12-AX-95630408	Q1A1-Ant-ParW034-RHHN12	ParW034	1A1	AX-95630408	AX-95233488	AX-94595423	AX-95630408|AX-94564758|AX-95099059	Ant_dto_day	Anthesis time	41.9	1.3	B	5.2	12.3	52.4	49.3	57.2	1A	28626963	28656276	24247379	WATDE0005	AG3	RHHN12		1A-14253976-574189157-WATDE0005	1A-485008740-574189157-WATDE0005
1A-Ant-ParW110-WATDE0014-RHHN18-BS00023116	Q1A-Ant-ParW110-RHHN18	ParW110	1A	BS00023116	BS00016654	BS00023116	BS00022239|BS00084986	Ant_dto_day	Anthesis time	38.8	-0.28	A	3	12.6	52	0	54	1A	463288436	584468568	584468568	WATDE0014	AG2	RHHN18
1A-Ant-ParW034-WATDE0005-RHLN12-AX-95630408	Q1A1-Ant-ParW034-RHLN12	ParW034	1A1	AX-95630408	AX-95233488	AX-94564758	AX-95630408	Ant_dto_day	Anthesis time	41.3	1.2	B	4.7	8.8	52.4	49.3	55.1	1A	28626963	29280638	24247379	WATDE0005	AG3	RHLN12		1A-14253976-574189157-WATDE0005	1A-485008740-574189157-WATDE0005
1A-Ant-ParW729-WATDE0100-SBHN13-BS00022105	Q1A-Ant-ParW729-SBHN13	ParW729	1A	BS00022105	BS00077433	BS00022105	BS00009808|BS00009459|BS00021764|BS00047753|BS00021758|BS00021798	Ant_dto_day	Anthesis time	42.9	0.23	B	3.8	19.5	103.8	68.2	103.8	1A	511101975	578923226	578923226	WATDE0100	AG4	SBHN13
1A-Awns-ParW110-WATDE0014-RHHN16-BS00023116	Q1A-AWNS-ParW110-RHHN16	ParW110	1A	BS00023116	BS00022239	BS00023116	BS00084986	Awns_E_0to1	Spike awnedness	0.3	0.11	B	3	16.4	54	28.2	54	1A	535027964	584468568	584468568	WATDE0014	AG2	RHHN16
1A-BM-ParW468-WATDE0061-RHLN13-AX-94589326	Q1A1-BM-ParW468-RHLN13	ParW468	1A1	AX-94589326	AX-94526544	AX-94416187	AX-95662307|AX-94589326|AX-95163773|AX-94428433|AX-94759570|AX-94526630|AX-95237406	BM_Calc_gm2	Aboveground biomass at maturity	13.1	-0.75	A	5	17.7	69.8	64.3	76	1A	32376908	45797676	42511296	WATDE0061	AG3	RHLN13		1A-12303846-590342710-WATDE0061;1A-10248231-582225371-WATDE0061
1A-BM-ParW034-WATDE0005-RHLN14-BS00021764	Q1A-BM-ParW034-RHLN14	ParW034	1A	BS00021764	BS00003656	BS00021759	BS00009808|BS00021764|BS00047753|BS00012042|BS00009104	BM_Calc_gm2	Aboveground biomass at maturity	19.5	0.98	B	2.5	10.5	36	25.7	46	1A	452020384	535314885	531643185	WATDE0005	AG3	RHLN14	Set3:Q1A-AGBM-PW034-012:WATDE0005	1A-14253976-574189157-WATDE0005	1A-485008740-574189157-WATDE0005
1A-BM-ParW199-WATDE0023-RHLN14-BS00091801	Q1A-BM-ParW199-RHLN14	ParW199	1A	BS00091801	BS00021990	BS00091801	BS00022066|BS00023182	BM_Calc_gm2	Aboveground biomass at maturity	19.7	-0.42	A	2.9	15.4	64	52.7	66.9	1A	580422511	591089549	591089549	WATDE0023	AG3	RHLN14
1A-BM-ParW291-WATDE0037-RHLN18-BS00084986	Q1A-BM-ParW291-RHLN18	ParW291	1A	BS00084986	BS00078982	BS00091801	BS00016654|BS00072686|BS00022698|BS00022239|BS00022356|BS00034935|BS00084986|BS00023182	BM_Calc_gm2	Aboveground biomass at maturity	23.5	-0.46	A	2.1	11	60	7.1	65.8	1A	24247591	591089549	580424830	WATDE0037	AG6	RHLN18
1A-BMNUE-ParW209-WATDE0024-RHHN13-BS00078982	Q1A-BMNUE-ParW209-RHHN13	ParW209	1A	BS00078982	BS00026453	BS00010486	BS00078982	BMNUE_Calc_kgkgN	Above ground biomass nitrogen efficiency	63.4	-2.1	A	2.6	13.2	4	0	9.8	1A	14253976	41906202	24247591	WATDE0024	AG2	RHHN13
1A-BMNUE-ParW729-WATDE0100-RHHN13-AX-94501544	Q1A1-BMNUE-ParW729-RHHN13	ParW729	1A1	AX-94501544	AX-95198429	AX-94392216	AX-95175506|AX-95259891|AX-94834230|AX-94404380|AX-94501544|AX-94675848|AX-94388999|AX-94967838	BMNUE_Calc_kgkgN	Above ground biomass nitrogen efficiency	47.4	-3.3	A	3.3	19	21.1	9.7	27.1	1A	9544602	22611655	14046273	WATDE0100	AG4	RHHN13
1A-BMNUE-ParW468-WATDE0061-RHLN13-AX-94589326	Q1A1-BMNUE-ParW468-RHLN13	ParW468	1A1	AX-94589326	AX-94399089	AX-94752491	AX-94894883|AX-94950558|AX-95107625|AX-94554622|AX-94834230|AX-94994812|AX-94404380|AX-94711533|AX-95154988|AX-94910059|AX-94682405|AX-95020827|AX-94493792|AX-95244785|AX-94877635|AX-95216629|AX-94710260|AX-94870284|AX-94783290|AX-94677073|AX-95630408|AX-94547512|AX-94595423|AX-94443825|AX-94526544|AX-95662307|AX-94589326|AX-95163773|AX-94428433|AX-94759570|AX-94526630|AX-95237406|AX-94416187	BMNUE_Calc_kgkgN	Above ground biomass nitrogen efficiency	130.4	-7.5	A	6.3	21.2	69.8	0.6	78	1A	53023222	548510535	42511296	WATDE0061	AG3	RHLN13		1A-12303846-590342710-WATDE0061;1A-10248231-582225371-WATDE0061
1A-BMNUE-ParW199-WATDE0023-RHLN14-BS00091801	Q1A-BMNUE-ParW199-RHLN14	ParW199	1A	BS00091801	BS00021990	BS00091801	BS00022066|BS00023182	BMNUE_Calc_kgkgN	Above ground biomass nitrogen efficiency	163.7	-3	A	2.8	15	64	52.7	66.9	1A	580422511	591089549	591089549	WATDE0023	AG3	RHLN14
1A-BMNUP-ParW209-WATDE0024-RHHN13-BS00078982	Q1A-BMNUP-ParW209-RHHN13	ParW209	1A	BS00078982	BS00026453	BS00010486	BS00078982	BMNUP_Calc_kgha	Above ground biomass nitrogen uptake	250.8	-8.2	A	3.7	18.5	4	0	9.8	1A	14253976	41906202	24247591	WATDE0024	AG2	RHHN13
1A-BMNUP-ParW729-WATDE0100-RHHN13-AX-94501544	Q1A1-BMNUP-ParW729-RHHN13	ParW729	1A1	AX-94501544	AX-95198429	AX-94675848	AX-95175506|AX-95259891|AX-94834230|AX-94404380|AX-94501544	BMNUP_Calc_kgha	Above ground biomass nitrogen uptake	193.5	-12	A	3.6	20.1	21.1	9.7	23.1	1A	9544602	21142247	14046273	WATDE0100	AG4	RHHN13
1A-BMNUP-ParW246-WATDE0033-RHLN14-BS00022356	Q1A1-BMNUP-ParW246-RHLN14	ParW246	1A1	BS00022356	BS00016654	BS00034935	BS00022356	BMNUP_Calc_kgha	Above ground biomass nitrogen uptake	241.3	9.2	B	3.8	19.2	27.1	4.2	56.9	1A	463288436	577461705	544055175	WATDE0033	AG1	RHLN14
1A-BMNUP-ParW291-WATDE0037-RHLN16-BS00016654	Q1A-BMNUP-ParW291-RHLN16	ParW291	1A	BS00016654	BS00026453	BS00022239	BS00078982|BS00016654|BS00072686|BS00022698	BMNUP_Calc_kgha	Above ground biomass nitrogen uptake	191.5	1.5	B	2.7	14.4	16	0	44	1A	14253976	535027964	463288436	WATDE0037	AG6	RHLN16
1A-BMNUP-ParW387-WATDE0050-RHLN16-BS00026453	Q1A2-BMNUP-ParW387-RHLN16	ParW387	1A2	BS00026453	BS00026453	BS00091801		BMNUP_Calc_kgha	Above ground biomass nitrogen uptake	197.8	-3.4	A	3.2	14.5	32	4.6	35	1A	14253976	591089549	14253976	WATDE0050	AG6	RHLN16
1A-BMNUtE-ParW219-WATDE0027-RHHN17-BS00016654	Q1A-BMNUtE-ParW219-RHHN17	ParW219	1A	BS00016654	BS00078982	BS00047753	BS00076668|BS00016654	BMNUtE_Calc_kgkgN	Biomass Nitrogen utilization efficiency	68.4	1.5	B	3.1	12.8	30.3	16.3	58.4	1A	24247591	534565965		WATDE0027	AG6	RHHN17
1A-BMNUtE-ParW141-WATDE0018-RHLN14-AX-95137931	Q1A3-BMNUtE-ParW141-RHLN14	ParW141	1A3	AX-95137931	AX-95137931	AX-94731696	AX-94720138|AX-95243556|AX-95174049|AX-94664571|AX-95170516	BMNUtE_Calc_kgkgN	Biomass Nitrogen utilization efficiency	92	-2.2	A	5	23.8	0	0	7.5	1A	576778490	591091136	576778490	WATDE0018	AG6	RHLN14
1A-GFP-ParW218-WATDE0026-RHHN15-BS00016654	Q1A1-GFP-ParW218-RHHN15	ParW218	1A1	BS00016654	BS00023118	BS00047753	BS00076668|BS00016654	GFP_calc_day	Grain filling period	36.6	-0.79	A	2.9	12.6	28	0	38.3	1A	4049038	534565965	463288436	WATDE0026	AG6	RHHN15
1A-GFP-ParW034-WATDE0005-RHLN13-AX-94964891	Q1A1-GFPTT-ParW034-RHLN13	ParW034	1A1	AX-94964891	AX-95652208	AX-95200644	AX-94435812|AX-94510917|AX-95182518|AX-94646578|AX-94771670|AX-95630407|AX-94480929|AX-95629860|AX-94489004|AX-94399869|AX-94964891|AX-94564281|AX-94890395|AX-94489656|AX-95220588|AX-94790278|AX-94704464|AX-94534132|AX-94441967|AX-94775416|AX-94661235|AX-94448542|AX-95082367|AX-95235150|AX-95660313|AX-94768467|AX-94432618|AX-94417411|AX-94489119|AX-95176482|AX-94382527	GFP_calc_day	Grain filling period	549.1	1.8	B	3.9	18.3	96	80.8	116.2	1A	118507822	448928085	281095081	WATDE0005	AG3	RHLN13		1A-14253976-574189157-WATDE0005	1A-485008740-574189157-WATDE0005
1A-GFP-ParW034-WATDE0005-RHLN13-AX-94661235	Q1A1-GFP-ParW034-RHLN13	ParW034	1A1	AX-94661235	AX-95652208	AX-95200644	AX-94435812|AX-94510917|AX-95182518|AX-94646578|AX-94771670|AX-95630407|AX-94480929|AX-95629860|AX-94489004|AX-94399869|AX-94964891|AX-94564281|AX-94890395|AX-94489656|AX-95220588|AX-94790278|AX-94704464|AX-94534132|AX-94441967|AX-94775416|AX-94661235|AX-94448542|AX-95082367|AX-95235150|AX-95660313|AX-94768467|AX-94432618|AX-94417411|AX-94489119|AX-95176482|AX-94382527	GFP_calc_day	Grain filling period	29.5	0.077	B	4.1	19.2	105	80.8	116.2	1A	118507822	448928085	304040711	WATDE0005	AG3	RHLN13		1A-14253976-574189157-WATDE0005	1A-485008740-574189157-WATDE0005
1A-GFP-ParW292-WATDE0038-RHLN13-BS00011128	Q1A-GFPTT-ParW292-RHLN13	ParW292	1A	BS00011128	BS00009885	BS00021864	BS00014906|BS00011128|BS00076668	GFP_calc_day	Grain filling period	529.7	-14	A	3	10.4	49.9	35.1	60.8	1A	31781709	497506113	340013835	WATDE0038	AG6	RHLN13
1A-GFP-ParW034-WATDE0005-RHLN14-BS00003656	Q1A-GFP-ParW034-RHLN14	ParW034	1A	BS00003656	BS00010004	BS00021764	BS00021864|BS00003656|BS00009808	GFP_calc_day	Grain filling period	38.4	-1.4	A	3	12.6	25.7	17	35.8	1A	120003911	531643185	452020384	WATDE0005	AG3	RHLN14		1A-14253976-574189157-WATDE0005	1A-485008740-574189157-WATDE0005
1A-GFP-ParW034-WATDE0005-RHLN14-AX-95235178	Q1A1-GFP-ParW034-RHLN14	ParW034	1A1	AX-95235178	AX-94509297	AX-94509092	AX-94824939|AX-94773962|AX-94442121|AX-95235178|AX-94521226|AX-94631158|AX-94816253|AX-94489106	GFP_calc_day	Grain filling period	38.4	-1.3	A	4.4	20.1	128	123.6	133.3	1A	496313409	510281568	499807792	WATDE0005	AG3	RHLN14		1A-14253976-574189157-WATDE0005;1A-485008740-574189157-WATDE0005
1A-GFP-ParW468-WATDE0061-RHLN14-AX-94618537	Q1A1-GFPTT-ParW468-RHLN14	ParW468	1A1	AX-94618537	AX-95083535	AX-95632782	AX-94489106|AX-94445422|AX-94826839|AX-94618537|AX-95631320	GFP_calc_day	Grain filling period	547.4	-14	A	4.5	22.4	156.4	151.6	160.9	1A	505524402	516373227	511101975	WATDE0061	AG3	RHLN14		1A-12303846-590342710-WATDE0061;1A-10248231-582225371-WATDE0061
1A-GFR-ParW218-WATDE0026-RHHN16-BS00076668	Q1A1-GFR-ParW218-RHHN16	ParW218	1A1	BS00076668	BS00023118	BS00047753	BS00076668|BS00016654	GFR_Calc_gday	Grain fill rate	162.5	-13	A	3.4	18.2	23.9	0	38.3	1A	4049038	534565965	101670445	WATDE0026	AG6	RHHN16
1A-GLng-ParW231-WATDE0030-JILN14-BS00016654	Q1A-GLng-ParW231-JILN14	ParW231	1A	BS00016654	BS00062783	BS00022239	BS00016654|BS00071402	GLng_M_mm	Grain length	7.5	-0.12	A	3.9	19	46.4	29	69	1A	21624404	535027964	463288436	WATDE0030	AG2	JILN14
1A-GN-ParW034-WATDE0005-SBHN13-AX-94521226	Q1A1-GN-ParW034-SBHN13	ParW034	1A1	AX-94521226	AX-94583334	AX-95631320	AX-94509297|AX-94824939|AX-94773962|AX-94442121|AX-95235178|AX-94521226|AX-94631158|AX-94816253|AX-94489106|AX-94509092|AX-94519549	GN_Calc_Grnm2	Grain number	24612.7	-2200	A	3.8	17.4	129.2	122.4	136.1	1A	490414377	513661860	500563539	WATDE0005	AG3	SBHN13		1A-14253976-574189157-WATDE0005;1A-485008740-574189157-WATDE0005
1A-GNitr-ParW352-WATDE0047-RHHN12-AX-94428309	Q1A1-GNitr-ParW352-RHHN12	ParW352	1A1	AX-94428309	AX-95134433	AX-94509297	AX-94843097|AX-94779840|AX-94428309	GNitr_NIRS_pct	Grain Nitrogen content	3	-0.052	A	3.2	7.9	53.9	48.8	56.2	1A	461048323	496313409	490530864	WATDE0047	AG4	RHHN12		1A-8297219-544605146-WATDE0047;1A-12369432-582225371-WATDE0047
1A-GNitr-ParW246-WATDE0033-RHHN14-BS00022356	Q1A1-GNitr-ParW246-RHHN14	ParW246	1A1	BS00022356	BS00016654	BS00034935	BS00022356	GNitr_NIRS_pct	Grain Nitrogen content	2.4	0.051	B	3.5	13.9	27.1	4.2	56.9	1A	463288436	577461705	544055175	WATDE0033	AG1	RHHN14
1A-GNitr-ParW032-WATDE0004-RHHN18-BS00076668	Q1A1-GNitr-ParW032-RHHN18	ParW032	1A1	BS00076668	BS00062783	BS00016654	BS00076668	GNitr_NIRS_pct	Grain Nitrogen content	2.8	-0.005	A	3.3	16.8	18	3.1	19.4	1A	21624404	463288436	101670445	WATDE0004	AG5	RHHN18
1A-GNitr-ParW032-WATDE0004-RHLN18-BS00076668	Q1A1-GNitr-ParW032-RHLN18	ParW032	1A1	BS00076668	BS00062783	BS00016654	BS00076668	GNitr_NIRS_pct	Grain Nitrogen content	2.6	0.015	B	3.1	15.7	18	3.1	19.4	1A	21624404	463288436	101670445	WATDE0004	AG5	RHLN18
1A-GNUP-ParW209-WATDE0024-RHHN13-BS00078982	Q1A-GNUP-ParW209-RHHN13	ParW209	1A	BS00078982	BS00026453	BS00010486	BS00078982	GNUP_Calc_kgha	Grain Nitrogen uptake	194	-5.8	A	2.8	14.6	8	0	9.8	1A	14253976	41906202	24247591	WATDE0024	AG2	RHHN13
1A-GNUP-ParW292-WATDE0038-RHHN13-BS00010128	Q1A-GNUP-ParW292-RHHN13	ParW292	1A	BS00010128	BS00010128	BS00078982	BS00026453	GNUP_Calc_kgha	Grain Nitrogen uptake	172.1	-6.2	A	3.2	14.4	12	8.8	33.1	1A	9105097	24247591	9105097	WATDE0038	AG6	RHHN13
1A-GNUP-ParW292-WATDE0038-RHHN13-AX-94950558	Q1A1-GNUP-ParW292-RHHN13	ParW292	1A1	AX-94950558	AX-94540853	AX-95175506	AX-94950558	GNUP_Calc_kgha	Grain Nitrogen uptake	172.1	-7	A	4.5	19.8	8	1.1	16.8	1A	6517496	11671427	9204480	WATDE0038	AG6	RHHN13
1A-GNUP-ParW729-WATDE0100-RHHN13-BS00026453	Q1A-GNUP-ParW729-RHHN13	ParW729	1A	BS00026453	BS00010128	BS00009885	BS00010128|BS00012226|BS00026453|BS00078982	GNUP_Calc_kgha	Grain Nitrogen uptake	143.1	-11	A	2.9	15.4	10.1	0	21.1	1A	9105097	31781709	14253976	WATDE0100	AG4	RHHN13
1A-GNUP-ParW729-WATDE0100-RHHN13-AX-95175506	Q1A1-GNUP-ParW729-RHHN13	ParW729	1A1	AX-95175506	AX-95198429	AX-94392216	AX-95175506|AX-95259891|AX-94834230|AX-94404380|AX-94501544|AX-94675848|AX-94388999|AX-94967838	GNUP_Calc_kgha	Grain Nitrogen uptake	143.6	-9.6	A	3.8	17.7	16.3	9.7	27.1	1A	9544602	22611655	11671427	WATDE0100	AG4	RHHN13
1A-GNUP-ParW218-WATDE0026-RHHN16-BS00076668	Q1A1-GNUP-ParW218-RHHN16	ParW218	1A1	BS00076668	BS00023118	BS00016654	BS00076668	GNUP_Calc_kgha	Grain Nitrogen uptake	224.1	-14	A	5.8	23	23.9	0	25.3	1A	4049038	463288436	101670445	WATDE0026	AG6	RHHN16
1A-GNUP-ParW291-WATDE0037-RHHN18-BS00026453	Q1A-GNUP-ParW291-RHHN18	ParW291	1A	BS00026453	BS00026453	BS00078982		GNUP_Calc_kgha	Grain Nitrogen uptake	286.5	-12	A	3.5	18.2	0	0	7.1	1A	14253976	24247591	14253976	WATDE0037	AG6	RHHN18
1A-GNUP-ParW246-WATDE0033-RHLN14-BS00022356	Q1A1-GNUP-ParW246-RHLN14	ParW246	1A1	BS00022356	BS00016654	BS00034935	BS00022356	GNUP_Calc_kgha	Grain Nitrogen uptake	192.4	8.7	B	4.5	22	27.1	4.2	56.9	1A	463288436	577461705	544055175	WATDE0033	AG1	RHLN14
1A-GPD-ParW468-WATDE0061-RHHN13-AX-94964067	Q1A-GPD-ParW468-RHHN13	ParW468	1A1	AX-94964067	AX-94523339	AX-94705107	AX-94964067	GPD_Calc_pct		0	0.24	B	5.5	16.8	197.8	196	200.4	1A	549522227	576637228	575737242	WATDE0061	AG3	RHHN13		1A-12303846-590342710-WATDE0061;1A-10248231-582225371-WATDE0061
1A-GPD-ParW246-WATDE0033-RHHN14-BS00022356	Q1A-GPD-ParW246-RHHN14	ParW246	1A1	BS00022356	BS00016654	BS00034935	BS00022356	GPD_Calc_pct		0.1	0.34	B	4.5	18.2	27.1	4.2	56.9	1A	463288436	577461705	544055140	WATDE0033	AG1	RHHN14
1A-GrnSpk-ParW685-WATDE0091-JILN15-BS00023118	Q1A-GrnSpk-ParW685-JILN15	ParW685	1A	BS00023118	BS00023118	BS00026453		GrnSpk_Calc_GrnSpk	Grain number per spike	76.9	0.64	B	3.1	14.5	0	0	5.9	1A	4049038	14253976	4049038	WATDE0091	AG6	JILN15
1A-GrnTllr-ParW685-WATDE0091-JILN15-BS00023118	Q1A-GRSPR-ParW685-JILN15	ParW685	1A	BS00023118	BS00023118	BS00026453		GrnTllr_Calc_GrnTllr	Grain spike ratio	0.8	-0.003	A	11.5	33.6	0	0	5.9	1A	4049038	14253976	4049038	WATDE0091	AG6	JILN15
1A-GSurfA-ParW127-WATDE0016-JILN14-BS00089894	Q1A-GSurfA-ParW127-JILN14	ParW127	1A	BS00089894	BS00062783	BS00009104	BS00016654|BS00089894	GSurfA_M_mm2	Grain surface area	22.1	-0.43	A	3.6	11.8	24	4.1	40.1	1A	21624404	534265748	497522675	WATDE0016	AG5	JILN14
1A-GSurfA-ParW231-WATDE0030-JILN14-BS00023182	Q1A-GSurfA-ParW231-JILN14	ParW231	1A	BS00023182	BS00016654	BS00023116	BS00023116|BS00022356|BS00022239|BS00016654	GSurfA_M_mm2	Grain surface area	23.7	-0.33	A	2.9	12.3	0	0	49.2	1A	463288436	584468568		WATDE0030	AG2	JILN14
1A-GSurfA-ParW291-WATDE0037-JILN14-BS00016654	Q1A-GSurfA-ParW291-JILN14	ParW291	1A	BS00016654	BS00078982	BS00022239	BS00016654|BS00072686|BS00022698	GSurfA_M_mm2	Grain surface area	22.3	0.57	B	2.8	10.8	20.8	7.1	44	1A	24247591	535027964	463288436	WATDE0037	AG6	JILN14
1A-GSurfA-ParW103-WATDE0013-JILN17-BS00022239	Q1A1-GSurfA-ParW103-JILN17	ParW103	1A1	BS00022239	BS00016654	BS00022356	BS00022239	GSurfA_M_mm2	Grain surface area	21.1	0.5	B	4.5	10.4	20	12.6	27.1	1A	463288436	544055175		WATDE0013	AG7	JILN17
1A-GW-ParW127-WATDE0016-JILN14-BS00089894	Q1A-GW-ParW127-JILN14	ParW127	1A	BS00089894	BS00016654	BS00009104	BS00089894	GW_M_g1000grn	Grain weight	43.1	-1.4	A	5.2	20.5	28	15.3	40.1	1A	463288436	534265748	497522675	WATDE0016	AG5	JILN14
1A-GW-ParW231-WATDE0030-JILN14-BS00062783	Q1A-GW-ParW231-JILN14	ParW231	1A	BS00062783	BS00026453	BS00022239	BS00016654|BS00071402|BS00062783	GW_M_g1000grn	Grain weight	49.3	0.51	B	2.3	11.8	69	29	73.9	1A	14253976	535027964	21624404	WATDE0030	AG2	JILN14
1A-GW-ParW103-WATDE0013-JILN17-BS00022239	Q1A1-TGW-ParW103-JILN17	ParW103	1A1	BS00022239	BS00016654	BS00023203		GW_M_g1000grn	Grain weight	54	1.7	B	3.6	8.3	24			1A	463288436	544378391		WATDE0013	AG7	JILN17
1A-GW-ParW034-WATDE0005-SBLN13-BS00003656	Q1A-GW-ParW034-SBLN13	ParW034	1A	BS00003656	BS00010004	BS00021764	BS00021864|BS00003656|BS00009808	GW_M_g1000grn	Grain weight	39.2	1.5	B	3.7	16.8	28	17	35.8	1A	120003911	531643185	452020384	WATDE0005	AG3	SBLN13		1A-14253976-574189157-WATDE0005	1A-485008740-574189157-WATDE0005
1A-GW-ParW034-WATDE0005-SBLN13-AX-95235178	Q1A1-GW-ParW034-SBLN13	ParW034	1A1	AX-95235178	AX-94509297	AX-94964616	AX-94824939|AX-94773962|AX-94442121|AX-95235178|AX-94521226|AX-94631158|AX-94816253|AX-94489106|AX-94509092|AX-94519549|AX-95631320|AX-94826839|AX-94737712|AX-95632782|AX-94624955	GW_M_g1000grn	Grain weight	39.1	1.5	B	3.6	16.6	128.1	123.6	141.1	1A	496313409	517415388	499807792	WATDE0005	AG3	SBLN13		1A-14253976-574189157-WATDE0005;1A-485008740-574189157-WATDE0005
1A-GWid-ParW127-WATDE0016-JILN14-BS00089894	Q1A-GWid-ParW127-JILN14	ParW127	1A	BS00089894	BS00062783	BS00009104	BS00016654|BS00089894	GWid_M_mm	Grain width	3.8	-0.053	A	5.1	19.2	24	4.1	40.1	1A	21624404	534265748	497522675	WATDE0016	AG5	JILN14
1A-GWid-ParW349-WATDE0046-JILN14-BS00078982	Q1A1-GWid-ParW349-JILN14	ParW349	1A1	BS00078982	BS00056550	BS00102492	BS00078982	GWid_M_mm	Grain width	3.5	-0.046	A	3.6	15.8	12.5	0	26.8	1A	7294614	298116751	24247591	WATDE0046	AG5	JILN14
1A-GWid-ParW731-WATDE0101-JILN14-BS00022677	Q1A-GWid-ParW731-JILN14	ParW731	1A	BS00022677	BS00022677	BS00026453		GWid_M_mm	Grain width	3.6	0.059	B	4.2	14	0	0	21.4	1A	1211884	14253976	1211884	WATDE0101	AG3	JILN14
1A-GWid-ParW044-WATDE0008-JILN20-BS00026453	Q1A-GWid-ParW044-JILN20	ParW044	1A2	BS00026453	BS00026453	BS00078982		GWid_M_mm		3.6	0.035	B	2.7	13.5	0	0	22.6	1A	14253976	24247591	14253925	WATDE0008	AG7	JILN20
1A-GY-ParW042-WATDE0007-JILN15-BS00016654	Q1A1-GY-ParW042-JILN15	ParW042	1A1	BS00016654	BS00062783	BS00022356	BS00076668|BS00016654	GY_Calc_tha	Grain yield	12.6	-0.42	A	3.7	13.6	52	32.1	65	1A	21624404	544055175	463288436	WATDE0007	AG2	JILN15
1A-GY-ParW624-WATDE0079-JILN20-BS00078982	Q1A1-GY-ParW624-JILN20	ParW624	1A1	BS00078982	BS00026453	BS00016654	BS00078982	GY_Calc_tha	Grain yield	6.9	-0.41	A	2.6	10.5	10.1	0	19	1A	14253976	463288436	24247591	WATDE0079	AG5	JILN20
1A-GY-ParW209-WATDE0024-RHHN13-BS00010486	Q1A-GY-ParW209-RHHN13	ParW209	1A	BS00010486	BS00026453	BS00010486	BS00078982	GY_Calc_tha	Grain yield	7.2	-0.16	A	3.1	15.9	8	0	9.8	1A	14253976	41906202	41906202	WATDE0024	AG2	RHHN13
1A-GY-ParW209-WATDE0024-RHLN13-BS00078982	Q1A-GY-ParW209-RHLN13	ParW209	1A	BS00078982	BS00026453	BS00010486	BS00078982	GY_Calc_tha	Grain yield	5.6	-0.17	A	3.3	16.6	4	0	9.8	1A	14253976	41906202	24247591	WATDE0024	AG2	RHLN13
1A-GY-ParW199-WATDE0023-RHLN14-BS00091801	Q1A-GY-ParW199-RHLN14	ParW199	1A	BS00091801	BS00022066	BS00091801	BS00023182	GY_Calc_tha	Grain yield	10.1	-0.13	A	3.5	18.1	66.9	57.7	66.9	1A	582708180	591089549	591089549	WATDE0023	AG3	RHLN14
1A-GY-ParW139-WATDE0017-RHLN16-BS00016654	Q1A1-GY-ParW139-RHLN16	ParW139	1A1	BS00016654	BS00026453	BS00022239	BS00078982|BS00016654	GY_Calc_tha	Grain yield	7.4	-0.32	A	2.9	14.4	16.1	0	23.2	1A	14253976	535027964	463288436	WATDE0017	AG7	RHLN16
1A-GY-ParW219-WATDE0027-RHLN16-BS00076668	Q1A-GY-ParW219-RHLN16	ParW219	1A	BS00076668	BS00078982	BS00023116	BS00076668|BS00016654|BS00047753|BS00022239|BS00034935|BS00084986	GY_Calc_tha	Grain yield	6.6	-0.23	A	2.5	12.1	24	16.3	80.2	1A	24247591	584468568	101670445	WATDE0027	AG6	RHLN16
1A-GY-ParGar-Garcia-CFIR17-Excalibur_c37474_242	Q1A-GY-ParGar-CFIR17	ParGar	1A	Excalibur_c37474_242	RAC875_c89908_105	tplb0041a22_935	Excalibur_c77035_156|Ex_c21450_396|BS00066852_51|Excalibur_c37474_242	GY_Calc_tha		0	0.15	B	8	17.7	67.1	52.3	79.499	1A	38731789	462001706	170000000	Garcia	Modern	CFIR17		1A-5025329-582225371-Garcia
1A-Hd-ParW451-WATDE0059-JILN15-BS00026453	Q1A-Hd-ParW451-JILN15	ParW451	1A	BS00026453	BS00023118	BS00026453	BS00026453	Hd_dto_day	Heading time	32.4	-0.36	A	2.6	9.5	12	0	50.9	1A	4049038	14253976	14253976	WATDE0059	AG5	JILN15		1A-1145448-582225371-WATDE0059
1A-Hd-ParW299-WATDE0039-JILN14-BS00022172	Q1A-Hd-ParW299-JILN14	ParW299	1A	BS00022172	BS00078982	BS00022356	BS00093150|BS00022172|BS00009104|BS00022239	Hd_dto_day		28.2	-0.46	A	2	10.6	44	13	62.5	1A	24247591	544055175	508319045	WATDE0039	unknown	JILN14
1A-Hd-ParW044-WATDE0008-JILN20-BS00016654	Q1A-Hd-ParW044-JILN20	ParW044	1A2	BS00016654	BS00078982	BS00016654	BS00076668	Hd_dto_day		27.3	2.2	B	3.1	9.8	44	22.6	45.2	1A	24247591	463288436	463288387	WATDE0008	AG7	JILN20
1A-HI-ParW139-WATDE0017-RHHN16-BS00016654	Q1A1-HI-ParW139-RHHN16	ParW139	1A1	BS00016654	BS00078982	BS00022239	BS00016654	HI_Calc_pct	Harvest index	28.7	-1.3	A	2.3	11.7	16.1	9	23.2	1A	24247591	535027964	463288436	WATDE0017	AG7	RHHN16
1A-HI-ParW218-WATDE0026-RHLN15-BS00016654	Q1A1-HI-ParW218-RHLN15	ParW218	1A1	BS00016654	BS00023118	BS00047753	BS00076668|BS00016654	HI_Calc_pct	Harvest index	28	-1	A	4	20.4	32	0	38.3	1A	4049038	534565965	463288436	WATDE0026	AG6	RHLN15
1A-HI-ParW239-WATDE0032-RHLN17-BS00022105	Q1A-HI-ParW239-RHLN17	ParW239	1A	BS00022105	BS00034935	BS00023116	BS00022105	HI_Calc_pct	Harvest index	45	0.57	B	3.4	15.9	68.8	67.5	72.9	1A	577461705	584468568		WATDE0032	AG6	RHLN17
1A-Lodg-ParW468-WATDE0061-RHHN12-BS00010187	Q1A-LODG-ParW468-RHHN12	ParW468	1A	BS00010187	BS00021895	BS00009459	BS00000853|BS00010187	Lodg_E_1to9		7	0.6	B	2.4	9.3	55.8	31.4	79.2	1A	270007745	530825605	498045793	WATDE0061	AG3	RHHN12		1A-12303846-590342710-WATDE0061;1A-10248231-582225371-WATDE0061
1A-Mat-ParW292-WATDE0038-RHHN13-AX-94645762	Q1A1-TTM-ParW292-RHHN13	ParW292	1A1	AX-94645762	AX-94627776	AX-94522292	AX-94861968|AX-94645762|AX-95163773|AX-94416187|AX-94500305|AX-94399089	Mat_dto_day	Maturity time	1595.2	-30	A	3.7	13.9	48.3	41.2	59.9	1A	30193344	204828594	39407460	WATDE0038	AG6	RHHN13
1A-Mat-ParW468-WATDE0061-RHLN12-AX-94802893	Q1A1-Mat-ParW468-RHLN12	ParW468	1A1	AX-94802893	AX-94432777	AX-95008533	AX-94600055|AX-94665770|AX-94843097|AX-94938408|AX-94796020|AX-95207978|AX-94802893|AX-94504536	Mat_dto_day	Maturity time	94.8	-0.35	A	3	14.9	135.7	125	140.6	1A	462435214	497518150	492807667	WATDE0061	AG3	RHLN12	Set2:Q1A-MATU-PW468-012:WATDE0061	1A-12303846-590342710-WATDE0061;1A-10248231-582225371-WATDE0061
1A-Mat-ParW141-WATDE0018-RHLN13-BS00016654	Q1A-Mat-ParW141-RHLN13	ParW141	1A	BS00016654	BS00078982	BS00021759	BS00021730|BS00016654|BS00021864|BS00021764	Mat_dto_day	Maturity time	91.1	-0.35	A	5.8	29.7	41.6	35	63.4	1A	24247591	535314885	463288436	WATDE0018	AG6	RHLN13
1A-Mat-ParW468-WATDE0061-RHLN14-AX-94618537	Q1A1-TTM-ParW468-RHLN14	ParW468	1A1	AX-94618537	AX-95083535	AX-95632782	AX-94489106|AX-94445422|AX-94826839|AX-94618537|AX-95631320	Mat_dto_day	Maturity time	2215.5	-15	A	3.7	18.8	156.6	151.6	160.9	1A	505524402	516373227	511101975	WATDE0061	AG3	RHLN14	Set2:Q1A-MATU-PW468-012:WATDE0061	1A-12303846-590342710-WATDE0061;1A-10248231-582225371-WATDE0061
1A-Mat-ParW231-WATDE0030-RHLN15-BS00062783	Q1A-Mat-ParW231-RHLN15	ParW231	1A	BS00062783	BS00023118	BS00026453	BS00062783|BS00026453	Mat_dto_day	Maturity time	79.5	0.86	B	2.2	11.2	64	49.2	84.4	1A	4049038	14253976	21624404	WATDE0030	AG2	RHLN15
1A-Mat-ParW352-WATDE0047-RHLN12-BS00003851	Q1A-Mat-ParW352-RHLN12	ParW352	1A	BS00003851	BS00010267	BS00000853	BS00003851|BS00010416|BS00021730|BS00021895|BS00011286|BS00010486|BS00078982	Mat_dto_day		7.1	-0.31	A	2.6	12.9	17.3	0	49.1	1A	496478799	496479152	49153508	WATDE0047	AG4	RHLN12		1A-8297219-544605146-WATDE0047;1A-12369432-582225371-WATDE0047
1A-Mat-ParW468-WATDE0061-RHHN12-BS00011642	Q1A-Mat-ParW468-RHHN12	ParW468	1A	BS00011642	BS00012226	BS00011642		Mat_dto_day		8.5	-0.24	A	2.1	10.3	12	0	12	1A	12303846	12506442	12510000	WATDE0061	AG3	RHHN12		1A-10248231-582225371-WATDE0061	1A-12303846-590342710-WATDE0061
1A-NDVI-ParW729-WATDE0100-SBLN13-BS00022105	Q1A-NDVI-ParW729-SBLN13	ParW729	1A	BS00022105	BS00021798	BS00022105		NDVI_M_Idx		0.3	0.005	B	3.8	19.5	103.8	95.5	103.8	1A	542136778	578923226	578922901	WATDE0100	AG4	SBLN13
1A-NDVI-ParW352-WATDE0047-RHHN12-BS00021798	Q1A-NDVI-ParW352-RHHN12	ParW352	1A	BS00021798	BS00009808	BS00021778	BS00021764|BS00009104|BS00021759|BS00012042|BS00021758|BS00021798|BS00021797	NDVI_M_Idx		0.8	-0.012	A	3.6	15.7	11	0	14.5	1A	530232680	544605146	541731282	WATDE0047	AG4	RHHN12		1A-12369432-582225371-WATDE0047	1A-8297219-544605146-WATDE0047
1A-NHI-ParW729-WATDE0100-RHHN12-AX-94388999	Q1A1-NHI-ParW729-RHHN12	ParW729	1A1	AX-94388999	AX-94388999	AX-94675848	AX-94388999	NHI_Calc_pct	Nitrogen harvest index	54.9	-1.2	A	4.4	24	24	23.1	24.9	1A	21036065	21142247	21036065	WATDE0100	AG4	RHHN12
1A-NHI-ParW352-WATDE0047-RHHN13-BS00078982	Q1A-NHI-ParW352-RHHN13	ParW352	1A	BS00078982	BS00026453	BS00000853	BS00026453|BS00062783|BS00078982|BS00010486|BS00003851|BS00010416|BS00011286	NHI_Calc_pct	Nitrogen harvest index	77.2	-0.92	A	2.7	12.7	9.6	0	27.4	1A	14253976	496479152	24247591	WATDE0047	AG4	RHHN13		1A-8297219-544605146-WATDE0047;1A-12369432-582225371-WATDE0047
1A-NHI-ParW032-WATDE0004-RHHN18-BS00016654	Q1A1-NHI-ParW032-RHHN18	ParW032	1A1	BS00016654	BS00062783	BS00016654	BS00076668	NHI_Calc_pct	Nitrogen harvest index	79.1	-1.3	A	3.9	17.2	19.4	3.1	19.4	1A	21624404	463288436	463288436	WATDE0004	AG5	RHHN18
1A-NHI-ParW219-WATDE0027-RHLN15-BS00084986	Q1A-NHI-ParW219-RHLN15	ParW219	1A	BS00084986	BS00016654	BS00023116	BS00047753|BS00022239|BS00034935|BS00084986	NHI_Calc_pct	Nitrogen harvest index	64.6	-0.37	A	2	10.3	73.6	30.3	80.2	1A	463288436	584468568	580424830	WATDE0027	AG6	RHLN15
1A-NHI-ParW239-WATDE0032-RHLN17-BS00022105	Q1A-NHI-ParW239-RHLN17	ParW239	1A	BS00022105	BS00022356	BS00023116	BS00034935|BS00022105|BS00023116	NHI_Calc_pct	Nitrogen harvest index	77.1	0.78	B	3	14.1	68.8	59.2	75.7	1A	544055175	584468568		WATDE0032	AG6	RHLN17
1A-NHI-ParW032-WATDE0004-RHLN18-BS00016654	Q1A1-NHI-ParW032-RHLN18	ParW032	1A1	BS00016654	BS00062783	BS00016654	BS00076668	NHI_Calc_pct	Nitrogen harvest index	81.7	-0.56	A	2.6	13.2	19.4	3.1	19.4	1A	21624404	463288436	463288436	WATDE0004	AG5	RHLN18
1A-NUE-ParW209-WATDE0024-RHHN13-BS00078982	Q1A-NUE-ParW209-RHHN13	ParW209	1A	BS00078982	BS00026453	BS00010486	BS00078982	NUE_Calc_kgkgN	Nitrogen use efficiency	27	-1.1	A	3.4	17.2	4	0	9.8	1A	14253976	41906202	24247591	WATDE0024	AG2	RHHN13
1A-NUE-ParW292-WATDE0038-RHHN13-AX-94950558	Q1A1-NUE-ParW292-RHHN13	ParW292	1A1	AX-94950558	AX-94730812	AX-95175506	AX-95098715|AX-94540853|AX-94950558	NUE_Calc_kgkgN	Nitrogen use efficiency	23.9	-0.81	A	3	13.9	8	0	16.8	1A	2540253	11671427	9204480	WATDE0038	AG6	RHHN13
1A-NUE-ParW199-WATDE0023-RHHN14-BS00023182	Q1A-NUE-ParW199-RHHN14	ParW199	1A	BS00023182	BS00022066	BS00091801	BS00023182	NUE_Calc_kgkgN	Nitrogen use efficiency	47.2	-0.89	A	2.6	10.8	64	57.7	66.9	1A	582708180	591089549		WATDE0023	AG3	RHHN14
1A-NUE-ParW218-WATDE0026-RHHN16-BS00076668	Q1A1-NUE-ParW218-RHHN16	ParW218	1A1	BS00076668	BS00023118	BS00047753	BS00076668|BS00016654	NUE_Calc_kgkgN	Nitrogen use efficiency	29.5	-2.2	A	4.4	21.1	23.9	0	38.3	1A	4049038	534565965	101670445	WATDE0026	AG6	RHHN16
1A-NUE-ParW199-WATDE0023-RHLN14-BS00091801	Q1A-NUE-ParW199-RHLN14	ParW199	1A	BS00091801	BS00022066	BS00091801	BS00023182	NUE_Calc_kgkgN	Nitrogen use efficiency	83.5	-0.97	A	3.3	17.3	66.9	57.7	66.9	1A	582708180	591089549	591089549	WATDE0023	AG3	RHLN14
1A-NUE-ParW291-WATDE0037-RHLN18-BS00022698	Q1A-NUE-ParW291-RHLN18	ParW291	1A	BS00022698	BS00078982	BS00022239	BS00016654|BS00072686|BS00022698	NUE_Calc_kgkgN	Nitrogen use efficiency	67.4	-2.9	A	3	11.5	28	7.1	44	1A	24247591	535027964	482329681	WATDE0037	AG6	RHLN18
1A-NupE-ParW209-WATDE0024-RHHN13-BS00010486	Q1A-NupE-ParW209-RHHN13	ParW209	1A	BS00010486	BS00026453	BS00010486	BS00078982	NupE_Calc_kgkgN	Nitrogen uptake efficiency	0.9	-0.03	A	3.8	18.9	8	0	9.8	1A	14253976	41906202	41906202	WATDE0024	AG2	RHHN13
1A-NupE-ParW729-WATDE0100-RHHN13-AX-94501544	Q1A1-NupE-ParW729-RHHN13	ParW729	1A1	AX-94501544	AX-95198429	AX-94392216	AX-95175506|AX-95259891|AX-94834230|AX-94404380|AX-94501544|AX-94675848|AX-94388999|AX-94967838	NupE_Calc_kgkgN	Nitrogen uptake efficiency	0.7	-0.044	A	3.6	20.1	21.1	9.7	27.1	1A	9544602	22611655	14046273	WATDE0100	AG4	RHHN13
1A-NupE-ParW291-WATDE0037-RHHN18-BS00026453	Q1A-NupE-ParW291-RHHN18	ParW291	1A	BS00026453	BS00026453	BS00078982		NupE_Calc_kgkgN	Nitrogen uptake efficiency	1.2	-0.041	A	3.7	19.1	0	0	7.1	1A	14253976	24247591	14253976	WATDE0037	AG6	RHHN18
1A-NupE-ParW246-WATDE0033-RHLN14-BS00022356	Q1A1-NupE-ParW246-RHLN14	ParW246	1A1	BS00022356	BS00016654	BS00034935	BS00022356	NupE_Calc_kgkgN	Nitrogen uptake efficiency	2	0.075	B	3.9	19.4	27.1	4.2	56.9	1A	463288436	577461705	544055175	WATDE0033	AG1	RHLN14
1A-NupE-ParW387-WATDE0050-RHLN16-BS00026453	Q1A2-NupE-ParW387-RHLN16	ParW387	1A2	BS00026453	BS00026453	BS00091801		NupE_Calc_kgkgN	Nitrogen uptake efficiency	1.8	-0.026	A	3.2	14.3	32	4.6	35	1A	14253976	591089549	14253976	WATDE0050	AG6	RHLN16
1A-NutE-ParW292-WATDE0038-RHHN12-BS00009808	Q1A-NutE-ParW292-RHHN12	ParW292	1A	BS00009808	BS00047753	BS00022105	BS00021764|BS00009808	NutE_Calc_kgkgN	Grain Nitrogen utilization efficiency	18.9	-0.78	A	4.2	15.9	92	85.2	99.6	1A	534565965	578923226	530232680	WATDE0038	AG6	RHHN12
1A-NutE-ParW292-WATDE0038-RHHN12-AX-94504454	Q1A1-NutE-ParW292-RHHN12	ParW292	1A1	AX-94504454	AX-94946240	AX-94919955	AX-94508777|AX-94810594|AX-94584593|AX-95633211|AX-94504454|AX-94406149	NutE_Calc_kgkgN	Grain Nitrogen utilization efficiency	18.8	-0.84	A	4.5	16.8	121.3	114.4	123	1A	520339931	532245042	530203418	WATDE0038	AG6	RHHN12
1A-NutE-ParW032-WATDE0004-RHHN18-BS00076668	Q1A1-NutE-ParW032-RHHN18	ParW032	1A1	BS00076668	BS00062783	BS00016654	BS00076668	NutE_Calc_kgkgN	Grain Nitrogen utilization efficiency	28	-0.37	A	3.9	15.8	18	3.1	19.4	1A	21624404	463288436	101670445	WATDE0004	AG5	RHHN18
1A-NutE-ParW231-WATDE0030-RHLN15-BS00023118	Q1A-NutE-ParW231-RHLN15	ParW231	1A	BS00023118	BS00023118	BS00026453		NutE_Calc_kgkgN	Grain Nitrogen utilization efficiency	34.9	-1	A	4	16.4	84.4	73.9	84.4	1A	4049038	14253976	4049038	WATDE0030	AG2	RHLN15
1A-NutE-ParW110-WATDE0014-RHLN16-BS00016654	Q1A-NutE-ParW110-RHLN16	ParW110	1A	BS00016654	BS00016654	BS00022239		NutE_Calc_kgkgN	Grain Nitrogen utilization efficiency	31.4	-1.4	A	2.2	12.5	0	0	28.2	1A	463288436	535027964	463288436	WATDE0014	AG2	RHLN16
1A-NutE-ParW032-WATDE0004-RHLN18-BS00076668	Q1A1-NutE-ParW032-RHLN18	ParW032	1A1	BS00076668	BS00062783	BS00016654	BS00076668	NutE_Calc_kgkgN	Grain Nitrogen utilization efficiency	31.5	-0.34	A	3.6	17.9	18	3.1	19.4	1A	21624404	463288436	101670445	WATDE0004	AG5	RHLN18
1A-PH-ParW729-WATDE0100-JILN11-BS00010187	Q1A-PH-ParW729-JILN11	ParW729	1A	BS00010187	BS00021864	BS00009808	BS00010187|BS00077433	PH_M_cm	Plant height	70.6	1.4	B	3.1	16.3	61	59.2	78.9	1A	497506113	530232680	498450979	WATDE0100	AG4	JILN11
1A-PH-ParW471-WATDE0062-JILN13-BS00091801	Q1A-PH-ParW471-JILN13	ParW471	1A	BS00091801	BS00026453	BS00091801	BS00062783|BS00078982|BS00022870|BS00035720|BS00089894|BS00077433|BS00022239|BS00022356|BS00022105|BS00023182	PH_M_cm	Plant height	98.9	-4.1	A	3.4	13.3	87.3	0	87.3	1A	14253976	591089549	591089549	WATDE0062	AG3	JILN13
1A-PH-ParW827-WATDE0118-JILN13-BS00078982	Q1A-PH-ParW827-JILN13	ParW827	1A	BS00078982	BS00062783	BS00076668	BS00078982	PH_M_cm	Plant height	82.3	3.5	B	2.7	10.3	20	14	33	1A	21624404	101670445	24247591	WATDE0118	AG1	JILN13
1A-PH-ParW475-WATDE0064-JILN14-BS00033262	Q1A-PH-ParW475-JILN14	ParW475	1A	BS00033262	BS00035720	BS00084986	BS00089894|BS00033262	PH_M_cm	Plant height	95.1	5.1	B	3.7	20.5	26.3	20.9	36.2	1A	268929420	580424830	484328730	WATDE0064	AG3	JILN14
1A-PH-ParW749-WATDE0107-JILN17-BS00047753	Q1A-PH-ParW749-JILN17	ParW749	1A	BS00047753	BS00102492	BS00022105	BS00047753|BS00022356	PH_M_cm	Plant height	108.9	3.9	B	3.5	18.2	52	27.5	62.9	1A	298116751	578923226		WATDE0107	AG4	JILN17
1A-PH-ParW562-WATDE0072-JILN20-BS00047753	Q1A1-PH-ParW562-JILN20	ParW562	1A1	BS00047753	BS00016654	BS00022239	BS00016654|BS00047753	PH_M_cm	Plant height	88.2	2.9	B	2.8	11.1	28	18	29.3	1A	463288436	535027964	534565965	WATDE0072	AG6	JILN20
1A-PH-ParW199-WATDE0023-RHLN14-BS00044052	Q1A-PH-ParW199-RHLN14	ParW199	1A	BS00044052	BS00022426	BS00089894	BS00044052|BS00084428	PH_M_cm	Plant height	82.8	3.4	B	5.9	18.3	18.7	12.5	28.2	1A	47806073	497522675	118508041	WATDE0023	AG3	RHLN14
1A-PH-ParW034-WATDE0005-SBHN13-BS00009885	Q1A-PH-ParW034-SBHN13	ParW034	1A	BS00009885	BS00026453	BS00021864	BS00078982|BS00009885|BS00010486|BS00064197|BS00048118|BS00010416|BS00010004	PH_M_cm	Plant height	86.5	2.6	B	3.2	11.2	12	0	24.3	1A	14253976	497506113	31781709	WATDE0005	AG3	SBHN13	Set2:Q1A-HT-PW034-012:WATDE0005		1A-14253976-574189157-WATDE0005;1A-485008740-574189157-WATDE0005
1A-PH-ParW034-WATDE0005-SBHN13-AX-94761052	Q1A1-PH-ParW034-SBHN13	ParW034	1A1	AX-94761052	AX-94730812	AX-94841479	AX-94950558|AX-94963297|AX-94477156|AX-94994812|AX-95216629|AX-94599217|AX-94783290|AX-94571950|AX-95233488|AX-95630408|AX-94564758|AX-95099059|AX-94595423|AX-94994228|AX-94761052|AX-95662307|AX-94561041|AX-95163773|AX-94428433|AX-94488826	PH_M_cm	Plant height	86.4	2.8	B	4.2	16.3	60.4	13.1	70.8	1A	2540253	45797171	32893932	WATDE0005	AG3	SBHN13	Set2:Q1A-HT-PW034-012:WATDE0005		1A-14253976-574189157-WATDE0005;1A-485008740-574189157-WATDE0005
1A-PH-ParW729-WATDE0100-SBLN13-BS00014906	Q1A-PH-ParW729-SBLN13	ParW729	1A	BS00014906	BS00021661	BS00021864	BS00021777|BS00010595|BS00009444|BS00014906|BS00076668|BS00016654	PH_M_cm	Plant height	74.8	0.64	B	2.5	13.1	43.7	36.8	59.2	1A	186993152	497506113	134002144	WATDE0100	AG4	SBLN13
1A-SpkLng-ParW451-WATDE0059-JILN15-BS00023182	Q1A-EARLG-ParW451-JILN15	ParW451	1A	BS00023182	BS00026453	BS00022356	BS00023182|BS00023116	SpkLng_M_cm	Spike length	12.1	-0.4	A	2.8	13.8	48	18	70.9	1A	14253976	544055175		WATDE0059	AG5	JILN15		1A-1145448-582225371-WATDE0059
1A-StrawYld-ParW468-WATDE0061-RHHN14-AX-94441027	Q1A1-StrawYld-ParW468-RHHN14	ParW468	1A1	AX-94441027	AX-94539875	AX-94710221	AX-95630407|AX-94775416|AX-94480929|AX-94399869|AX-95105199|AX-94790278|AX-95153764|AX-95629860|AX-95150589|AX-94400371|AX-94592848|AX-95120969|AX-94415447|AX-95195514|AX-94497344|AX-95179159|AX-95102864|AX-94978705|AX-94400275|AX-94432680|AX-95660313|AX-94432618|AX-94441027|AX-94411508|AX-94487715	StrawYld_Calc_tha	Straw yield	14.3	0.33	B	2.5	6.7	119.8	96.3	121.9	1A	298116028	369994252	372467945	WATDE0061	AG3	RHHN14		1A-12303846-590342710-WATDE0061;1A-10248231-582225371-WATDE0061
1A-StrawYld-ParW468-WATDE0061-RHLN13-AX-94589326	Q1A1-StrawYld-ParW468-RHLN13	ParW468	1A1	AX-94589326	AX-94547512	AX-95163773	AX-94595423|AX-94443825|AX-94526544|AX-95662307|AX-94589326	StrawYld_Calc_tha	Straw yield	7.9	-0.57	A	3.1	11.4	69.8	58.9	71.3	1A	24321355	41710496	42511296	WATDE0061	AG3	RHLN13		1A-12303846-590342710-WATDE0061;1A-10248231-582225371-WATDE0061
1A-StrawYld-ParW034-WATDE0005-RHLN14-BS00021764	Q1A-StrawYld-ParW034-RHLN14	ParW034	1A	BS00021764	BS00003656	BS00047753	BS00009808|BS00021764	StrawYld_Calc_tha	Straw yield	9.9	0.81	B	3.2	15.1	35.8	25.7	42.8	1A	452020384	534565965	531643185	WATDE0005	AG3	RHLN14		1A-14253976-574189157-WATDE0005	1A-485008740-574189157-WATDE0005
1A-STRNitr-ParW352-WATDE0047-RHHN13-BS00078982	Q1A-STRNitr-ParW352-RHHN13	ParW352	1A	BS00078982	BS00026453	BS00011286	BS00026453|BS00062783|BS00078982|BS00010486|BS00003851|BS00010416	STRNitr_NIRS_pct	Straw Nitrogen content	0.5	0.017	B	4.8	21.5	9.6	0	16.4	1A	14253976	290124926	24247591	WATDE0047	AG4	RHHN13		1A-8297219-544605146-WATDE0047;1A-12369432-582225371-WATDE0047
1A-STRNitr-ParW352-WATDE0047-RHHN13-AX-94963297	Q1A1-STRNitr-ParW352-RHHN13	ParW352	1A1	AX-94963297	AX-95653435	AX-95072103	AX-94604055|AX-95200832|AX-94963297|AX-95216629|AX-94710260|AX-94870284|AX-95630408	STRNitr_NIRS_pct	Straw Nitrogen content	0.5	0.018	B	6.5	25	26.3	1.1	36.9	1A	3256255	28620424	12093366	WATDE0047	AG4	RHHN13			1A-8297219-544605146-WATDE0047;1A-12369432-582225371-WATDE0047
1A-STRNitr-ParW239-WATDE0032-RHHN17-BS00023116	Q1A-STRNitr-ParW239-RHHN17	ParW239	1A	BS00023116	BS00022356	BS00023116	BS00034935|BS00022105|BS00023116	STRNitr_NIRS_pct	Straw Nitrogen content	0.7	0.008	B	3	12.5	72.9	59.2	75.7	1A	544055175	584468568		WATDE0032	AG6	RHHN17
1A-STRNitr-ParW291-WATDE0037-RHHN17-BS00091801	Q1A-STRNitr-ParW291-RHHN17	ParW291	1A	BS00091801	BS00022356	BS00091801	BS00034935|BS00084986|BS00023182	STRNitr_NIRS_pct	Straw Nitrogen content	0.6	0.001	B	2.8	14.6	65.8	49	65.8	1A	544055175	591089549		WATDE0037	AG6	RHHN17
1A-STRNitr-ParW141-WATDE0018-RHLN14-AX-95170516	Q1A3-STRNitr-ParW141-RHLN14	ParW141	1A3	AX-95170516	AX-95137931	AX-94731696	AX-94720138|AX-95243556|AX-95174049|AX-94664571|AX-95170516	STRNitr_NIRS_pct	Straw Nitrogen content	0.4	0.016	B	3.6	20.8	5.7	0	7.5	1A	576778490	591091136	587360579	WATDE0018	AG6	RHLN14
1A-STRNitr-ParW231-WATDE0030-RHLN15-BS00023118	Q1A-STRNitr-ParW231-RHLN15	ParW231	1A	BS00023118	BS00023118	BS00026453		STRNitr_NIRS_pct	Straw Nitrogen content	0.4	0.015	B	3.6	15	84.4	73.9	84.4	1A	4049038	14253976	4049038	WATDE0030	AG2	RHLN15
1A-STRNitr-ParW231-WATDE0030-RHLN16-BS00022356	Q1A-STRNitr-ParW231-RHLN16	ParW231	1A	BS00022356	BS00016654	BS00023116	BS00022356|BS00022239	STRNitr_NIRS_pct	Straw Nitrogen content	0.5	0.016	B	2.1	10.6	16	5.2	46.4	1A	463288436	584468568	544055175	WATDE0030	AG2	RHLN16
1A-STRNitr-ParW291-WATDE0037-RHLN16-BS00016654	Q1A-STRNitr-ParW291-RHLN16	ParW291	1A	BS00016654	BS00078982	BS00022239	BS00016654|BS00072686|BS00022698	STRNitr_NIRS_pct	Straw Nitrogen content	0.5	0.017	B	2.8	14.7	16	7.1	44	1A	24247591	535027964	463288436	WATDE0037	AG6	RHLN16
1A-STRNUP-ParW032-WATDE0004-RHHN18-BS00016654	Q1A1-STRNUP-ParW032-RHHN18	ParW032	1A1	BS00016654	BS00062783	BS00016654	BS00076668	STRNUP_Calc_kgha	Straw Nitrogen uptake	74.4	5.7	B	3.4	17	19.4	3.1	19.4	1A	21624404	463288436	463288436	WATDE0004	AG5	RHHN18
1A-STRNUP-ParW034-WATDE0005-RHLN14-BS00021764	Q1A-STRNUP-ParW034-RHLN14	ParW034	1A	BS00021764	BS00003656	BS00047753	BS00009808|BS00021764	STRNUP_Calc_kgha	Straw Nitrogen uptake	49	3.9	B	2.9	13.6	35.8	25.7	42.8	1A	452020384	534565965	531643185	WATDE0005	AG3	RHLN14		1A-14253976-574189157-WATDE0005	1A-485008740-574189157-WATDE0005
1B-AGBMNitr-ParW352-WATDE0047-RHHN12-AX-94728974	Q1B1-AGBMNitr-ParW352-RHHN12	ParW352	1B1	AX-94728974	AX-94498055	AX-94561486	AX-94728974	AGBMNitr_M_pct	Above ground biomass nitrogen content	1.5	0.013	B	2.9	14.1	9	2.3	12.4	1B	2565764	10204403	12072840	WATDE0047	AG4	RHHN12			1B-2565764-630259371-WATDE0047
1B-AGBMNitr-ParW139-WATDE0017-RHHN16-BS00022775	Q1B-AGBMNitr-ParW139-RHHN16	ParW139	1B	BS00022775	BS00041355	BS00021941	BS00022775|BS00074911	AGBMNitr_M_pct	Above ground biomass nitrogen content	1.3	0.045	B	5.5	25.7	37	28.8	44.3	1B	489994213	630259371	604553183	WATDE0017	AG7	RHHN16
1B-AGBMNitr-ParW199-WATDE0023-RHLN14-BS00075130	Q1B-AGBMNitr-ParW199-RHLN14	ParW199	1B	BS00075130	BS00039135	BS00032697	BS00045568|BS00075130	AGBMNitr_M_pct	Above ground biomass nitrogen content	1.2	0.04	B	3.1	16.4	53.4	35.4	60.3	1B	636753103	668131402	658482895	WATDE0023	AG3	RHLN14
1B-AGBMNitr-ParW292-WATDE0038-RHLN14-AX-94757158	Q1B1-AGBMNitr-ParW292-RHLN14	ParW292	1B1	AX-94757158	AX-95124696	AX-94527502	AX-94757158|AX-95249363|AX-95164006|AX-95166792	AGBMNitr_M_pct	Above ground biomass nitrogen content	1.1	0.026	B	3.1	12	133.5	130.7	145	1B	662556140	670432572	665310952	WATDE0038	AG6	RHLN14		1B-643094974-682860419-WATDE0038	1B-9070751-668201109-WATDE0038;1B-2565764-604557154-WATDE0038
1B-Ant-ParW292-WATDE0038-RHHN12-BS00110080	Q1B-TTA-ParW292-RHHN12	ParW292	1B	BS00110080	BS00010610	BS00001128	BS00110080|BS00011811|BS00010713	Ant_dto_day	Anthesis time	1795.6	-9.7	A	3.6	13.9	100	83.7	107.9	1B	662556163	689490206	675227188	WATDE0038	AG6	RHHN12			1B-643094974-682860419-WATDE0038;1B-9070751-668201109-WATDE0038;1B-2565764-604557154-WATDE0038
1B-Ant-ParW352-WATDE0047-RHHN12-BS00001128	Q1B-TTA-ParW352-RHHN12	ParW352	1B	BS00001128	BS00011670	BS00001128	BS00011811	Ant_dto_day	Anthesis time	1893.3	-11	A	5	23.6	88	63.6	89.5	1B	654029168	689490206	689490206	WATDE0047	AG4	RHHN12			1B-2565764-630259371-WATDE0047
1B-Ant-ParW292-WATDE0038-RHHN14-BS00011811	Q1B-Ant-ParW292-RHHN14	ParW292	1B	BS00011811	BS00010610	BS00001128	BS00110080|BS00011811|BS00010713	Ant_dto_day	Anthesis time	34.7	-0.76	A	3.2	14.4	102.6	83.7	107.9	1B	662556163	689490206	681253844	WATDE0038	AG6	RHHN14			1B-643094974-682860419-WATDE0038;1B-9070751-668201109-WATDE0038;1B-2565764-604557154-WATDE0038
1B-Ant-ParW292-WATDE0038-RHHN14-BS00001128	Q1B-TTA-ParW292-RHHN14	ParW292	1B	BS00001128	BS00110080	BS00001128	BS00011811|BS00010713	Ant_dto_day	Anthesis time	1713.4	-9	A	3.2	14.8	107.9	98.5	107.9	1B	675227188	689490206	689490206	WATDE0038	AG6	RHHN14			1B-643094974-682860419-WATDE0038;1B-9070751-668201109-WATDE0038;1B-2565764-604557154-WATDE0038
1B-Ant-ParW292-WATDE0038-RHHN14-AX-94483422	Q1B1-TTA-ParW292-RHHN14	ParW292	1B1	AX-94483422	AX-94646448	AX-95097805	AX-94720458|AX-94424092|AX-95182503|AX-95021596|AX-94901770|AX-94947812|AX-94523237|AX-94579849|AX-95073456|AX-94514811|AX-94777670|AX-94408295|AX-94483422|AX-94664843	Ant_dto_day	Anthesis time	1713.8	-6.4	A	3.9	17.9	71.1	53.3	77	1B	297115087	538892205	522012936	WATDE0038	AG6	RHHN14		1B-9070751-668201109-WATDE0038;1B-2565764-604557154-WATDE0038	1B-643094974-682860419-WATDE0038
1B-Ant-ParW352-WATDE0047-RHHN14-BS00001128	Q1B-TTA-ParW352-RHHN14	ParW352	1B	BS00001128	BS00011811	BS00001128		Ant_dto_day	Anthesis time	1821.3	-6	A	2.6	12.2	89.5	84.1	89.5	1B	681253844	689490206	689490206	WATDE0047	AG4	RHHN14			1B-2565764-630259371-WATDE0047
1B-Ant-ParW218-WATDE0026-RHHN16-BS00072457	Q1B-Ant-ParW218-RHHN16	ParW218	1B	BS00072457	BS00072982	BS00039135	BS00072457|BS00022775	Ant_dto_day	Anthesis time	45	-1.1	A	2.8	15	22.5	16.3	34.2	1B	520810802	636753103	574285326	WATDE0026	AG6	RHHN16	Set4:Q1B-DTAD-PW218-015:WATDE0026	1B-465695987-675363617-WATDE0026
1B-Ant-ParW292-WATDE0038-RHLN12-BS00011811	Q1B-Ant-ParW292-RHLN12	ParW292	1B	BS00011811	BS00010610	BS00001128	BS00110080|BS00011811|BS00010713	Ant_dto_day	Anthesis time	42.6	-0.75	A	4.6	15.8	100	83.7	107.9	1B	662556163	689490206	681253844	WATDE0038	AG6	RHLN12			1B-643094974-682860419-WATDE0038;1B-9070751-668201109-WATDE0038;1B-2565764-604557154-WATDE0038
1B-Ant-ParW468-WATDE0061-RHLN12-BS00063302	Q1B-Ant-ParW468-RHLN12	ParW468	1B	BS00063302	BS00078414	BS00011811	BS00063302	Ant_dto_day	Anthesis time	38.7	-1.1	A	2.7	9.9	114.8	96.3	116.2	1B	662718722	681253844	676813408	WATDE0061	AG3	RHLN12			1B-271099638-675363617-WATDE0061
1B-Ant-ParW468-WATDE0061-RHLN12-AX-94944262	Q1B1-Ant-ParW468-RHLN12	ParW468	1B1	AX-94944262	AX-94944262	AX-94867479	AX-94944262	Ant_dto_day	Anthesis time	38.7	-1.6	A	3.2	7.7	162.6	161.5	163.2	1B	682004304	686853664	682004304	WATDE0061	AG3	RHLN12			1B-271099638-675363617-WATDE0061
1B-Ant-ParW292-WATDE0038-RHLN13-BS00011811	Q1B-Ant-ParW292-RHLN13	ParW292	1B	BS00011811	BS00010610	BS00001128	BS00110080|BS00011811|BS00010713	Ant_dto_day	Anthesis time	62.2	-0.56	A	5.1	19.1	102.6	83.7	107.9	1B	662556163	689490206	681253844	WATDE0038	AG6	RHLN13			1B-643094974-682860419-WATDE0038;1B-9070751-668201109-WATDE0038;1B-2565764-604557154-WATDE0038
1B-Ant-ParW292-WATDE0038-RHLN13-AX-94393587	Q1B1-Ant-ParW292-RHLN13	ParW292	1B1	AX-94393587	AX-94510581	AX-94400468	AX-94510581|AX-94561057|AX-95078982|AX-94620918|AX-94768738|AX-95124696|AX-94757158|AX-95249363|AX-95164006|AX-95166792|AX-94527502|AX-94720629|AX-95087092|AX-94710302|AX-94945293|AX-94393587|AX-94546627|AX-95652744|AX-94400468	Ant_dto_day	Anthesis time	62.2	-0.61	A	5.9	13.4	150.1	121.3	155.2	1B	656658190	681253335	676777932	WATDE0038	AG6	RHLN13		1B-643094974-682860419-WATDE0038	1B-9070751-668201109-WATDE0038;1B-2565764-604557154-WATDE0038
1B-Ant-ParW292-WATDE0038-RHLN13-AX-94510581	Q1B1-TTA-ParW292-RHLN13	ParW292	1B1	AX-94510581	AX-94900228	AX-95124696	AX-94549529|AX-94510581|AX-94561057|AX-95078982|AX-94620918|AX-94768738	Ant_dto_day	Anthesis time	1045	-10	A	5.2	11.9	122.4	120.1	130.7	1B	654027265	662556140	656658190	WATDE0038	AG6	RHLN13		1B-643094974-682860419-WATDE0038;1B-9070751-668201109-WATDE0038	1B-2565764-604557154-WATDE0038
1B-Ant-ParW729-WATDE0100-RHLN13-AX-94906452	Q1B3-Ant-ParW729-RHLN13	ParW729	1B3	AX-94906452	AX-94455854	AX-94417303	AX-94455854	Ant_dto_day	Anthesis time	60.2	0.34	B	2.9	16.9	0	0	3.4	1B	661496620	662154416		WATDE0100	AG4	RHLN13
1B-Ant-ParW292-WATDE0038-RHLN14-BS00010713	Q1B-Ant-ParW292-RHLN14	ParW292	1B	BS00010713	BS00010610	BS00001128	BS00110080|BS00011811|BS00010713	Ant_dto_day	Anthesis time	34	-0.53	A	3.2	14.5	104	83.7	107.9	1B	662556163	689490206	683475439	WATDE0038	AG6	RHLN14			1B-643094974-682860419-WATDE0038;1B-9070751-668201109-WATDE0038;1B-2565764-604557154-WATDE0038
1B-Ant-ParW292-WATDE0038-RHLN14-BS00011811	Q1B-TTA-ParW292-RHLN14	ParW292	1B	BS00011811	BS00010610	BS00001128	BS00110080|BS00011811|BS00010713	Ant_dto_day	Anthesis time	1705.3	-7.6	A	3	13.5	102.6	83.7	107.9	1B	662556163	689490206	681253844	WATDE0038	AG6	RHLN14			1B-643094974-682860419-WATDE0038;1B-9070751-668201109-WATDE0038;1B-2565764-604557154-WATDE0038
1B-Ant-ParW729-WATDE0100-SBLN13-AX-94906452	Q1B3-Ant-ParW729-SBLN13	ParW729	1B3	AX-94906452	AX-94906452	AX-94455854		Ant_dto_day	Anthesis time	43.1	-0.057	A	5.5	28.5	0	0	2.1	1B		661496620		WATDE0100	AG4	SBLN13
1B-AwnLng-ParW685-WATDE0091-JILN15-BS00022101	Q1B-AWNLG-ParW685-JILN15	ParW685	1B	BS00022101	BS00022973	BS00072982	BS00022101|BS00080214	AwnLng_M_cm	Awn length	8	-0.17	A	4.2	21.3	2	0	20	1B	8840325	520810802	9082457	WATDE0091	AG6	JILN15
1B-BM-ParW292-WATDE0038-RHLN12-AX-95249363	Q1B1-BM-ParW292-RHLN12	ParW292	1B1	AX-95249363	AX-95124696	AX-94527502	AX-94757158|AX-95249363|AX-95164006|AX-95166792	BM_Calc_gm2	Aboveground biomass at maturity	27.2	-0.91	A	3.5	15.8	134.4	130.7	145	1B	662556140	670432572	665277945	WATDE0038	AG6	RHLN12		1B-643094974-682860419-WATDE0038	1B-9070751-668201109-WATDE0038;1B-2565764-604557154-WATDE0038
1B-BMNUE-ParW729-WATDE0100-RHLN13-AX-94879508	Q1B3-BMNUE-ParW729-RHLN13	ParW729	1B3	AX-94879508	AX-94417303	AX-95087092	AX-94475367|AX-94879508|AX-95164006|AX-95633864	BMNUE_Calc_kgkgN	Above ground biomass nitrogen efficiency	126.4	3.5	B	3.2	18.2	6.7	3.4	14.6	1B	662154416	674631872		WATDE0100	AG4	RHLN13
1B-BMNUP-ParW034-WATDE0005-RHHN12-BS00009945	Q1B-BMNUP-ParW034-RHHN12	ParW034	1B	BS00009945	BS00076696	BS00072457	BS00076696|BS00003634|BS00010253|BS00009488|BS00009945|BS00011841|BS00011423	BMNUP_Calc_kgha	Above ground biomass nitrogen uptake	360	-16	A	2.2	9.4	44.8	37.9	54.9	1B	421094247	574285326	480841646	WATDE0005	AG3	RHHN12
1B-BMNUP-ParW199-WATDE0023-RHLN14-BS00082143	Q1B-BMNUP-ParW199-RHLN14	ParW199	1B	BS00082143	BS00082143	BS00095568	BS00110148|BS00029345|BS00110149|BS00022375|BS00033681	BMNUP_Calc_kgha	Above ground biomass nitrogen uptake	235.5	-5.1	A	2.2	12.1	8	0	17.5	1B	17746633	470002981	17746633	WATDE0023	AG3	RHLN14
1B-BMNUP-ParW218-WATDE0026-RHLN17-BS00063302	Q1B-BMNUP-ParW218-RHLN17	ParW218	1B	BS00063302	BS00074911	BS00063302		BMNUP_Calc_kgha	Above ground biomass nitrogen uptake	231	-3.8	A	2.7	14.4	76.1	41.1	76.1	1B	626226163	676813408		WATDE0026	AG6	RHLN17			1B-465695987-675363617-WATDE0026
1B-BMNUtE-ParW199-WATDE0023-RHHN14-BS00045568	Q1B-BMNUtE-ParW199-RHHN14	ParW199	1B	BS00045568	BS00039135	BS00032697	BS00045568|BS00075130	BMNUtE_Calc_kgkgN	Biomass Nitrogen utilization efficiency	62.1	-1.1	A	3.3	15.2	52.1	35.4	60.3	1B	636753103	668131402	655798478	WATDE0023	AG3	RHHN14
1B-BMNUtE-ParW139-WATDE0017-RHHN16-BS00022775	Q1B-BMNUtE-ParW139-RHHN16	ParW139	1B	BS00022775	BS00041355	BS00021941	BS00022775|BS00074911	BMNUtE_Calc_kgkgN	Biomass Nitrogen utilization efficiency	74.9	-2.3	A	5.6	26.1	36	28.8	44.3	1B	489994213	630259371	604553183	WATDE0017	AG7	RHHN16
1B-BMNUtE-ParW199-WATDE0023-RHLN14-BS00045568	Q1B-BMNUtE-ParW199-RHLN14	ParW199	1B	BS00045568	BS00039135	BS00032697	BS00045568|BS00075130	BMNUtE_Calc_kgkgN	Biomass Nitrogen utilization efficiency	84.3	-2.9	A	3.2	16.9	52	35.4	60.3	1B	636753103	668131402	655798478	WATDE0023	AG3	RHLN14
1B-BMNUtE-ParW291-WATDE0037-RHLN17-BS00108257	Q1B-BMNUtE-ParW291-RHLN17	ParW291	1B	BS00108257	BS00099829	BS00022539	BS00041355|BS00072457|BS00042242|BS00108257|BS00074911	BMNUtE_Calc_kgkgN	Biomass Nitrogen utilization efficiency	82.3	-2.1	A	2.4	10.7	49.8	25.6	56.7	1B	59601508	637825916		WATDE0037	AG6	RHLN17
1B-BMNUtE-ParW291-WATDE0037-RHLN18-BS00042242	Q1B-BMNUtE-ParW291-RHLN18	ParW291	1B	BS00042242	BS00041355	BS00022539	BS00072457|BS00042242|BS00108257|BS00074911	BMNUtE_Calc_kgkgN	Biomass Nitrogen utilization efficiency	69.9	-0.9	A	2.6	13.8	48	37.1	56.7	1B	489994213	637825916	591233408	WATDE0037	AG6	RHLN18
1B-GFP-ParW468-WATDE0061-RHHN12-BS00011641	Q1B-GFP-ParW468-RHHN12	ParW468	1B	BS00011641	BS00082143	BS00011468	BS00011641	GFP_calc_day	Grain filling period	52.5	0.097	B	4	18.6	24	16.3	30.1	1B	17746633	324355464	45737548	WATDE0061	AG3	RHHN12			1B-271099638-675363617-WATDE0061
1B-GFP-ParW468-WATDE0061-RHHN12-AX-94712454	Q1B1-GFP-ParW468-RHHN12	ParW468	1B1	AX-94712454	AX-94857844	AX-94944262	AX-94400468|AX-94712454	GFP_calc_day	Grain filling period	52.6	0.65	B	6	27.2	161.5	158.7	162.6	1B	679748728	682004304		WATDE0061	AG3	RHHN12			1B-271099638-675363617-WATDE0061
1B-GFP-ParW209-WATDE0024-RHHN14-BS00010436	Q1B-GFP-ParW209-RHHN14	ParW209	1B	BS00010436	BS00021710	BS00022539	BS00012502|BS00010436|BS00021680|BS00002250	GFP_calc_day	Grain filling period	41.2	1.2	B	3.1	15.7	41.5	34.5	52.1	1B	562893037	637825916	591109644	WATDE0024	AG2	RHHN14	Set3:Q1B-GFP-PW209-033:WATDE0024	1B-2565764-676813408-WATDE0024
1B-GFP-ParW218-WATDE0026-RHHN16-BS00072457	Q1B-GFP-ParW218-RHHN16	ParW218	1B	BS00072457	BS00072982	BS00039135	BS00072457|BS00022775	GFP_calc_day	Grain filling period	47	1.2	B	3.6	19.3	22.5	16.3	34.2	1B	520810802	636753103	574285326	WATDE0026	AG6	RHHN16		1B-465695987-675363617-WATDE0026
1B-GFP-ParW468-WATDE0061-RHLN12-AX-94944262	Q1B1-GFP-ParW468-RHLN12	ParW468	1B1	AX-94944262	AX-94944262	AX-94867479	AX-94944262	GFP_calc_day	Grain filling period	56.1	1.6	B	4	19.1	162.6	161.5	163.2	1B	682004304	686853664	682004304	WATDE0061	AG3	RHLN12			1B-271099638-675363617-WATDE0061
1B-GFR-ParW199-WATDE0023-RHHN14-BS00075130	Q1B-GFR-ParW199-RHHN14	ParW199	1B	BS00075130	BS00039135	BS00032697	BS00045568|BS00075130	GFR_Calc_gday	Grain fill rate	292.9	-9.1	A	3.8	16.1	53.4	35.4	60.3	1B	636753103	668131402	658482895	WATDE0023	AG3	RHHN14
1B-GFR-ParW729-WATDE0100-RHLN12-BS00078414	Q1B-GFR-ParW729-RHLN12	ParW729	1B	BS00078414	BS00082143	BS00110080	BArc8|BS00014413|BS00003619|BS00003839|BS00003646|BS00010246|BS00011104|BS00010352|BS00011450|BS00009731|BS00000496|BS00011712|BS00017597|BS00011324|BS00021946|BS00009488|BS00085359|BS00001224|BS00010735|BS00011841|BS00010536|BS00011423|BS00003743|BS00013948|BS00072457|BS00012502|BS00009324|BS00012029|BS00022539|BS00078414	GFR_Calc_gday	Grain fill rate	94.8	7.8	B	2.7	14.4	79	3.8	88.8	1B	17746633	675227188	662718722	WATDE0100	AG4	RHLN12
1B-GFR-ParW352-WATDE0047-RHLN14-AX-94944372	Q1B2-GFR-ParW352-RHLN14	ParW352	1B2	AX-94944372	AX-94393587	AX-94944372	AX-94429603	GFR_Calc_gday	Grain fill rate	302.2	14	B	2.9	9.2	0	0	6.1	1B	676777932	688283156	688283156	WATDE0047	AG4	RHLN14			1B-2565764-630259371-WATDE0047
1B-GlmCol-ParW139-WATDE0017-JILN14-BS00022101	Q1B-GLCOL-ParW139-JILN14	ParW139	1B	BS00022101	BS00022101	BS00041355		GlmCol_E_1to3	Glume color	2	0.63	B	10.7	43.7	4	0	28.8	1B	9082457	489994213	9082457	WATDE0017	AG7	JILN14
1B-GlmCol-ParW629-WATDE0081-JILN14-BS00080214	Q1B-GLCOL-ParW629-JILN14	ParW629	1B	BS00080214	BS00080214	BS00082143		GlmCol_E_1to3	Glume color	2.1	0.89	B	44.3	89.6	0	0	3.3	1B	9264641	17746633	9264641	WATDE0081	AG4	JILN14
1B-GlmCol-ParW777-WATDE0111-JILN14-BS00022101	Q1B-GLCOL-ParW777-JILN14	ParW777	1B	BS00022101	BS00022101	BS00082143		GlmCol_E_1to3	Glume color	2.1	0.77	B	20.8	64.7	0	0	11.7	1B	9082457	17746633	9082457	WATDE0111	AG5	JILN14
1B-GLng-ParW246-WATDE0033-JILN13-BS00069722	Q1B-GLng-ParW246-JILN13	ParW246	1B	BS00069722	BS00099829	BS00077232	BS00072982|BS00069722|BS00022778	GLng_M_mm	Grain length	7.2	0.076	B	2.9	11.7	36.5	26.2	44.2	1B	59601508	574285325	456253722	WATDE0033	AG1	JILN13		1B-2565764-674821547-WATDE0033-WL0435-WB
1B-GLng-ParW238-WATDE0031-JILN20-BS00082143	Q1B-GLng-ParW238-JILN20	ParW238	1B	BS00082143	BS00022101	BS00022670	BS00082143	GLng_M_mm	Grain length	7.1	0.15	B	3.5	15.4	5	0	12.9	1B	9082457	334549394	17746633	WATDE0031	AG4	JILN20
1B-GN-ParW753-WATDE0109-JILN15-BS00074911	Q1B-GN-ParW753-JILN15	ParW753	1B	BS00074911	BS00072982	BS00110080	BS00074911	GN_Calc_Grnm2	Grain number	19.5	-1.3	A	2.6	13.1	44	21.9	69	1B	520810802	675227188	626226163	WATDE0109	AG5	JILN15
1B-GNitr-ParW141-WATDE0018-RHHN12-AX-94801428	Q1B2-GNitr-ParW141-RHHN12	ParW141	1B2	AX-94801428	AX-94940437	AX-94551507	AX-94801428	GNitr_NIRS_pct	Grain Nitrogen content	2.7	0.055	B	15.7	16	16	13.9	26	1B	9596583	9690500	9936497	WATDE0018	AG6	RHHN12
1B-GNitr-ParW468-WATDE0061-RHHN12-BS00010605	Q1B5A6B7A-GNitr-ParW468-RHHN12	ParW468	1B5A6B7A	BS00010605	BS00012056	BS00010605		GNitr_NIRS_pct	Grain Nitrogen content	3	-0.077	A	3.6	16.8	12.3	5.5	12.3	1B	518180256			WATDE0061	AG3	RHHN12
1B-GNitr-ParW218-WATDE0026-RHHN16-BS00039135	Q1B-GNitr-ParW218-RHHN16	ParW218	1B	BS00039135	BS00022101	BS00074911	BS00041355|BS00072982|BS00072457|BS00022775|BS00039135	GNitr_NIRS_pct	Grain Nitrogen content	2.9	-0.005	A	2.7	12.5	32	0	41.1	1B	9082457	626226163	636753103	WATDE0026	AG6	RHHN16			1B-465695987-675363617-WATDE0026
1B-GNitr-ParW160-WATDE0021-RHLN18-BS00103876	Q1B2-GNitr-ParW160-RHLN18	ParW160	1B2	BS00103876	BS00103876	BS00110080		GNitr_NIRS_pct	Grain Nitrogen content	2.5	0.054	B	2.4	11	1.2	0	1.2	1B	28561688	675227188	28561688	WATDE0021	AG7	RHLN18
1B-GNUP-ParW218-WATDE0026-RHHN16-BS00039135	Q1B-GNUP-ParW218-RHHN16	ParW218	1B	BS00039135	BS00022775	BS00063302	BS00039135|BS00074911	GNUP_Calc_kgha	Grain Nitrogen uptake	224.1	-3.5	A	2.4	8.8	36	23.9	76.1	1B	604553183	676813408	636753103	WATDE0026	AG6	RHHN16			1B-465695987-675363617-WATDE0026
1B-GPD-ParW468-WATDE0061-RHHN13-AX-95194182	Q1B-GPD-ParW468-RHHN13	ParW468	1B1	AX-95194182	AX-94955390	AX-94439319	AX-94653610|AX-94413240|AX-95194182|AX-94425292|AX-95182813	GPD_Calc_pct		0	0.31	B	6.1	19	105	102.2	110.3	1B	632171982	643094974	637599239	WATDE0061	AG3	RHHN13		1B-271099638-675363617-WATDE0061
1B-GPD-ParW209-WATDE0024-RHLN13-AX-95202607	Q1B-GPD-ParW209-RHLN13	ParW209	1B	AX-95202607	AX-94855067	AX-94817139	AX-94514569|AX-94990920|AX-95202607|AX-94393587	GPD_Calc_pct		0	0.25	B	3.4	18.4	132	123.2	136.2	1B	668131429	677913640	678469943	WATDE0024	AG2	RHLN13			1B-2565764-676813408-WATDE0024
1B-GPD-ParW034-WATDE0005-RHLN14-AX-95005147	Q1B-GPD-ParW034-RHLN14	ParW034	1B1	AX-95005147	AX-95133446	AX-94549574	AX-94943234|AX-95005147|AX-94692978|AX-94629930	GPD_Calc_pct		-0.1	0.063	B	2.4	8.4	37.2	36	51.4	1B	41744155	303224395	47161009	WATDE0005	AG3	RHLN14
1B-GPD-ParW032-WATDE0004-RHLN17-BS00022101	Q1B-GPD-ParW032-RHLN17	ParW032	1B1	BS00022101	BS00022101	BS00074911	BS00039135	GPD_Calc_pct		0	0.14	B	2.6	13.6	52	23	60.6	1B	9082457	626226163	9082104	WATDE0004	AG5	RHLN17
1B-GrnNode-ParW007-WATDE0002-JILN15-BS00022101	Q1B-GrnNode-ParW007-JILN15	ParW007	1B	BS00022101	BS00022101	BS00069722		GrnNode_Calc_GrnNode	Grain number per node	3.5	0.16	B	3	16.2	0	0	29.7	1B	9082457	456253722	9082457	WATDE0002	AG6	JILN15
1B-GrnSpl-ParW007-WATDE0002-JILN15-BS00022101	Q1B-GrnSpl-ParW007-JILN15	ParW007	1B	BS00022101	BS00022101	BS00069722		GrnSpl_Calc_GrnSpl	Grain number per spikelet	3.5	0.16	B	3.4	18.1	0	0	29.7	1B	9082457	456253722	9082457	WATDE0002	AG6	JILN15
1B-GSurfA-ParW103-WATDE0013-JILN17-BS00108257	Q1B2-GSurfA-ParW103-JILN17	ParW103	1B2	BS00108257	BS00072982	BS00032076	BS00067514|BS00108257|BS00022539	GSurfA_M_mm2	Grain surface area	21.1	0.27	B	3.2	7.1	20	9.8	34.8	1B	520810802	643101705		WATDE0013	AG7	JILN17
1B-GW-ParW160-WATDE0021-JILN14-BS00022101	Q1B1-GW-ParW160-JILN14	ParW160	1B1	BS00022101	BS00022101	BS00099829		GW_M_g1000grn	Grain weight	54.5	-2.5	A	5.1	24.5	0	0	21.4	1B	9082457	59601508	9082457	WATDE0021	AG7	JILN14
1B-GW-ParW468-WATDE0061-SBHN13-BS00011641	Q1B-GW-ParW468-SBHN13	ParW468	1B	BS00011641	BS00011695	BS00011641	BS00082143	GW_M_g1000grn	Grain weight	42.6	0.29	B	3.5	16.6	24	12.7	25.3	1B	15745291	45737548	45737548	WATDE0061	AG3	SBHN13			1B-271099638-675363617-WATDE0061
1B-GWid-ParW160-WATDE0021-JILN14-BS00022101	Q1B1-GWid-ParW160-JILN14	ParW160	1B1	BS00022101	BS00022101	BS00099829		GWid_M_mm	Grain width	4	-0.044	A	2.4	12.6	0	0	21.4	1B	9082457	59601508	9082457	WATDE0021	AG7	JILN14
1B-GWid-ParW239-WATDE0032-JILN14-BS00022778	Q1B-GWid-ParW239-JILN14	ParW239	1B	BS00022778	BS00022101	BS00074911	BS00069722|BS00041355|BS00022778|BS00072457	GWid_M_mm	Grain width	3.9	-0.056	A	2.6	10.3	17.9	0	20	1B	9082457	626226163	553142829	WATDE0032	AG6	JILN14
1B-GY-ParW753-WATDE0109-JILN15-BS00074911	Q1B-GY-ParW753-JILN15	ParW753	1B	BS00074911	BS00072982	BS00110080	BS00074911	GY_Calc_tha	Grain yield	9.3	-0.84	A	2.9	14.8	44	21.9	69	1B	520810802	675227188	626226163	WATDE0109	AG5	JILN15
1B-GY-ParW141-WATDE0018-RHHN12-AX-94801428	Q1B2-GY-ParW141-RHHN12	ParW141	1B2	AX-94801428	AX-94563702	AX-94940437	AX-94551507|AX-94801428	GY_Calc_tha	Grain yield	9.6	-0.31	A	5.2	23.7	16	7.8	26	1B	6350720	9596583	9936497	WATDE0018	AG6	RHHN12
1B-GY-ParW110-WATDE0014-RHHN17-BS00077232	Q1B-GY-ParW110-RHHN17	ParW110	1B	BS00077232	BS00077232	BS00022775	BS00042242	GY_Calc_tha	Grain yield	10.3	-0.45	A	3.1	18	0	0	2.5	1B	574285325	604553183		WATDE0014	AG2	RHHN17
1B-GY-ParW218-WATDE0026-RHLN15-BS00022775	Q1B-GY-ParW218-RHLN15	ParW218	1B	BS00022775	BS00022101	BS00039135	BS00041355|BS00072982|BS00072457|BS00022775	GY_Calc_tha	Grain yield	9.2	-0.092	A	2.3	12.1	28	0	34.2	1B	9082457	636753103	604553183	WATDE0026	AG6	RHLN15			1B-465695987-675363617-WATDE0026
1B-GY-ParW141-WATDE0018-SBHN13-AX-94759371	Q1B2-GY-ParW141-SBHN13	ParW141	1B2	AX-94759371	AX-94940437	AX-94861646	AX-95226757|AX-94960626|AX-94466051|AX-94759371|AX-95182696	GY_Calc_tha	Grain yield	11.6	-0.54	A	3.3	15.6	39.3	26	41.6	1B	9596583	16461231	14147763	WATDE0018	AG6	SBHN13
1B-GY-ParW468-WATDE0061-SBLN14-gwm268	Q1B-GN-ParW468-SBLN14	ParW468	1B	gwm268	BS00011468	BS00045568	BS00009731|BS00000496|BS00003567|BS00003634|BS00003677|BS00010253|BS00011008|BS00011324|BS00011712|BS00017597|BS00021946|BS00009488|BS00095568|BS00034925|BS00009945|BS00001224|BS00076991|BS00010130|BS00010779|BS00011423|BS00011841|BS00011973|BS00012021|BS00010625|BS00011274|BS00021710|BS00072457|BS00009324|BS00012029|BS00022539|gwm268|BS00004129|BS00010392|BS00021876	GY_Calc_tha		6.2	-0.27	A	1.5	6.8	70.8	38.8	91.2	1B	324355464	655798478	0	WATDE0061	AG3	SBLN14		1B-271099638-675363617-WATDE0061
1B-Hd-ParW141-WATDE0018-JILN11-AX-94658551	Q1B2-HD-ParW141-JILN11	ParW141	1B2	AX-94658551	AX-94861646	AX-94923681		Hd_dto_day	Heading time	23.2	-0.048	A	6.9	30	50.4			1B	16461231	30546530		WATDE0018	AG6	JILN11
1B-Hd-ParW218-WATDE0026-JILN14-BS00063302	Q1B-Hd-ParW218-JILN14	ParW218	1B	BS00063302	BS00074911	BS00063302		Hd_dto_day	Heading time	28.3	-1.3	A	4.8	23	76	41.1	76.1	1B	626226163	676813408	676813408	WATDE0026	AG6	JILN14	Set4:Q1B-DTAD-PW218-015:WATDE0026		1B-465695987-675363617-WATDE0026
1B-Hd-ParW239-WATDE0032-JILN14-BS00107837	Q1B-Hd-ParW239-JILN14	ParW239	1B	BS00107837	BS00045568	BS00063302	BS00107837	Hd_dto_day	Heading time	30.1	-1.3	A	6.3	26	56	34	56.7	1B	655798478	676813408	674822013	WATDE0032	AG6	JILN14
1B-Hd-ParW629-WATDE0081-JILN14-BS00042081	Q1B-Hd-ParW629-JILN14	ParW629	1B	BS00042081	BS00022342	BS00110080	BS00042081	Hd_dto_day	Heading time	26.9	-1.1	A	6.3	19.1	96	88.1	99	1B	662154416	675227188		WATDE0081	AG4	JILN14
1B-Hd-ParW624-WATDE0079-JILN20-BS00080214	Q1B-Hd-ParW624-JILN20	ParW624	1B	BS00080214	BS00080214	BS00074911	BS00022101	Hd_dto_day	Heading time	29.2	-0.14	A	2.9	11.9	41.7	15	41.7	1B	9264641	626226163	9264641	WATDE0079	AG5	JILN20
1B-Hd-ParW218-WATDE0026-RHHN16-BS00072457	Q1B-Hd-ParW218-RHHN16	ParW218	1B	BS00072457	BS00072982	BS00039135	BS00072457|BS00022775	Hd_dto_day		1989.1	-11	A	3.1	17	22.5	16.3	34.2	1B	520810802	636753103	573688475	WATDE0026	AG6	RHHN16		1B-465695987-675363617-WATDE0026
1B-HI-ParW352-WATDE0047-RHHN14-BS00011811	Q1B-HI-ParW352-RHHN14	ParW352	1B	BS00011811	BS00021876	BS00001128	BS00009909|BS00032039|BS00011670|BS00011811	HI_Calc_pct	Harvest index	42.2	1.3	B	3.8	12.7	84.1	49.6	89.5	1B	643095506	689490206	681253844	WATDE0047	AG4	RHHN14			1B-2565764-630259371-WATDE0047
1B-HI-ParW291-WATDE0037-RHHN16-BS00076192	Q1B-HI-ParW291-RHHN16	ParW291	1B	BS00076192	BS00076192	BS00080214		HI_Calc_pct	Harvest index	32.4	1.4	B	3.1	13.8	0	0	10.8	1B	1779812	9264641	1779812	WATDE0037	AG6	RHHN16
1B-HI-ParW032-WATDE0004-RHLN16-BS00099829	Q1B1-HI-ParW032-RHLN16	ParW032	1B1	BS00099829	BS00099829	BS00022778		HI_Calc_pct	Harvest index	34.9	1.5	B	2.8	10.5	0	0	19	1B	59601508	553142829	59601508	WATDE0004	AG5	RHLN16
1B-HI-ParW218-WATDE0026-RHLN16-BS00039135	Q1B-HI-ParW218-RHLN16	ParW218	1B	BS00039135	BS00022775	BS00063302	BS00039135|BS00074911	HI_Calc_pct	Harvest index	35	1.8	B	2.8	14.8	36	23.9	76.1	1B	604553183	676813408	636753103	WATDE0026	AG6	RHLN16			1B-465695987-675363617-WATDE0026
1B-Mat-ParW292-WATDE0038-RHHN12-BS00011811	Q1B-Mat-ParW292-RHHN12	ParW292	1B	BS00011811	BS00066864	BS00001128	BS00011670|BS00010610|BS00110080|BS00011811|BS00010713	Mat_dto_day	Maturity time	95.6	-0.78	A	3.4	12.9	102.6	74.7	107.9	1B	652575174	689490206	681253844	WATDE0038	AG6	RHHN12	Set2:Q1B-MATU-PW292-093:WATDE0038		1B-643094974-682860419-WATDE0038;1B-9070751-668201109-WATDE0038;1B-2565764-604557154-WATDE0038
1B-Mat-ParW352-WATDE0047-RHHN12-BS00003917	Q1B-Mat-ParW352-RHHN12	ParW352	1B	BS00003917	BS00011961	BS00082143	BS00022101|BS00003917	Mat_dto_day	Maturity time	100.5	0.84	B	3.5	14.4	2.6	0	11.4	1B	10104175	17746633	9711439	WATDE0047	AG4	RHHN12		1B-2565764-630259371-WATDE0047
1B-Mat-ParW468-WATDE0061-RHHN12-BS00011641	Q1B-Mat-ParW468-RHHN12	ParW468	1B	BS00011641	BS00082143	BS00010486	BS00011641	Mat_dto_day	Maturity time	92.6	-0.33	A	20.2	64.4	25.3	16.3	30.1	1B	17746633	62061335	45737548	WATDE0061	AG3	RHHN12			1B-271099638-675363617-WATDE0061
1B-Mat-ParW468-WATDE0061-RHHN12-AX-94400468	Q1B1-Mat-ParW468-RHHN12	ParW468	1B1	AX-94400468	AX-94857844	AX-94944262	AX-94400468|AX-94712454	Mat_dto_day	Maturity time	92.7	-0.47	A	14.1	52.6	160.4	158.7	162.6	1B	679748728	682004304	681253335	WATDE0061	AG3	RHHN12			1B-271099638-675363617-WATDE0061
1B-Mat-ParW292-WATDE0038-RHHN14-AX-94538361	Q1B1-Mat-ParW292-RHHN14	ParW292	1B1	AX-94538361	AX-94692978	AX-94538361	AX-94915907	Mat_dto_day	Maturity time	76.6	-0.021	A	2.8	11.5	48.1	41.8	52.2	1B	59494684	108213187	108213187	WATDE0038	AG6	RHHN14	Set2:Q1B-MATU-PW292-093:WATDE0038	1B-9070751-668201109-WATDE0038;1B-2565764-604557154-WATDE0038	1B-643094974-682860419-WATDE0038
1B-Mat-ParW292-WATDE0038-RHHN12-BS00003934	Q1B-Mat-ParW292-RHHN12	ParW292	1B	BS00003934	BS00009909	BS00011463	BS00066864|BS00021876|BS00010392|BS00004129|gwm268|BS00002250|BS00003934|BS00003743|BS00011841|BS00011973|BS00009945|BS00009488|BS00015200|BS00009983	Mat_dto_day		8.1	0.3	B	2.3	11.6	41.2	0	62.4	1B	654026739	654027127	564908990	WATDE0038	AG6	RHHN12		1B-643094974-682860419-WATDE0038;1B-9070751-668201109-WATDE0038	1B-2565764-604557154-WATDE0038
1B-NDVI-ParW141-WATDE0018-SBLN13-AX-94417303	Q1B-NDVI-ParW141-SBLN13	ParW141	1B3	AX-94417303	AX-94510581	AX-94417303		NDVI_M_Idx		0.8	-0.002	A	3.3	13.1	8	0	10.9	1B	656658190	662154416	662154381	WATDE0018	AG6	SBLN13
1B-NDVI-ParW246-WATDE0033-SBHN14-BS00107837	Q1B-NDVI-ParW246-SBHN14	ParW246	1B	BS00107837	BS00022539	BS00063302	BS00078414|BS00107837|BS00110080	NDVI_M_Idx		0.7	-0.015	A	2.8	12.2	79	54.6	81	1B	637825916	676813408	674821531	WATDE0033	AG1	SBHN14			1B-2565764-674821547-WATDE0033-WL0435-WB
1B-NDVI-ParW292-WATDE0038-SBHN14-gwm11	Q1B-NDVI-ParW292-SBHN14	ParW292	1B	gwm11	BS00082143	BS00010536	BS00010352|gwm11|BS00011463|BS00009983|BS00010428|BS00069722|BS00015200|BS00009488|BS00009945|BS00003934|BS00011841|BS00010157|BS00072457|BS00003743	NDVI_M_Idx		0.2	-0.013	A	3.3	10.9	27.4	11.9	47	1B	17746633	561705164	0	WATDE0038	AG6	SBHN14		1B-9070751-668201109-WATDE0038;1B-2565764-604557154-WATDE0038	1B-643094974-682860419-WATDE0038
1B-NHI-ParW141-WATDE0018-RHHN12-AX-94899483	Q1B2-NHI-ParW141-RHHN12	ParW141	1B2	AX-94899483	AX-94483422	AX-94519146	AX-94899483|AX-94434573	NHI_Calc_pct	Nitrogen harvest index	56.8	0.038	B	3.5	16.9	115.7	115	118.9	1B	522012936	535796722	521218985	WATDE0018	AG6	RHHN12
1B-NHI-ParW468-WATDE0061-RHHN12-BS00004129	Q1B-NHI-ParW468-RHHN12	ParW468	1B	BS00004129	BS00009324	BS00078414	BS00022539|BS00004129|BS00021876|BS00045568	NHI_Calc_pct	Nitrogen harvest index	54.3	-0.46	A	2.6	10.6	76	56.1	96.3	1B	589070714	662718722	643101623	WATDE0061	AG3	RHHN12		1B-271099638-675363617-WATDE0061
1B-NHI-ParW352-WATDE0047-RHHN14-BS00009909	Q1B-NHI-ParW352-RHHN14	ParW352	1B	BS00009909	BS00003917	BS00009909	BS00082143|barc8|gwm11|BS00009952|BS00010760|BS00009502|BS00022670|BS00009488|BS00001224|BS00010735|BS00010475|BS00012021|BS00010536|BS00003743|BS00010436|BS00021941|BS00021876	NHI_Calc_pct	Nitrogen harvest index	74.7	0.63	B	2	6.8	56	2.6	57.2	1B	9711439	654026739	654026739	WATDE0047	AG4	RHHN14			1B-2565764-630259371-WATDE0047
1B-NHI-ParW139-WATDE0017-RHHN16-BS00021941	Q1B-NHI-ParW139-RHHN16	ParW139	1B	BS00021941	BS00041355	BS00021941	BS00022775|BS00074911	NHI_Calc_pct	Nitrogen harvest index	56.7	1.5	B	3.3	16.4	44.3	28.8	44.3	1B	489994213	630259371	630259371	WATDE0017	AG7	RHHN16
1B-NHI-ParW292-WATDE0038-RHLN14-BS00021876	Q1B-NHI-ParW292-RHLN14	ParW292	1B	BS00021876	BS00021941	BS00021876	gwm268	NHI_Calc_pct	Nitrogen harvest index	80.1	-0.23	A	2.2	9	64	53.5	66.1	1B	630259371	643095506	643095506	WATDE0038	AG6	RHLN14		1B-9070751-668201109-WATDE0038	1B-643094974-682860419-WATDE0038;1B-2565764-604557154-WATDE0038
1B-NHI-ParW291-WATDE0037-RHLN18-BS00108257	Q1B-NHI-ParW291-RHLN18	ParW291	1B	BS00108257	BS00072457	BS00022539	BS00042242|BS00108257|BS00074911	NHI_Calc_pct	Nitrogen harvest index	81.7	0.81	B	2.8	14.9	49.8	43.8	56.7	1B	574285326	637825916	621270914	WATDE0037	AG6	RHLN18
1B-NUE-ParW141-WATDE0018-RHHN12-AX-94551507	Q1B2-NUE-ParW141-RHHN12	ParW141	1B2	AX-94551507	AX-94563702	AX-94940437	AX-94551507|AX-94801428	NUE_Calc_kgkgN	Nitrogen use efficiency	35.6	-1.2	A	4.9	22.7	16	7.8	26	1B	6350720	9596583	9690500	WATDE0018	AG6	RHHN12
1B-NUE-ParW218-WATDE0026-RHHN16-BS00039135	Q1B-NUE-ParW218-RHHN16	ParW218	1B	BS00039135	BS00022775	BS00074911	BS00039135	NUE_Calc_kgkgN	Nitrogen use efficiency	29.5	-0.31	A	2.2	9.8	32	23.9	41.1	1B	604553183	626226163	636753103	WATDE0026	AG6	RHHN16		1B-465695987-675363617-WATDE0026
1B-NupE-ParW034-WATDE0005-RHHN12-BS00009945	Q1B-NupE-ParW034-RHHN12	ParW034	1B	BS00009945	BS00076696	BS00072457	BS00076696|BS00003634|BS00010253|BS00009488|BS00009945|BS00011841|BS00011423	NupE_Calc_kgkgN	Nitrogen uptake efficiency	1.3	-0.062	A	2.2	9.3	44.8	37.9	54.9	1B	421094247	574285326	480841646	WATDE0005	AG3	RHHN12
1B-NupE-ParW199-WATDE0023-RHLN14-BS00082143	Q1B-NupE-ParW199-RHLN14	ParW199	1B	BS00082143	BS00082143	BS00095568	BS00110148|BS00029345|BS00110149|BS00022375|BS00033681	NupE_Calc_kgkgN	Nitrogen uptake efficiency	1.9	-0.036	A	2	11.1	8	0	17.5	1B	17746633	470002981	17746633	WATDE0023	AG3	RHLN14
1B-NupE-ParW218-WATDE0026-RHLN17-BS00063302	Q1B-NupE-ParW218-RHLN17	ParW218	1B	BS00063302	BS00074911	BS00063302		NupE_Calc_kgkgN	Nitrogen uptake efficiency	2.5	-0.039	A	2.5	13.3	76.1	41.1	76.1	1B	626226163	676813408		WATDE0026	AG6	RHLN17			1B-465695987-675363617-WATDE0026
1B-NutE-ParW352-WATDE0047-RHHN14-BS00010436	Q1B-NutE-ParW352-RHHN14	ParW352	1B	BS00010436	BS00003743	BS00021941	BS00010436	NutE_Calc_kgkgN	Grain Nitrogen utilization efficiency	28.8	0.53	B	2.7	9.5	40.3	37.2	44.3	1B	580635101	630259371	591109644	WATDE0047	AG4	RHHN14			1B-2565764-630259371-WATDE0047
1B-PH-ParW209-WATDE0024-JILN11-BS00080214	Q1B-PH-ParW209-JILN11	ParW209	1B	BS00080214	BS00001634	BS00011695	BS00080214|BS00003917|BS00011695	PH_M_cm	Plant height	80	-0.68	A	2.7	9.5	1.5	0	12.9	1B	11860020	15745291	9264641	WATDE0024	AG2	JILN11		1B-2565764-676813408-WATDE0024
1B-PH-ParW468-WATDE0061-RHHN12-BS00082143	Q1B-PH-ParW468-RHHN12	ParW468	1B	BS00082143	BS00076192	BS00011641	BS00022101|BS00010106|BS00003917|BS00011961|BS00011695|BS00082143	PH_M_cm	Plant height	98.7	0.83	B	3	14.4	16	2	25.3	1B	1779812	45737548	17746633	WATDE0061	AG3	RHHN12			1B-271099638-675363617-WATDE0061
1B-PH-ParW139-WATDE0017-RHLN17-BS00022775	Q1B-PH-ParW139-RHLN17	ParW139	1B	BS00022775	BS00022101	BS00021941	BS00041355|BS00022775|BS00074911	PH_M_cm	Plant height	100.2	-2.3	A	2	8.8	39.5	0	44.3	1B	9082457	630259371		WATDE0017	AG7	RHLN17
1B-PH-ParW468-WATDE0061-SBLN13-AX-95258492	Q1B1-PH-ParW468-SBLN13	ParW468	1B1	AX-95258492	AX-94387545	AX-95133446	AX-95258492	PH_M_cm	Plant height	89	1.3	B	4.3	12.5	20.1	16.9	26.4	1B	17771208	41744155	26186142	WATDE0061	AG3	SBLN13			1B-271099638-675363617-WATDE0061
1B-PH-ParW292-WATDE0038-SBHN14-BS00010536	Q1B-PH-ParW292-SBHN14	ParW292	1B	BS00010536	BS00011695	BS00010713	BS00082143|BS00010352|gwm11|BS00011463|BS00009983|BS00010428|BS00069722|BS00015200|BS00009488|BS00009945|BS00003934|BS00011841|BS00010157|BS00072457|BS00003743|BS00010536|BS00011973|BS00002250|BS00021941|gwm268|BS00010392|BS00004129|BS00021876|BS00009909|BS00066864|BS00011670|BS00009709|BS00010610|BS00110080|BS00011811	PH_M_cm		85.7	-2.8	A	1.6	6.9	47	8.6	103.9	1B	15745291	682860419	561705164	WATDE0038	AG6	SBHN14			1B-9070751-668201109-WATDE0038;1B-2565764-604557154-WATDE0038
1B-SenOnTT-ParW468-WATDE0061-SBHN13-AX-95214458	Q1B1-SenOnTT-ParW468-SBHN13	ParW468	1B1	AX-95214458	AX-94925767	AX-94551507	AX-95214458|AX-94563702	SenOnTT_Cal_Cday	Onset of senescence thermal time	379.4	14	B	3.4	16.2	4	0	7.9	1B	4464614	9690500	4634343	WATDE0061	AG3	SBHN13			1B-271099638-675363617-WATDE0061
1B-SpkDen-ParW110-WATDE0014-JILN15-BS00077232	Q1B-SpkDen-ParW110-JILN15	ParW110	1B	BS00077232	BS00077232	BS00022775	BS00042242	SpkDen_E_1to9	Spike density	2	0.17	B	3.6	14.9	0	0	2.5	1B	574285325	604553183	574285325	WATDE0014	AG2	JILN15
1B-StrawYld-ParW141-WATDE0018-RHHN13-AX-94966460	Q1B2-StrawYld-ParW141-RHHN13	ParW141	1B2	AX-94966460	AX-94551507	AX-95110974	AX-94801428|AX-94940437|AX-95226757|AX-94960626|AX-94466051|AX-94759371|AX-95182696|AX-94861646|AX-94387545|AX-94658551|AX-95134745|AX-94923681|AX-94441727|AX-95110974|AX-94425009|AX-94815439|AX-94966460|AX-95068779	StrawYld_Calc_tha	Straw yield	10.5	0.67	B	3.4	19.4	65.7	13.9	69.9	1B	9690500	487495834	51299922	WATDE0018	AG6	RHHN13
1B-StrawYld-ParW246-WATDE0033-RHHN14-BS00077232	Q1B-StrawYld-ParW246-RHHN14	ParW246	1B	BS00077232	BS00072982	BS00022775	BS00069722|BS00022778|BS00077232	StrawYld_Calc_tha	Straw yield	14	-0.64	A	2.3	11.9	44.2	35.8	46.8	1B	520810802	604553183	574285325	WATDE0033	AG1	RHHN14		1B-2565764-674821547-WATDE0033-WL0435-WB
1B-StrawYld-ParW291-WATDE0037-RHHN16-BS00076192	Q1B-StrawYld-ParW291-RHHN16	ParW291	1B	BS00076192	BS00076192	BS00080214		StrawYld_Calc_tha	Straw yield	17.9	-1.1	A	2.7	14.3	0	0	10.8	1B	1779812	9264641	1779812	WATDE0037	AG6	RHHN16
1B-StrawYld-ParW387-WATDE0050-RHHN16-BS00099829	Q1B-StrawYld-ParW387-RHHN16	ParW387	1B	BS00099829	BS00080214	BS00108257	BS00022101|BS00099829|BS00069722|BS00072982	StrawYld_Calc_tha	Straw yield	21.4	-0.88	A	2.8	13.8	16	0	50.7	1B	9264641	621270914	59601508	WATDE0050	AG6	RHHN16
1B-StrawYld-ParW139-WATDE0017-RHLN15-BS00022775	Q1B-StrawYld-ParW139-RHLN15	ParW139	1B	BS00022775	BS00041355	BS00074911	BS00022775	StrawYld_Calc_tha	Straw yield	23.5	-1.2	A	4	15.3	39.5	28.8	41.6	1B	489994213	626226163	604553183	WATDE0017	AG7	RHLN15
1B-STRNitr-ParW139-WATDE0017-RHHN16-BS00022101	Q1B-STRNitr-ParW139-RHHN16	ParW139	1B	BS00022101	BS00022101	BS00021941	BS00041355|BS00022775|BS00074911	STRNitr_NIRS_pct	Straw Nitrogen content	0.8	0.018	B	2.5	12.7	12	0	44.3	1B	9082457	630259371	9082457	WATDE0017	AG7	RHHN16
1B-STRNitr-ParW199-WATDE0023-RHLN14-BS00075130	Q1B-STRNitr-ParW199-RHLN14	ParW199	1B	BS00075130	BS00039135	BS00032697	BS00045568|BS00075130	STRNitr_NIRS_pct	Straw Nitrogen content	0.5	0.021	B	3.2	16.8	53.4	35.4	60.3	1B	636753103	668131402	658482895	WATDE0023	AG3	RHLN14
1B-STRNitr-ParW219-WATDE0027-RHLN15-BS00074911	Q1B-STRNitr-ParW219-RHLN15	ParW219	1B	BS00074911	BS00069722	BS00039135	BS00072457|BS00022775|BS00108257|BS00074911	STRNitr_NIRS_pct	Straw Nitrogen content	0.4	0.002	B	2.7	13.4	30.2	17	33.6	1B	456253722	636753103	626226163	WATDE0027	AG6	RHLN15
1B-STRNitr-ParW218-WATDE0026-RHLN17-BS00063302	Q1B-STRNitr-ParW218-RHLN17	ParW218	1B	BS00063302	BS00074911	BS00063302		STRNitr_NIRS_pct	Straw Nitrogen content	0.5	0.013	B	2.7	14.3	72	41.1	76.1	1B	626226163	676813408		WATDE0026	AG6	RHLN17			1B-465695987-675363617-WATDE0026
1B-STRNitr-ParW239-WATDE0032-RHLN17-BS00107837	Q1B-STRNitr-ParW239-RHLN17	ParW239	1B	BS00107837	BS00045568	BS00063302	BS00107837	STRNitr_NIRS_pct	Straw Nitrogen content	0.5	0.011	B	2.1	10.2	48	34	56.7	1B	655798478	676813408		WATDE0032	AG6	RHLN17
1B-STRNUP-ParW468-WATDE0061-RHHN12-BS00004129	Q1B-STRNUP-ParW468-RHHN12	ParW468	1B	BS00004129	BS00022539	BS00078414	BS00004129|BS00021876|BS00045568	STRNUP_Calc_kgha	Straw Nitrogen uptake	177.1	1.9	B	10.5	41.7	78.6	70.8	96.3	1B	637825916	662718722	643101623	WATDE0061	AG3	RHHN12		1B-271099638-675363617-WATDE0061
1B-STRNUP-ParW246-WATDE0033-RHHN14-BS00077232	Q1B-STRNUP-ParW246-RHHN14	ParW246	1B	BS00077232	BS00072982	BS00022775	BS00069722|BS00022778|BS00077232	STRNUP_Calc_kgha	Straw Nitrogen uptake	94.8	-5.5	A	3.5	17.8	44	35.8	46.8	1B	520810802	604553183	574285325	WATDE0033	AG1	RHHN14		1B-2565764-674821547-WATDE0033-WL0435-WB
1B-STRNUP-ParW139-WATDE0017-RHHN16-BS00021941	Q1B-STRNUP-ParW139-RHHN16	ParW139	1B	BS00021941	BS00022775	BS00021941	BS00074911	STRNUP_Calc_kgha	Straw Nitrogen uptake	185.7	-4.4	A	2.8	14.3	44.3	39.5	44.3	1B	604553183	630259371	630259371	WATDE0017	AG7	RHHN16
1B-STRNUP-ParW231-WATDE0030-RHLN15-BS00110080	Q1B2-STRNUP-ParW231-RHLN15	ParW231	1B2	BS00110080	BS00110080	BS00063302		STRNUP_Calc_kgha	Straw Nitrogen uptake	104.3	-4.3	A	3.7	18.2	0	0	1.2	1B	675227188	676813408	675227188	WATDE0030	AG2	RHLN15
1B-STRNUP-ParW387-WATDE0050-RHLN16-BS00072982	Q1B-STRNUP-ParW387-RHLN16	ParW387	1B	BS00072982	BS00099829	BS00108257	BS00069722|BS00072982	STRNUP_Calc_kgha	Straw Nitrogen uptake	68.1	-3.9	A	2.4	10.4	40.8	30.5	50.7	1B	59601508	621270914	520810802	WATDE0050	AG6	RHLN16
1D-AGBMNitr-ParW387-WATDE0050-RHHN16-BS00079462	Q1D-AGBMNitr-ParW387-RHHN16	ParW387	1D	BS00079462	BS00055737	IS00020531	BS00079462|IS00039420	AGBMNitr_M_pct	Above ground biomass nitrogen content	1.4	0.027	B	3.2	16	15	0	24.3	1D	10666811	308455892	27576063	WATDE0050	AG6	RHHN16
1D-Ant-ParW141-WATDE0018-RHLN14-AX-95651861	Q1D1-Ant-ParW141-RHLN14	ParW141	1D1	AX-95651861	AX-94546280	AX-95651861	AX-94450337|AX-94401187	Ant_dto_day	Anthesis time	37.5	0.73	B	3.8	21.7	30.1	20.9	30.1	1D	21829974	32544662	32544662	WATDE0018	AG6	RHLN14
1D-BM-ParW387-WATDE0050-RHHN16-IS00020531	Q1D-BM-ParW387-RHHN16	ParW387	1D	IS00020531	BS00055737	BS00082503	BS00079462|IS00039420|IS00020531	BM_Calc_gm2	Aboveground biomass at maturity	29.1	-1.1	A	3.8	18.1	24	0	46.3	1D	10666811	412219244		WATDE0050	AG6	RHHN16
1D-BM-ParW160-WATDE0021-RHLN18-BS00031658	Q1D-BM-ParW160-RHLN18	ParW160	1D	BS00031658	BS00031658	BS00082503		BM_Calc_gm2	Aboveground biomass at maturity	26.1	-0.92	A	4	20.5	0	0	15	1D	55670996	412219244	55670996	WATDE0021	AG7	RHLN18
1D-BM-ParW034-WATDE0005-SBLN13-BS00040568	Q1D1-BM-ParW034-SBLN13	ParW034	1D1	BS00040568	BS00048791	BS00105568	BS00048791|BS00040568	BM_Calc_gm2	Aboveground biomass at maturity	1824.7	78	B	2.8	13	48.9	6.9	72.3	1D	2377573	34944220	435928257	WATDE0005	AG3	SBLN13			1D-435928257-435928257-WATDE0005
1D-BMNUE-ParW387-WATDE0050-RHHN16-IS00020531	Q1D-BMNUE-ParW387-RHHN16	ParW387	1D	IS00020531	BS00079462	BS00082503	IS00039420|IS00020531	BMNUE_Calc_kgkgN	Above ground biomass nitrogen efficiency	111.1	-4.7	A	4.1	19.9	24.3	15.5	46.3	1D	27576063	412219244		WATDE0050	AG6	RHHN16
1D-BMNUE-ParW139-WATDE0017-RHLN15-BS00077039	Q1D-BMNUE-ParW139-RHLN15	ParW139	1D	BS00077039	BS00077039	BS00055737		BMNUE_Calc_kgkgN	Above ground biomass nitrogen efficiency	385.1	13	B	2.3	11.7	0	0	26	1D		10666811		WATDE0017	AG7	RHLN15
1D-BMNUE-ParW160-WATDE0021-RHLN18-BS00031658	Q1D-BMNUE-ParW160-RHLN18	ParW160	1D	BS00031658	BS00031658	BS00082503		BMNUE_Calc_kgkgN	Above ground biomass nitrogen efficiency	174	-6.7	A	6	21.2	4	0	15	1D	55670996	412219244	55670996	WATDE0021	AG7	RHLN18
1D-BMNUP-ParW209-WATDE0024-RHLN13-BS00003751	Q1D-BMNUP-ParW209-RHLN13	ParW209	1D	BS00003751	BS00048791	BS00021819	BS00003751|BS00055737	BMNUP_Calc_kgha	Above ground biomass nitrogen uptake	147.2	6.5	B	3.7	15.8	28	0	41.1	1D	2377573	19126951	11623252	WATDE0024	AG2	RHLN13
1D-BMNUP-ParW160-WATDE0021-RHLN18-BS00082503	Q1D-BMNUP-ParW160-RHLN18	ParW160	1D	BS00082503	BS00031658	BS00022623	BS00082503	BMNUP_Calc_kgha	Above ground biomass nitrogen uptake	345.9	-7.7	A	2.2	10.2	8	0	15.6	1D	55670996	415413361	412219244	WATDE0021	AG7	RHLN18
1D-BMNUtE-ParW209-WATDE0024-RHHN14-BS00048791	Q1D-BMNUtE-ParW209-RHHN14	ParW209	1D	BS00048791	BS00048791	BS00003751		BMNUtE_Calc_kgkgN	Biomass Nitrogen utilization efficiency	65	-0.57	A	2	10.5	12	0	33.5	1D	2377573	11623252		WATDE0024	AG2	RHHN14
1D-BMNUtE-ParW387-WATDE0050-RHHN16-BS00079462	Q1D-BMNUtE-ParW387-RHHN16	ParW387	1D	BS00079462	BS00055737	IS00020531	BS00079462|IS00039420	BMNUtE_Calc_kgkgN	Biomass Nitrogen utilization efficiency	70.5	-1.5	A	4.1	20	15.5	0	24.3	1D	10666811	308455892	27576063	WATDE0050	AG6	RHHN16
1D-BMNUtE-ParW231-WATDE0030-RHLN16-BS00022623	Q1D-BMNUtE-ParW231-RHLN16	ParW231	1D	BS00022623	BS00031658	BS00022623		BMNUtE_Calc_kgkgN	Biomass Nitrogen utilization efficiency	101.1	-1.3	A	2.2	9.5	14.7	0	14.7	1D	55670996	415413361	415413361	WATDE0030	AG2	RHLN16
1D-GFP-ParW034-WATDE0005-RHLN13-BS00040568	Q1D1-GFP-ParW034-RHLN13	ParW034	1D1	BS00040568	BS00048791	BS00105568	BS00040568	GFP_calc_day	Grain filling period	29.6	0.76	B	3.9	14.6	48	19.7	72.3	1D	2377573	34944220	435928257	WATDE0005	AG3	RHLN13			1D-435928257-435928257-WATDE0005
1D-GLng-ParW624-WATDE0079-JILN20-IS00020531	Q1D-GLng-ParW624-JILN20	ParW624	1D	IS00020531	BS00079462	BS00021702	IS00039420|BS00079462|IS00020531	GLng_M_mm	Grain length	6.9	0.1	B	2.7	12.9	33	0	44.4	1D	27576063	414565903		WATDE0079	AG5	JILN20
1D-GNitr-ParW160-WATDE0021-RHHN18-BS00082503	Q1D-GNitr-ParW160-RHHN18	ParW160	1D	BS00082503	BS00031658	BS00022623	BS00082503	GNitr_NIRS_pct	Grain Nitrogen content	2.8	0.027	B	2.7	11.1	12	0	15.6	1D	55670996	415413361	412219244	WATDE0021	AG7	RHHN18
1D-GNitr-ParW468-WATDE0061-RHLN13-AX-94531706	Q1D1-GNitr-ParW468-RHLN13	ParW468	1D1	AX-94531706	AX-94514240	AX-94847170	AX-94531706|AX-94533409	GNitr_NIRS_pct	Grain Nitrogen content	2.3	0.053	B	5.1	10.6	23.6	17.5	33	1D	11655195	28967823	18163249	WATDE0061	AG3	RHLN13
1D-GNitr-ParW139-WATDE0017-RHLN16-BS00055737	Q1D-GNitr-ParW139-RHLN16	ParW139	1D	BS00055737	BS00055737	BS00103876	BS00055737	GNitr_NIRS_pct	Grain Nitrogen content	2	0.04	B	2.8	12.3	24	0	38.3	1D	10666811	19127709	10666811	WATDE0017	AG7	RHLN16
1D-GNUP-ParW139-WATDE0017-RHHN17-BS00063145	Q1D-GNUP-ParW139-RHHN17	ParW139	1D	BS00063145	BS00055737	BS00022334	BS00103876|BS00063145|IS00020531	GNUP_Calc_kgha	Grain Nitrogen uptake	293.7	7.2	B	2.9	11.2	44	26	52.7	1D	10666811	408245611		WATDE0017	AG7	RHHN17
1D-GNUP-ParW209-WATDE0024-RHLN13-BS00055737	Q1D-GNUP-ParW209-RHLN13	ParW209	1D	BS00055737	BS00048791	BS00031658	BS00003751|BS00055737|BS00021819|BS00010661|BS00103876|BS00078897	GNUP_Calc_kgha	Grain Nitrogen uptake	120.3	5	B	3.2	16.3	36	0	49.2	1D	2377573	55670996	10666811	WATDE0024	AG2	RHLN13
1D-GNUP-ParW231-WATDE0030-RHLN16-BS00022623	Q1D-GNUP-ParW231-RHLN16	ParW231	1D	BS00022623	BS00031658	BS00022623		GNUP_Calc_kgha	Grain Nitrogen uptake	125.2	1.3	B	3	14.9	14.7	0	14.7	1D	55670996	415413361	415413361	WATDE0030	AG2	RHLN16
1D-GNUP-ParW160-WATDE0021-RHLN18-BS00031658	Q1D-GNUP-ParW160-RHLN18	ParW160	1D	BS00031658	BS00031658	BS00082503		GNUP_Calc_kgha	Grain Nitrogen uptake	287.4	-7.7	A	2.7	14	4	0	15	1D	55670996	412219244	55670996	WATDE0021	AG7	RHLN18
1D-GPD-ParW219-WATDE0027-RHLN16-IS00020531	Q1D-GPD-ParW219-RHLN16	ParW219	1D	IS00020531	BS00079462	BS00082503	IS00039420|IS00020531	GPD_Calc_pct		0.1	0.27	B	3.5	15	40	24.9	45.4	1D	27576063	412219244	220000000	WATDE0027	AG6	RHLN16
1D-GrnTllr-ParW451-WATDE0059-JILN15-BS00031658	Q1D1-GRSPR-ParW451-JILN15	ParW451	1D1	BS00031658	BS00031658	BS00082503		GrnTllr_Calc_GrnTllr	Grain spike ratio	0.8	0.013	B	2.3	8.9	0	0	11.5	1D	55670996	412219244	55670996	WATDE0059	AG5	JILN15
1D-GSurfA-ParW471-WATDE0062-JILN17-BS00096547	Q1D-GSurfA-ParW471-JILN17	ParW471	1D	BS00096547	BS00103876	BS00022334	BS00096547|IS00020531	GSurfA_M_mm2	Grain surface area	20.9	-0.53	A	4	11.3	40.3	22.6	59.9	1D	19127709	408245611		WATDE0062	AG3	JILN17
1D-GW-ParW471-WATDE0062-JILN17-BS00096547	Q1D-TGW-ParW471-JILN17	ParW471	1D	BS00096547	BS00103876	IS00020531		GW_M_g1000grn	Grain weight	51.4	-2	A	7.5	24.1	40			1D	19127709	308455892		WATDE0062	AG3	JILN17
1D-GWid-ParW562-WATDE0072-JILN20-BS00022654	Q1D2-GWid-ParW562-JILN20	ParW562	1D2	BS00022654	c1D2.loc-5	c1D2.loc5	BS00022654	GWid_M_mm	Grain width	3.7	-0.034	A	2.2	10.2	-5	-5	5	1D			487957118	WATDE0072	AG6	JILN20
1D-GY-ParW160-WATDE0021-RHLN18-BS00031658	Q1D-GY-ParW160-RHLN18	ParW160	1D	BS00031658	BS00031658	BS00082503		GY_Calc_tha	Grain yield	11.3	-0.41	A	3.6	17.1	4	0	15	1D	55670996	412219244	55670996	WATDE0021	AG7	RHLN18
1D-GY-ParW034-WATDE0005-SBLN13-IS00069628	Q1D1-GY-ParW034-SBLN13	ParW034	1D1	IS00069628	IS00015756	BS00048791	IS00069628|BS00048791|BS00040568	GY_Calc_tha	Grain yield	10.4	0.4	B	3	14	8	0	72.3	1D	2377573	2377573		WATDE0005	AG3	SBLN13			1D-435928257-435928257-WATDE0005
1D-HI-ParW034-WATDE0005-RHHN13-BS00040568	Q1D1-HI-ParW034-RHHN13	ParW034	1D1	BS00040568	BS00048791	BS00040568	BS00048791	HI_Calc_pct	Harvest index	42.1	0.13	B	2.1	10.2	40	6.9	48.9	1D	2377573	435928257	435928257	WATDE0005	AG3	RHHN13
1D-HI-ParW291-WATDE0037-RHLN16-BS00031658	Q1D1-HI-ParW291-RHLN16	ParW291	1D1	BS00031658	BS00055737	BS00031658	BS00117365|BS00031658	HI_Calc_pct	Harvest index	39.5	-0.68	A	3	13.3	13.4	0	17.1	1D	10666811	55670996	55670996	WATDE0037	AG6	RHLN16
1D-Mat-ParW034-WATDE0005-RHHN13-AX-94546280	Q1D1-Mat-ParW034-RHHN13	ParW034	1D1	AX-94546280	AX-94514240	AX-94847170	AX-94531706|AX-94546280	Mat_dto_day	Maturity time	92.5	1.4	B	3.2	15.3	34.6	24.1	42.9	1D	11655195	28967823	21829974	WATDE0005	AG3	RHHN13			1D-435928257-435928257-WATDE0005
1D-Mat-ParW034-WATDE0005-RHLN13-BS00040568	Q1D1-Mat-ParW034-RHLN13	ParW034	1D1	BS00040568	BS00048791	BS00105568	BS00040568	Mat_dto_day	Maturity time	91.3	0.9	B	4.9	22.1	48.9	19.7	72.3	1D	2377573	34944220	435928257	WATDE0005	AG3	RHLN13			1D-435928257-435928257-WATDE0005
1D-Mat-ParW291-WATDE0037-RHLN18-BS00131973	Q1D1-Mat-ParW291-RHLN18	ParW291	1D1	BS00131973	BS00055737	BS00031658	BS00117365|BS00031658|BS00131973	Mat_dto_day	Maturity time	73.9	0.38	B	3.1	14.4	17.1	0	22	1D	10666811	55670996		WATDE0037	AG6	RHLN18
1D-NHI-ParW291-WATDE0037-RHHN17-BS00117365	Q1D1-NHI-ParW291-RHHN17	ParW291	1D1	BS00117365	BS00055737	BS00031658	BS00117365|BS00031658|BS00131973	NHI_Calc_pct	Nitrogen harvest index	77	-0.82	A	2.3	10.7	8	0	22	1D	10666811	55670996		WATDE0037	AG6	RHHN17
1D-NHI-ParW139-WATDE0017-RHLN15-BS00077039	Q1D-NHI-ParW139-RHLN15	ParW139	1D	BS00077039	BS00077039	BS00055737		NHI_Calc_pct	Nitrogen harvest index	65.8	-1.1	A	2.2	11	0	0	26	1D		10666811		WATDE0017	AG7	RHLN15
1D-NUE-ParW160-WATDE0021-RHLN18-BS00031658	Q1D-NUE-ParW160-RHLN18	ParW160	1D	BS00031658	BS00031658	BS00082503		NUE_Calc_kgkgN	Nitrogen use efficiency	75.9	-2.8	A	3.6	18.6	4	0	15	1D	55670996	412219244	55670996	WATDE0021	AG7	RHLN18
1D-NupE-ParW209-WATDE0024-RHLN13-BS00003751	Q1D-NupE-ParW209-RHLN13	ParW209	1D	BS00003751	BS00048791	BS00021819	BS00003751|BS00055737	NupE_Calc_kgkgN	Nitrogen uptake efficiency	1.5	0.076	B	3.7	15.8	28	0	41.1	1D	2377573	19126951	11623252	WATDE0024	AG2	RHLN13
1D-NupE-ParW160-WATDE0021-RHLN18-BS00082503	Q1D-NupE-ParW160-RHLN18	ParW160	1D	BS00082503	BS00031658	BS00022623	BS00082503	NupE_Calc_kgkgN	Nitrogen uptake efficiency	2.3	-0.048	A	2.2	10	8	0	15.6	1D	55670996	415413361	412219244	WATDE0021	AG7	RHLN18
1D-NutE-ParW160-WATDE0021-RHHN18-BS00082503	Q1D-NutE-ParW160-RHHN18	ParW160	1D	BS00082503	BS00031658	BS00022623	BS00082503	NutE_Calc_kgkgN	Grain Nitrogen utilization efficiency	28.9	-0.52	A	2.2	11.7	8	0	15.6	1D	55670996	415413361	412219244	WATDE0021	AG7	RHHN18
1D-PH-ParW160-WATDE0021-JILN14-BS00022623	Q1D-PH-ParW160-JILN14	ParW160	1D	BS00022623	BS00031658	BS00022623	BS00082503	PH_M_cm	Plant height	111.7	-3.8	A	3.1	10.1	15.6	0	15.6	1D	55670996	415413361	415413361	WATDE0021	AG7	JILN14
1D-PH-ParW685-WATDE0091-JILN15-BS00022485	Q1D2-PH-ParW685-JILN15	ParW685	1D2	BS00022485	BS00022485	BS00022485	BS00022485	PH_M_cm	Plant height	107.9	0.26	B	3.7	14.6	-5	-5	5	1D	492893217	492893217	492892731	WATDE0091	AG6	JILN15	Set5:Q1D-PH-PW685-041:WATDE0091		1D-34944220-492893217-WATDE0091-PxW685-41-1-2-05-unk
1D-PH-ParW352-WATDE0047-RHHN13-AX-94423510	Q1D1-PH-ParW352-RHHN13	ParW352	1D1	AX-94423510	AX-94849392	AX-94413071	AX-94519856|AX-94423510	PH_M_cm	Plant height	117.8	0.23	B	3.4	13.4	3.5	0	19.7	1D	2485635	7834282	216862	WATDE0047	AG4	RHHN13
1D-PH-ParW468-WATDE0061-RHHN14-barc229.1	Q1D-PH-ParW468-RHHN14	ParW468	1D	barc229.1	IS00005923	BS00011310	barc229.1|IS00020531	PH_M_cm	Plant height	104.2	-0.54	A	3	14.8	3	1.5	17.3	1D	34940622	410743208		WATDE0061	AG3	RHHN14
1D-PH-ParW160-WATDE0021-RHHN18-BS00082503	Q1D-PH-ParW160-RHHN18	ParW160	1D	BS00082503	BS00031658	BS00022623	BS00082503	PH_M_cm	Plant height	128	-3.3	A	3.5	12.4	12	0	15.6	1D	55670996	415413361	412219244	WATDE0021	AG7	RHHN18
1D-PH-ParW685-WATDE0091-JILN15-BS00099705	Q1D-PH-ParW685-JILN15	ParW685	1D2	BS00099705	BS00099705	BS00022485		PH_M_cm		107.9	-0.15	A	3.6	14.5	0	0	0	1D	484552767	492893217	484552717	WATDE0091	AG6	JILN15			1D-34944220-492893217-WATDE0091-PxW685-41-1-2-05-unk
1D-PH-WeeCIM32-WREN0305-JILN16-AX-94856564	Q1D-PH-WeeCIM32-JILN16	WeeCIM32	1D	AX-94856564	AX-94482484	AX-94849392	AX-94420106|AX-94856564|AX-94971367	PH_M_cm		90.7	-0.28	A	6.5	2.8	1.9	0.6	4.2	1D	2219227	2485635	2271000	WREN0305	Modern	JILN16		1D-2103316-11498838-WREN0305-WL0711-C32
1D-SenEndTT-ParW292-WATDE0038-SBLN13-AX-94546280	Q1D2-SenEndTT-ParW292-SBLN13	ParW292	1D2	AX-94546280	AX-94531706	AX-94531930	AX-94546280	SenEndTT_Cal_Cday	End of senescence thermal time	632	-5.7	A	5.3	23.1	21.8	14.4	28.1	1D	18163249	57477576	21829974	WATDE0038	AG6	SBLN13
1D-STRNitr-ParW141-WATDE0018-RHHN12-IS00020531	Q1D-STRNitr-ParW141-RHHN12	ParW141	1D	IS00020531	BS00010661	BS00004282	IS00020531	STRNitr_NIRS_pct	Straw Nitrogen content	0.9	0.017	B	3.2	13.5	20.6	0	32	1D	19127286	408244886		WATDE0018	AG6	RHHN12
1D-STRNitr-ParW209-WATDE0024-RHHN14-BS00048791	Q1D-STRNitr-ParW209-RHHN14	ParW209	1D	BS00048791	BS00048791	BS00003751		STRNitr_NIRS_pct	Straw Nitrogen content	0.7	0.002	B	2.5	13.1	12	0	33.5	1D	2377573	11623252		WATDE0024	AG2	RHHN14
1D-STRNUP-ParW291-WATDE0037-RHLN18-BS00117365	Q1D1-STRNUP-ParW291-RHLN18	ParW291	1D1	BS00117365	BS00055737	BS00031658	BS00117365|BS00031658	STRNUP_Calc_kgha	Straw Nitrogen uptake	61.5	1.3	B	3.5	17.9	12.8	0	17.1	1D	10666811	55670996		WATDE0037	AG6	RHLN18
2A-AGBMNitr-ParW468-WATDE0061-RHHN13-AX-95103231	Q2A1-AGBMNitr-ParW468-RHHN13	ParW468	2A1	AX-95103231	AX-94500620	AX-94963427	AX-94482613|AX-94504542|AX-95103231|AX-94585454|AX-95176936	AGBMNitr_M_pct	Above ground biomass nitrogen content	1.4	-0.028	A	3.9	18.3	185	177.5	197.6	2A	726436588	742134151	733854369	WATDE0061	AG3	RHHN13			2A-3447607-701866811-WATDE0061;2A-2645958-40823104-WATDE0061
2A-AGBMNitr-ParW729-WATDE0100-RHHN13-BS00022260	Q2A-AGBMNitr-ParW729-RHHN13	ParW729	2A	BS00022260	BS00011517	BS00019094	BS00022301|BS00022260|BS00010696	AGBMNitr_M_pct	Above ground biomass nitrogen content	1.5	0.022	B	2.7	14.7	68	56.7	81.3	2A	507069796	711976653	676232011	WATDE0100	AG4	RHHN13			2A-27276161-59323160-WATDE0100
2A-AGBMNitr-ParW231-WATDE0030-RHHN16-BS00008805	Q2A-AGBMNitr-ParW231-RHHN16	ParW231	2A	BS00008805	BS00001108	BS00078489	BS00008805|BS00039489|BS00049644	AGBMNitr_M_pct	Above ground biomass nitrogen content	1.3	-0.038	A	3.6	17.2	4.7	0	20.3	2A	58000517	676243301	111457618	WATDE0030	AG2	RHHN16
2A-AGBMNitr-ParW291-WATDE0037-RHHN16-BS00023214	Q2A-AGBMNitr-ParW291-RHHN16	ParW291	2A	BS00023214	BS00022260	BS00053834	BS00023214|BS00019094	AGBMNitr_M_pct	Above ground biomass nitrogen content	1.5	0.024	B	3.7	18.8	12.8	8.6	34	2A	676232011	750550399	693294646	WATDE0037	AG6	RHHN16
2A-AGBMNitr-ParW729-WATDE0100-RHLN12-BS00022331	Q2A-AGBMNitr-ParW729-RHLN12	ParW729	2A	BS00022331	BS00010624	BS00001108	BS00022331|BS00053661	AGBMNitr_M_pct	Above ground biomass nitrogen content	1.1	0.017	B	4.9	24.4	6	0.7	37.2	2A	3333274	58000517	14300285	WATDE0100	AG4	RHLN12			2A-27276161-59323160-WATDE0100
2A-AGBMNitr-ParW034-WATDE0005-RHLN14-BS00022995	Q2A-AGBMNitr-ParW034-RHLN14	ParW034	2A	BS00022995	BS00010696	BS00022995		AGBMNitr_M_pct	Above ground biomass nitrogen content	1.2	-0.003	A	2.6	12.1	112	96.2	121.5	2A	688619386	745409076	745409076	WATDE0005	AG3	RHLN14			2A-12047216-745409076-WATDE0005
2A-AGBMNitr-ParW032-WATDE0004-RHLN18-BS00078489	Q2A-AGBMNitr-ParW032-RHLN18	ParW032	2A	BS00078489	BS00039489	BS00081630	BS00078489|BS00019094	AGBMNitr_M_pct	Above ground biomass nitrogen content	1.4	0.032	B	3.3	16.4	28	9.5	33.2	2A	203004127	707064617	676243301	WATDE0004	AG5	RHLN18		2A-17738507-775527061-WATDE0004
2A-Ant-ParW468-WATDE0061-RHHN12-AX-94430108	Q2A1-Ant-ParW468-RHHN12	ParW468	2A1	AX-94430108	AX-94802908	AX-94651290	AX-94842946|AX-94762112|AX-94684417|AX-94517771|AX-94727135|AX-94525576|AX-94430108|AX-94887518|AX-94519941	Ant_dto_day	Anthesis time	40.1	-1.1	A	3.7	13.7	113.5	104	115.9	2A	159876827	570268596	509357751	WATDE0061	AG3	RHHN12		2A-3447607-701866811-WATDE0061	2A-2645958-40823104-WATDE0061
2A-Ant-ParW246-WATDE0033-RHHN14-BS00043416	Q2A-Ant-ParW246-RHHN14	ParW246	2A	BS00043416	BS00043416	BS00008805		Ant_dto_day	Anthesis time	33.7	-1.3	A	6.7	22.1	4	0	12.5	2A	45085159	111457618	45085159	WATDE0033	AG1	RHHN14	Set3:Q2A-DTAD-PW246-024:WATDE0033	2A-21274399-747090561-WATDE0033
2A-Ant-ParW352-WATDE0047-RHHN14-BS00011517	Q2A-Ant-ParW352-RHHN14	ParW352	2A	BS00011517	BS00011517	BS00024921	BS00078489|BS00081630	Ant_dto_day	Anthesis time	41.7	0.31	B	2	8.1	16	11.8	42.2	2A	507069796	733091174	507069796	WATDE0047	AG4	RHHN14		2A-40823517-779207379-WATDE0047;2A-2645958-778916736-WATDE0047
2A-Ant-ParW219-WATDE0027-RHHN16-BS00078489	Q2A-TTA-ParW219-RHHN16	ParW219	2A	BS00078489	BS00059111	BS00035883	BS00078489	Ant_dto_day	Anthesis time	2053.2	12	B	2.3	11.5	43.3	24.4	54.1	2A	188904820	694589585	676243301	WATDE0027	AG6	RHHN16
2A-Ant-ParW034-WATDE0005-RHLN12-BS00010696	Q2A-TTA-ParW034-RHLN12	ParW034	2A	BS00010696	BS00078489	BS00022995	BS00010696	Ant_dto_day	Anthesis time	1776.5	5.8	B	2	8.4	108	93	121.5	2A	676243301	745409076	688619386	WATDE0005	AG3	RHLN12			2A-12047216-745409076-WATDE0005
2A-Ant-ParW468-WATDE0061-RHLN12-BS00004004	Q2A-Ant-ParW468-RHLN12	ParW468	2A	BS00004004	BS00079036	BS00022301	BS00004004|BS00011467|BS00003779|BS00059607	Ant_dto_day	Anthesis time	38.7	-1.3	A	3.7	14.2	44	19.3	59.8	2A	31953298	597499367	200919450	WATDE0061	AG3	RHLN12		2A-3447607-701866811-WATDE0061	2A-2645958-40823104-WATDE0061
2A-Ant-ParW468-WATDE0061-RHLN12-AX-94483973	Q2A1-TTA-ParW468-RHLN12	ParW468	2A1	AX-94483973	AX-94466696	AX-94440806	AX-94770107|AX-94384900|AX-95171218|AX-94717711|AX-94849018|AX-95629304|AX-94574920|AX-94391825|AX-95152761|AX-94701208|AX-95026221|AX-94457129|AX-95022074|AX-95070881|AX-94483973|AX-94511142|AX-95202448|AX-94407104|AX-94603887|AX-94897794	Ant_dto_day	Anthesis time	1744.1	-18	A	5.8	18	97.2	81.9	102.4	2A	84549296	147536397	159875355	WATDE0061	AG3	RHLN12		2A-3447607-701866811-WATDE0061	2A-2645958-40823104-WATDE0061
2A-Ant-ParW468-WATDE0061-RHLN12-AX-94511142	Q2A1-Ant-ParW468-RHLN12	ParW468	2A1	AX-94511142	AX-94457129	AX-94603887	AX-95022074|AX-95070881|AX-94483973|AX-94511142|AX-95202448|AX-94407104	Ant_dto_day	Anthesis time	38.7	-1.5	A	7	18.6	97.8	92.9	101	2A	119314232	149066101	200065679	WATDE0061	AG3	RHLN12		2A-3447607-701866811-WATDE0061	2A-2645958-40823104-WATDE0061
2A-Ant-ParW729-WATDE0100-RHLN12-AX-94750740	Q2A1-Ant-ParW729-RHLN12	ParW729	2A1	AX-94750740	AX-94594842	AX-94601648	AX-94998685|AX-94750740|AX-94430515|AX-94601648	Ant_dto_day	Anthesis time	37	-1.7	A	4.2	18.8	43.1	36.5	46.1	2A	36131072	49453782	48396760	WATDE0100	AG4	RHLN12		2A-27276161-59323160-WATDE0100
2A-Ant-ParW034-WATDE0005-RHLN13-BS00010696	Q2A-Ant-ParW034-RHLN13	ParW034	2A	BS00010696	BS00078489	BS00022995	BS00010696	Ant_dto_day	Anthesis time	61.7	0.34	B	2.5	11.9	108	93	121.5	2A	676243301	745409076	688619386	WATDE0005	AG3	RHLN13			2A-12047216-745409076-WATDE0005
2A-Ant-ParW292-WATDE0038-RHLN13-BS00001108	Q2A-TTA-ParW292-RHLN13	ParW292	2A	BS00001108	BS00079036	BS00011467	BS00001108	Ant_dto_day	Anthesis time	1044.9	4.9	B	4	11	48	37.7	62.3	2A	31953298	83927212	58000517	WATDE0038	AG6	RHLN13		2A-17738507-753008825-WATDE0038
2A-Ant-ParW292-WATDE0038-RHLN13-AX-95250370	Q2A2-Ant-ParW292-RHLN13	ParW292	2A2	AX-95250370	AX-94684111	AX-95250370	AX-94900000|AX-94418841|AX-94639372|AX-95011768|AX-95629787|AX-94638736|AX-94717360|AX-95250370	Ant_dto_day	Anthesis time	62.2	0.26	B	6.8	15.8	16	3.9	20.2	2A	27276062	36631178	36631178	WATDE0038	AG6	RHLN13		2A-17738507-753008825-WATDE0038
2A-Ant-ParW219-WATDE0027-RHLN15-BS00022995	Q2A-TTA-ParW219-RHLN15	ParW219	2A	BS00022995	BS00023214	BS00053834	BS00022995	Ant_dto_day	Anthesis time	1759.4	0.17	B	15.6	57.8	72.6	55.3	77.9	2A	693294646	750550399	745409076	WATDE0027	AG6	RHLN15
2A-Ant-ParW246-WATDE0033-RHLN15-BS00043416	Q2A-Ant-ParW246-RHLN15	ParW246	2A	BS00043416	BS00043416	BS00008805		Ant_dto_day	Anthesis time	43.5	-0.94	A	3.4	11.8	0	0	12.5	2A	45085159	111457618	45085159	WATDE0033	AG1	RHLN15	Set3:Q2A-DTAD-PW246-024:WATDE0033	2A-21274399-747090561-WATDE0033
2A-ANTHCOL-ParW451-WATDE0059-JILN15-BS00049644	Q2A-ANTHCOL-ParW451-JILN15	ParW451	2A	BS00049644	BS00001108	BS00078489	BS00008805|BS00039489|BS00049644	ANTHCOL_E_1to3	Anther colour	0.4	0.28	B	3.6	17.5	15	0	34.3	2A	58000517	676243301	605184899	WATDE0059	AG5	JILN15		2A-16404769-701866811-WATDE0059
2A-BM-ParW110-WATDE0014-RHHN16-BS00001108	Q2A-BM-ParW110-RHHN16	ParW110	2A	BS00001108	BS00001108	BS00056232		BM_Calc_gm2	Aboveground biomass at maturity	31	0.72	B	3.4	18.4	4	0	14.4	2A	58000517	350401415	58000517	WATDE0014	AG2	RHHN16			2A-58000517-763803817-WATDE0014-WL0628-p
2A-BM-ParW231-WATDE0030-RHHN16-BS00022995	Q2A-BM-ParW231-RHHN16	ParW231	2A	BS00022995	BS00019094	BS00053834	BS00022995	BM_Calc_gm2	Aboveground biomass at maturity	29.2	0.7	B	3.1	15.2	48	26.6	59.3	2A	711976653	750550399	745409076	WATDE0030	AG2	RHHN16
2A-BM-ParW139-WATDE0017-RHHN17-BS00059111	Q2A-BM-ParW139-RHHN17	ParW139	2A	BS00059111	BS00001108	BS00049643	BS00059111|BS00056232	BM_Calc_gm2	Aboveground biomass at maturity	25.7	0.078	B	2.9	14.6	4	0	8.9	2A	58000517	605184755		WATDE0017	AG7	RHHN17
2A-BM-ParW729-WATDE0100-RHLN12-AX-94747841	Q2A1-BM-ParW729-RHLN12	ParW729	2A1	AX-94747841	AX-94912259	AX-94426538	AX-95245928|AX-95125752|AX-94887137|AX-94383052|AX-94559451|AX-94747841|AX-95182711|AX-94460845|AX-95187541	BM_Calc_gm2	Aboveground biomass at maturity	22.9	1.5	B	3.6	19.9	139.7	133.6	147	2A	752276415	763389763	775439952	WATDE0100	AG4	RHLN12			2A-27276161-59323160-WATDE0100
2A-BM-ParW110-WATDE0014-RHLN18-BS00022331	Q2A-BM-ParW110-RHLN18	ParW110	2A	BS00022331	BS00022331	BS00066273		BM_Calc_gm2	Aboveground biomass at maturity	27.4	-0.74	A	2.8	16.4	84	64.6	93.5	2A	14300285	763803817	14300285	WATDE0014	AG2	RHLN18
2A-BMNUE-ParW110-WATDE0014-RHHN16-BS00001108	Q2A-BMNUE-ParW110-RHHN16	ParW110	2A	BS00001108	BS00001108	BS00056232		BMNUE_Calc_kgkgN	Above ground biomass nitrogen efficiency	117.8	2.3	B	3.1	17.3	4	0	14.4	2A	58000517	350401415	58000517	WATDE0014	AG2	RHHN16			2A-58000517-763803817-WATDE0014-WL0628-p
2A-BMNUE-ParW231-WATDE0030-RHHN16-BS00022995	Q2A-BMNUE-ParW231-RHHN16	ParW231	2A	BS00022995	BS00019094	BS00053834	BS00022995	BMNUE_Calc_kgkgN	Above ground biomass nitrogen efficiency	110.9	3.2	B	3.8	16.3	48	26.6	59.3	2A	711976653	750550399	745409076	WATDE0030	AG2	RHHN16
2A-BMNUE-ParW110-WATDE0014-RHHN17-BS00022331	Q2A-BMNUE-ParW110-RHHN17	ParW110	2A	BS00022331	BS00022331	BS00066273		BMNUE_Calc_kgkgN	Above ground biomass nitrogen efficiency	103.6	-4.4	A	3.5	16.2	88	64.6	93.5	2A	14300285	763803817		WATDE0014	AG2	RHHN17
2A-BMNUE-ParW139-WATDE0017-RHHN17-BS00059111	Q2A-BMNUE-ParW139-RHHN17	ParW139	2A	BS00059111	BS00001108	BS00049643	BS00059111|BS00056232	BMNUE_Calc_kgkgN	Above ground biomass nitrogen efficiency	105.5	0.3	B	2.5	12.8	4	0	8.9	2A	58000517	605184755		WATDE0017	AG7	RHHN17
2A-BMNUE-ParW110-WATDE0014-RHLN18-BS00022331	Q2A-BMNUE-ParW110-RHLN18	ParW110	2A	BS00022331	BS00022331	BS00066273		BMNUE_Calc_kgkgN	Above ground biomass nitrogen efficiency	181.4	-5	A	2.7	16	84	64.6	93.5	2A	14300285	763803817	14300285	WATDE0014	AG2	RHLN18
2A-BMNUP-ParW032-WATDE0004-RHHN16-BS00023214	Q2A-BMNUP-ParW032-RHHN16	ParW032	2A	BS00023214	BS00078489	BS00024921	BS00019094|BS00081630|BS00027847|BS00023214	BMNUP_Calc_kgha	Above ground biomass nitrogen uptake	384.9	16	B	2.8	13.9	40	22.9	71.1	2A	676243301	733091174	693294646	WATDE0004	AG5	RHHN16		2A-17738507-775527061-WATDE0004
2A-BMNUP-ParW110-WATDE0014-RHHN16-BS00001108	Q2A-BMNUP-ParW110-RHHN16	ParW110	2A	BS00001108	BS00001108	BS00059111	BS00056232|BS00078489	BMNUP_Calc_kgha	Above ground biomass nitrogen uptake	387.9	10	B	2.5	14.2	4	0	25	2A	58000517	188904820	58000517	WATDE0014	AG2	RHHN16			2A-58000517-763803817-WATDE0014-WL0628-p
2A-BMNUP-ParW218-WATDE0026-RHLN15-BS00022995	Q2A-BMNUP-ParW218-RHLN15	ParW218	2A	BS00022995	BS00023214	BS00107316	BS00027847|BS00081630|BS00022995	BMNUP_Calc_kgha	Above ground biomass nitrogen uptake	283.1	-9.3	A	2.2	12	20	13.7	29.6	2A	693294646	755337299	745409076	WATDE0026	AG6	RHLN15
2A-BMNUtE-ParW468-WATDE0061-RHHN13-AX-95176936	Q2A1-BMNUtE-ParW468-RHHN13	ParW468	2A1	AX-95176936	AX-95103231	AX-94740180	AX-94585454|AX-95176936|AX-94963427|AX-94910420	BMNUtE_Calc_kgkgN	Biomass Nitrogen utilization efficiency	71.8	2.2	B	4.5	17.9	192	186.3	205.1	2A	733854369	746821529	734976386	WATDE0061	AG3	RHHN13			2A-3447607-701866811-WATDE0061;2A-2645958-40823104-WATDE0061
2A-BMNUtE-ParW729-WATDE0100-RHHN13-BS00022260	Q2A-BMNUtE-ParW729-RHHN13	ParW729	2A	BS00022260	BS00011517	BS00019094	BS00022301|BS00022260|BS00010696	BMNUtE_Calc_kgkgN	Biomass Nitrogen utilization efficiency	66.8	-0.97	A	2.5	13.4	68	56.7	81.3	2A	507069796	711976653	676232011	WATDE0100	AG4	RHHN13			2A-27276161-59323160-WATDE0100
2A-BMNUtE-ParW231-WATDE0030-RHHN16-BS00008805	Q2A-BMNUtE-ParW231-RHHN16	ParW231	2A	BS00008805	BS00001108	BS00078489	BS00008805|BS00039489|BS00049644	BMNUtE_Calc_kgkgN	Biomass Nitrogen utilization efficiency	75.2	2.1	B	3.8	18.2	4.7	0	20.3	2A	58000517	676243301	111457618	WATDE0030	AG2	RHHN16
2A-BMNUtE-ParW291-WATDE0037-RHHN16-BS00019094	Q2A-BMNUtE-ParW291-RHHN16	ParW291	2A	BS00019094	BS00022260	BS00053834	BS00023214|BS00019094	BMNUtE_Calc_kgkgN	Biomass Nitrogen utilization efficiency	68.1	-1.2	A	4	20.3	20	8.6	34	2A	676232011	750550399	711976653	WATDE0037	AG6	RHHN16
2A-BMNUtE-ParW729-WATDE0100-RHLN12-BS00022331	Q2A-BMNUtE-ParW729-RHLN12	ParW729	2A	BS00022331	BS00010624	BS00001108	BS00022331|BS00053661	BMNUtE_Calc_kgkgN	Biomass Nitrogen utilization efficiency	95.5	-1.6	A	4.1	20.8	4	0.7	37.2	2A	3333274	58000517	14300285	WATDE0100	AG4	RHLN12			2A-27276161-59323160-WATDE0100
2A-BMNUtE-ParW034-WATDE0005-RHLN14-BS00022995	Q2A-BMNUtE-ParW034-RHLN14	ParW034	2A	BS00022995	BS00010696	BS00022995		BMNUtE_Calc_kgkgN	Biomass Nitrogen utilization efficiency	84.1	-0.23	A	2.4	11.6	112	96.2	121.5	2A	688619386	745409076	745409076	WATDE0005	AG3	RHLN14			2A-12047216-745409076-WATDE0005
2A-BMNUtE-ParW032-WATDE0004-RHLN18-BS00053834	Q2A-BMNUtE-ParW032-RHLN18	ParW032	2A	BS00053834	BS00027847	BS00107316	BS00023214|BS00024921|BS00022995|BS00053834	BMNUtE_Calc_kgkgN	Biomass Nitrogen utilization efficiency	72	1.4	B	2.7	11.9	83.6	34.5	84.9	2A	701866811	755337299	750550399	WATDE0004	AG5	RHLN18		2A-17738507-775527061-WATDE0004
2A-GFP-ParW246-WATDE0033-RHHN14-BS00043416	Q2A-GFP-ParW246-RHHN14	ParW246	2A	BS00043416	BS00043416	BS00008805		GFP_calc_day	Grain filling period	44.4	0.82	B	2.6	13.5	0	0	12.5	2A	45085159	111457618	45085159	WATDE0033	AG1	RHHN14		2A-21274399-747090561-WATDE0033
2A-GFP-ParW219-WATDE0027-RHHN16-BS00078489	Q2A-GFP-ParW219-RHHN16	ParW219	2A	BS00078489	BS00059111	BS00035883	BS00078489	GFP_calc_day	Grain filling period	43.7	-0.9	A	2.8	13.8	43.3	24.4	54.1	2A	188904820	694589585	676243301	WATDE0027	AG6	RHHN16
2A-GFP-ParW141-WATDE0018-RHHN12-BS00012040	Q2A-GFP-ParW141-RHHN12	ParW141	2A	BS00012040	BS00045900	BS00011517	BS00009667|BS00010194|BS00003878|BS00004004|BS00009588|BS00012040	GFP_calc_day		796.5	18	B	3	15.3	2.6	0	17.3	2A	59060291	507069796	360424923	WATDE0018	AG6	RHHN12		2A-21274399-733091174-WATDE0018
2A-GFP-ParW352-WATDE0047-RHHN12-BS00003574	Q2A-GFP-ParW352-RHHN12	ParW352	2A	BS00003574	BS00011865	BS00011517	BS00003574|BS00004004|BS00009667	GFP_calc_day		26.8	1.1	B	2.5	11.5	6.2	0.2	20.1	2A	200919419	507069796	302700000	WATDE0047	AG4	RHHN12		2A-40823517-779207379-WATDE0047;2A-2645958-778916736-WATDE0047
2A-GFR-ParW468-WATDE0061-RHHN12-AX-94842946	Q2A1-GFRTT-ParW468-RHHN12	ParW468	2A1	AX-94842946	AX-94671597	AX-94519941	AX-94802908|AX-94842946|AX-94762112|AX-94684417|AX-94517771|AX-94727135|AX-94525576|AX-94430108|AX-94887518	GFR_Calc_gday	Grain fill rate	8.2	-0.69	A	3.5	12.8	105.3	102.9	115.4	2A	153033012	580761368	468496028	WATDE0061	AG3	RHHN12		2A-3447607-701866811-WATDE0061	2A-2645958-40823104-WATDE0061
2A-GFR-ParW246-WATDE0033-RHHN14-BS00059111	Q2A-GFR-ParW246-RHHN14	ParW246	2A	BS00059111	BS00043416	BS00049643	BS00008805|BS00059111|BS00039489	GFR_Calc_gday	Grain fill rate	312.8	-11	A	3.9	15.7	14.5	0	22.6	2A	45085159	605184755	188904820	WATDE0033	AG1	RHHN14		2A-21274399-747090561-WATDE0033
2A-GFR-ParW110-WATDE0014-RHHN17-BS00022331	Q2A-GFR-ParW110-RHHN17	ParW110	2A	BS00022331	BS00022331	BS00066273		GFR_Calc_gday	Grain fill rate	262	-16	A	3	15.1	84	64.6	93.5	2A	14300285	763803817		WATDE0014	AG2	RHHN17
2A-GFR-ParW352-WATDE0047-RHLN14-AX-94889188	Q2A1-GFR-ParW352-RHLN14	ParW352	2A1	AX-94889188	AX-94705421	AX-95022074	AX-94761209|AX-94402591|AX-94554149|AX-95185432|AX-94422068|AX-94605199|AX-94889188|AX-94849018|AX-94774467|AX-94576255|AX-94846484|AX-94389822|AX-94657936	GFR_Calc_gday	Grain fill rate	302.2	-9.4	A	2.1	6.6	74.4	63.6	85.1	2A	59554468	199728357	74788542	WATDE0047	AG4	RHLN14	Set2:Q2A-GFR-PW352-026:WATDE0047	2A-40823517-779207379-WATDE0047;2A-2645958-778916736-WATDE0047
2A-GLng-ParW126-WATDE0015-JILN14-BS00022995	Q2A2-GLng-ParW126-JILN14	ParW126	2A2	BS00022995	BS00053834	BS00107316	BS00022995	GLng_M_mm	Grain length	6.9	0.11	B	4.4	19.6	2.1	0	5.6	2A	750550399	755337299	745409076	WATDE0015	AG3	JILN14
2A-GLng-ParW160-WATDE0021-JILN14-BS00008805	Q2A-GLng-ParW160-JILN14	ParW160	2A	BS00008805	BS00008805	BS00039489		GLng_M_mm	Grain length	7.7	0.16	B	5.4	25.9	0	0	2	2A	111457618	203004127	111457618	WATDE0021	AG7	JILN14
2A-GLng-ParW216-WATDE0025-JILN14-BS00059111	Q2A-GLng-ParW216-JILN14	ParW216	2A	BS00059111	BS00043416	BS00049643	BS00059111	GLng_M_mm	Grain length	7.2	0.14	B	6.3	17.4	39.7	24.5	42.4	2A	45085159	605184755	188904820	WATDE0025	AG6	JILN14
2A-GLng-ParW218-WATDE0026-JILN14-BS00078489	Q2A-GLng-ParW218-JILN14	ParW218	2A	BS00078489	BS00049644	BS00023214	BS00078489	GLng_M_mm	Grain length	7.1	0.18	B	6.6	31.1	12	5.6	13.7	2A	605184899	693294646	676243301	WATDE0026	AG6	JILN14
2A-GLng-ParW223-WATDE0028-JILN14-BS00035883	Q2A-GLng-ParW223-JILN14	ParW223	2A	BS00035883	BS00049643	BS00023048	BS00035883|BS00019094|BS00049644	GLng_M_mm	Grain length	7.1	0.14	B	4.4	20.5	28.7	24.9	39	2A	605184755	734257736	694589585	WATDE0028	AG6	JILN14
2A-GLng-ParW387-WATDE0050-JILN14-BS00056232	Q2A-GLng-ParW387-JILN14	ParW387	2A	BS00056232	BS00059111	BS00035883	BS00056232|BS00022301	GLng_M_mm	Grain length	7.3	0.099	B	5.5	20.1	1.9	0	11.9	2A	188904820	694589585	350401415	WATDE0050	AG6	JILN14
2A-GLng-ParW566-WATDE0073-JILN14-BS00024921	Q2A-GLng-ParW566-JILN14	ParW566	2A	BS00024921	BS00008805	BS00053834	BS00039489|BS00022945|BS00081630|BS00027847|BS00023214|BS00079611|BS00024921	GLng_M_mm	Grain length	7.3	0.069	B	2.7	11.3	32	0	45.5	2A	111457618	750550399	733091174	WATDE0073	AG6	JILN14
2A-GLng-ParW496-WATDE0067-JILN15-BS00049644	Q2A-GLng-ParW496-JILN15	ParW496	2A	BS00049644	BS00008805	BS00023214	BS00039489|BS00049644|BS00078489	GLng_M_mm	Grain length	6.4	0.082	B	2.8	7.8	8	0	21.3	2A	111457618	693294646	605184899	WATDE0067	AG6	JILN15	Set5:Q2A-GLng-PW496-024:WATDE0067		2A-111457618-750550399-WATDE0067
2A-GLng-ParW694-WATDE0093-JILN15-BS00059111	Q2A-GLng-ParW694-JILN15	ParW694	2A	BS00059111	BS00043416	BS00049643	BS00059111|BS00022301	GLng_M_mm	Grain length	6.6	0.13	B	3.5	18.6	16	0	24.9	2A	45085159	605184755	188904820	WATDE0093	AG3	JILN15
2A-GLng-ParW753-WATDE0109-JILN15-BS00049644	Q2A-GLng-ParW753-JILN15	ParW753	2A	BS00049644	BS00001108	BS00078489	BS00039489|BS00049644	GLng_M_mm	Grain length	6.8	0.12	B	4.1	16.7	12.6	0	19.8	2A	58000517	676243301	605184899	WATDE0109	AG5	JILN15			2A-58000517-739276612-WATDE0109
2A-GLng-ParW471-WATDE0062-JILN17-BS00008805	Q2A-GRLN-ParW471-JILN17	ParW471	2A	BS00008805	BS00045900	BS00022301	BS00008805|BS00077690	GLng_M_mm	Grain length	7.3	0.2	B	9.5	27.8	50	42.7	56.8	2A	59060291	597499367		WATDE0062	AG3	JILN17
2A-GLng-ParW238-WATDE0031-JILN20-BS00008805	Q2A-GLng-ParW238-JILN20	ParW238	2A	BS00008805	BS00022332	BS00022301	BS00022872|BS00008805	GLng_M_mm	Grain length	7.1	0.15	B	3.1	15.8	49.7	36.6	54	2A	40823104	597499367	111457618	WATDE0031	AG4	JILN20
2A-GLng-ParW044-WATDE0008-JILN20-BS00056232	Q2A-GLng-ParW044-JILN20	ParW044	2A	BS00056232	BS00001108	BS00059111	BS00056232	GLng_M_mm		6.8	0.21	B	4.6	10	32	19.7	38.4	2A	58000517	188904820	350401364	WATDE0008	AG7	JILN20
2A-GLng-ParW451-WATDE0059-JILN15-BS00039489	Q2A-GLng-ParW451-JILN15	ParW451	2A	BS00039489	BS00001108	BS00078489	BS00008805|BS00039489|BS00049644	GLng_M_mm		6.9	0.13	B	3	7.2	10	0	34.3	2A	58000517	676243301	203004076	WATDE0059	AG5	JILN15		2A-16404769-701866811-WATDE0059
2A-GN-ParW451-WATDE0059-JILN15-BS00078489	Q2A-GN-ParW451-JILN15	ParW451	2A	BS00078489	BS00049644	BS00027847	BS00078489	GN_Calc_Grnm2	Grain number	20.8	-2.4	A	3	14.7	32	18.8	45.4	2A	605184899	701866811	676243301	WATDE0059	AG5	JILN15			2A-16404769-701866811-WATDE0059
2A-GN-ParW292-WATDE0038-SBHN13-BS00011271	Q2A-GN-ParW292-SBHN13	ParW292	2A	BS00011271	BS00010624	BS00011101	BS00011271	GN_Calc_Grnm2	Grain number	26573	140	B	9.6	37.7	6.9	0	23.5	2A	3333274		8181511	WATDE0038	AG6	SBHN13
2A-GNitr-ParW141-WATDE0018-RHHN12-AX-94463491	Q2A2-GNitr-ParW141-RHHN12	ParW141	2A2	AX-94463491	AX-94957686	AX-94483464	AX-94910420|AX-94520484|AX-94485041|AX-94463491|AX-94396543|AX-94960788	GNitr_NIRS_pct	Grain Nitrogen content	2.7	0.058	B	9.4	8	135.3	119.3	143.8	2A	735400482	755927666	750530684	WATDE0018	AG6	RHHN12			2A-21274399-733091174-WATDE0018
2A-GNitr-ParW292-WATDE0038-RHHN13-BS00022301	Q2A-GNitr-ParW292-RHHN13	ParW292	2A	BS00022301	BS00001108	BS00010696	BS00011467|BS00008805|BS00012126|BS00004004|BS00022301|BS00078489	GNitr_NIRS_pct	Grain Nitrogen content	2.6	-0.046	A	3.7	11.6	72.2	55.4	82.3	2A	58000517	688619386	597499367	WATDE0038	AG6	RHHN13		2A-17738507-753008825-WATDE0038
2A-GNitr-ParW032-WATDE0004-RHHN17-BS00078489	Q2A-GNitr-ParW032-RHHN17	ParW032	2A	BS00078489	BS00039489	BS00019094	BS00078489	GNitr_NIRS_pct	Grain Nitrogen content	2.7	-0.053	A	2.5	11	20	9.5	32.6	2A	203004127	711976653		WATDE0004	AG5	RHHN17		2A-17738507-775527061-WATDE0004
2A-GNitr-ParW209-WATDE0024-RHLN12-BS00011169	Q2A-GNitr-ParW209-RHLN12	ParW209	2A	BS00011169	BS00005235	BS00009594	BS00009817|BS00022995|BS00004090|BS00011169	GNitr_NIRS_pct	Grain Nitrogen content	2.6	-0.095	A	2.3	7.7	116	97.7	136	2A	729293993	769496750	755931224	WATDE0024	AG2	RHLN12
2A-GNitr-ParW199-WATDE0023-RHLN14-BS00049644	Q2A-GNitr-ParW199-RHLN14	ParW199	2A	BS00049644	BS00022872	BS00027847	BS00008805|BS00059111|BS00049644|BS00096882|BS00035883	GNitr_NIRS_pct	Grain Nitrogen content	1.8	-0.035	A	2.8	15	32	22.6	44.1	2A	71625571	701866811	605184899	WATDE0023	AG3	RHLN14
2A-GNitr-ParW199-WATDE0023-RHLN15-BS00019094	Q2A-GNitr-ParW199-RHLN15	ParW199	2A	BS00019094	BS00049644	BS00005235	BS00096882|BS00035883|BS00027847|BS00081630|BS00019094	GNitr_NIRS_pct	Grain Nitrogen content	2	-0.05	A	3.7	18.8	50.4	31.7	56.2	2A	605184899	729293993	711976653	WATDE0023	AG3	RHLN15
2A-GNitr-ParW032-WATDE0004-RHLN16-BS00078489	Q2A-GNitr-ParW032-RHLN16	ParW032	2A	BS00078489	BS00039489	BS00019094	BS00078489	GNitr_NIRS_pct	Grain Nitrogen content	2	-0.056	A	2.9	14.8	22.9	9.5	32.6	2A	203004127	711976653	676243301	WATDE0004	AG5	RHLN16		2A-17738507-775527061-WATDE0004
2A-GNUP-ParW468-WATDE0061-RHHN13-AX-94770107	Q2A1-GNUP-ParW468-RHHN13	ParW468	2A1	AX-94770107	AX-94610897	AX-94701208	AX-94402591|AX-95255103|AX-94407698|AX-94470548|AX-94470009|AX-95631188|AX-94466696|AX-94770107|AX-94384900|AX-95171218|AX-94717711|AX-94849018|AX-95629304|AX-94574920|AX-94391825|AX-95152761	GNUP_Calc_kgha	Grain Nitrogen uptake	157.2	-6.7	A	2.8	12	82.6	75.8	91.4	2A	59069304	115453248	81753399	WATDE0061	AG3	RHHN13		2A-3447607-701866811-WATDE0061	2A-2645958-40823104-WATDE0061
2A-GNUP-ParW032-WATDE0004-RHLN18-BS00078489	Q2A-GNUP-ParW032-RHLN18	ParW032	2A	BS00078489	BS00039489	BS00024921	BS00078489|BS00019094|BS00081630|BS00027847|BS00023214	GNUP_Calc_kgha	Grain Nitrogen uptake	247.7	7	B	3.1	13.5	24	9.5	71.1	2A	203004127	733091174	676243301	WATDE0004	AG5	RHLN18		2A-17738507-775527061-WATDE0004
2A-GPD-ParW209-WATDE0024-RHHN12-AX-94754539	Q2A-GPD-ParW209-RHHN12	ParW209	2A1	AX-94754539	AX-94516815	AX-95186991	AX-94754539	GPD_Calc_pct		0	-0.33	A	2.8	11.5	14	9.8	17.2	2A	745409076	748537792	752867753	WATDE0024	AG2	RHHN12
2A-GPD-ParW110-WATDE0014-RHHN17-BS00027847	Q2A-GPD-ParW110-RHHN17	ParW110	2A	BS00027847	BS00022301	BS00066273	BS00035883|BS00027847	GPD_Calc_pct		0.1	0.21	B	2.8	9.6	48	32	64.6	2A	597499367	763803817	701866761	WATDE0014	AG2	RHHN17			2A-58000517-763803817-WATDE0014-WL0628-p
2A-GPD-ParW218-WATDE0026-RHLN16-BS00049644	Q2A-GPD-ParW218-RHLN16	ParW218	2A	BS00049644	BS00008805	BS00023214	BS00039489|BS00049644|BS00078489	GPD_Calc_pct		0	0.25	B	2.8	15.8	8	0	13.7	2A	111457618	693294646	605184905	WATDE0026	AG6	RHLN16
2A-GrnSpk-ParW451-WATDE0059-JILN15-BS00078489	Q2A-GrnSpk-ParW451-JILN15	ParW451	2A	BS00078489	BS00049644	BS00027847	BS00078489	GrnSpk_Calc_GrnSpk	Grain number per spike	67.3	-2.7	A	3.1	12.7	36	18.8	45.4	2A	605184899	701866811	676243301	WATDE0059	AG5	JILN15			2A-16404769-701866811-WATDE0059
2A-GrnSpl-ParW451-WATDE0059-JILN15-BS00078489	Q2A-GrnSpl-ParW451-JILN15	ParW451	2A	BS00078489	BS00049644	BS00027847	BS00078489	GrnSpl_Calc_GrnSpl	Grain number per spikelet	3.3	-0.12	A	3.3	16.4	34.3	18.8	45.4	2A	605184899	701866811	676243301	WATDE0059	AG5	JILN15			2A-16404769-701866811-WATDE0059
2A-GrnTllr-ParW451-WATDE0059-JILN15-BS00078489	Q2A-GRSPR-ParW451-JILN15	ParW451	2A	BS00078489	BS00049644	BS00027847	BS00078489	GrnTllr_Calc_GrnTllr	Grain spike ratio	0.8	-0.012	A	3.9	15.8	34.3	18.8	45.4	2A	605184899	701866811	676243301	WATDE0059	AG5	JILN15			2A-16404769-701866811-WATDE0059
2A-GSurfA-ParW126-WATDE0015-JILN14-BS00053834	Q2A2-GSurfA-ParW126-JILN14	ParW126	2A2	BS00053834	BS00053834	BS00107316	BS00022995	GSurfA_M_mm2	Grain surface area	21.8	0.47	B	3.2	10.9	0	0	5.6	2A	750550399	755337299	750550399	WATDE0015	AG3	JILN14
2A-GSurfA-ParW160-WATDE0021-JILN14-BS00008805	Q2A-GSurfA-ParW160-JILN14	ParW160	2A	BS00008805	BS00008805	BS00049644	BS00039489	GSurfA_M_mm2	Grain surface area	25	0.66	B	4	19.9	0	0	6.4	2A	111457618	605184899	111457618	WATDE0021	AG7	JILN14
2A-GSurfA-ParW218-WATDE0026-JILN14-BS00078489	Q2A-GSurfA-ParW218-JILN14	ParW218	2A	BS00078489	BS00049644	BS00027847	BS00078489|BS00023214	GSurfA_M_mm2	Grain surface area	22.7	0.72	B	4.6	22.7	8.4	5.6	14.3	2A	605184899	701866811	676243301	WATDE0026	AG6	JILN14
2A-GSurfA-ParW629-WATDE0081-JILN14-BS00022995	Q2A-GSurfA-ParW629-JILN14	ParW629	2A	BS00022995	BS00027847	BS00102709	BS00024921|BS00022995	GSurfA_M_mm2	Grain surface area	24.5	0.69	B	3.2	8.1	72	52	82	2A	701866811	754449661	745409076	WATDE0081	AG4	JILN14
2A-GSurfA-ParW471-WATDE0062-JILN17-BS00008805	Q2A-GSurfA-ParW471-JILN17	ParW471	2A	BS00008805	BS00045900	BS00022257	BS00008805|BS00077690|BS00022301	GSurfA_M_mm2	Grain surface area	20.9	0.63	B	3.9	10.7	48.9	42.7	67.3	2A	59060291	676232010		WATDE0062	AG3	JILN17
2A-GSurfA-ParW238-WATDE0031-JILN20-BS00022257	Q2A-GSurfA-ParW238-JILN20	ParW238	2A	BS00022257	BS00022332	BS00022257	BS00022872|BS00008805|BS00022301	GSurfA_M_mm2	Grain surface area	19.5	0.47	B	3.8	12.8	56	36.6	60.4	2A	40823104	676232010	676232010	WATDE0031	AG4	JILN20
2A-GSurfA-ParW698-WATDE0094-JILN20-BS00019094	Q2A-GSurfA-ParW698-JILN20	ParW698	2A	BS00019094	BS00049644	BS00107316	BS00022257|BS00019094|BS00023048|BS00022995|BS00023075	GSurfA_M_mm2	Grain surface area	16.2	-0.44	A	3.2	11.6	88	55.1	121.1	2A	605184899	755337299	711976653	WATDE0094	AG1	JILN20
2A-GW-ParW218-WATDE0026-JILN14-BS00078489	Q2A-GW-ParW218-JILN14	ParW218	2A	BS00078489	BS00039489	BS00022995	BS00049644|BS00078489|BS00023214|BS00027847|BS00081630	GW_M_g1000grn	Grain weight	50	2.2	B	3	15.7	8.4	2	22.5	2A	203004127	745409076	676243301	WATDE0026	AG6	JILN14
2A-GW-ParW420-WATDE0055-JILN14-BS00039489	Q2A-GW-ParW420-JILN14	ParW420	2A	BS00039489	BS00039489	BS00078489	BS00049644	GW_M_g1000grn	Grain weight	50.8	2.2	B	2.6	10.1	12	10	30.6	2A	203004127	676243301	203004127	WATDE0055	AG7	JILN14
2A-GW-ParW629-WATDE0081-JILN14-BS00024921	Q2A-GW-ParW629-JILN14	ParW629	2A	BS00024921	BS00027847	BS00022995	BS00024921	GW_M_g1000grn	Grain weight	52.2	2.2	B	2.8	9.5	72	52	77.6	2A	701866811	745409076	733091174	WATDE0081	AG4	JILN14
2A-GW-ParW698-WATDE0094-JILN20-BS00019094	Q2A-GW-ParW698-JILN20	ParW698	2A	BS00019094	BS00022257	BS00023048	BS00019094	GW_M_g1000grn	Grain weight	40.7	-1.5	A	4	14.3	88	66.9	97.2	2A	676232010	734257736	711976653	WATDE0094	AG1	JILN20
2A-GWid-ParW629-WATDE0081-JILN14-BS00022995	Q2A-GWid-ParW629-JILN14	ParW629	2A	BS00022995	BS00024921	BS00102709	BS00022995	GWid_M_mm	Grain width	3.9	0.053	B	4	18.2	72	67.1	82	2A	733091174	754449661	745409076	WATDE0081	AG4	JILN14
2A-GWid-ParW698-WATDE0094-JILN20-BS00019094	Q2A-GWid-ParW698-JILN20	ParW698	2A	BS00019094	BS00022257	BS00023048	BS00019094	GWid_M_mm	Grain width	3.4	-0.05	A	3	14	84	66.9	97.2	2A	676232010	734257736	711976653	WATDE0094	AG1	JILN20
2A-GY-ParW420-WATDE0055-JILN14-BS00023214	Q2A-GY-ParW420-JILN14	ParW420	2A	BS00023214	BS00049644	BS00027847	BS00078489|BS00023214	GY_Calc_tha	Grain yield	78.1	12	B	2.7	12.9	32	15.7	34.4	2A	605184899	701866811	693294646	WATDE0055	AG7	JILN14
2A-GY-ParW032-WATDE0004-JILN15-BS00053834	Q2A-GY-ParW032-JILN15	ParW032	2A	BS00053834	BS00078489	BS00107316	BS00019094|BS00081630|BS00027847|BS00023214|BS00024921|BS00022995|BS00053834	GY_Calc_tha	Grain yield	6.8	1.1	B	2.7	13.1	83.6	22.9	84.9	2A	676243301	755337299	750550399	WATDE0004	AG5	JILN15	Set5:Q2A-GY-PW032-090:WATDE0004	2A-17738507-775527061-WATDE0004
2A-GY-ParW451-WATDE0059-JILN15-BS00078489	Q2A-GY-ParW451-JILN15	ParW451	2A	BS00078489	BS00049644	BS00027847	BS00078489	GY_Calc_tha	Grain yield	11	-1.1	A	2.4	12.2	34.3	18.8	45.4	2A	605184899	701866811	676243301	WATDE0059	AG5	JILN15			2A-16404769-701866811-WATDE0059
2A-GY-ParW747-WATDE0106-JILN15-BS00022995	Q2A-GY-ParW747-JILN15	ParW747	2A	BS00022995	BS00039489	BS00053834	BS00049644|BS00078489|BS00023214|BS00027847|BS00081630|BS00019094|BS00022995	GY_Calc_tha	Grain yield	9.3	0.19	B	2.7	14.2	32	1.9	40	2A	203004127	750550399	745409076	WATDE0106	AG4	JILN15	Set4:Q2A-PIGRYLD-PW747-033:WATDE0106		2A-111457618-750550399-WATDE0106
2A-GY-ParW291-WATDE0037-RHLN16-BS00019094	Q2A-GY-ParW291-RHLN16	ParW291	2A	BS00019094	BS00022260	BS00053834	BS00023214|BS00019094	GY_Calc_tha	Grain yield	7.1	0.042	B	4.8	23.7	16	8.6	34	2A	676232011	750550399	711976653	WATDE0037	AG6	RHLN16
2A-GY-ParW032-WATDE0004-RHLN17-BS00078489	Q2A-GY-ParW032-RHLN17	ParW032	2A	BS00078489	BS00039489	BS00019094	BS00078489	GY_Calc_tha	Grain yield	8	0.35	B	2.9	14.5	20	9.5	32.6	2A	203004127	711976653		WATDE0004	AG5	RHLN17	Set5:Q2A-GY-PW032-090:WATDE0004	2A-17738507-775527061-WATDE0004
2A-GY-ParGar-Garcia-CFNI15-wsnp_Ex_c11827_18986376	Q2A-YLDNI-ParGar-CFNI15	ParGar	2A	wsnp_Ex_c11827_18986376	Kukri_c74165_204	RAC875_c19904_308	BS00024921|wsnp_Ex_c11827_18986376	GY_Calc_tha		5.538	0.12	B	3.2	8.544	157.311	138.868	160.074	2A	715816802	734972786	733922181	Garcia	Modern	CFNI15		2A-181797469-779207379-Garcia
2A-GY-ParGar-Garcia-CFIR15-wsnp_Ex_c11827_18986376	Q2A-YLDIR-ParGar-CFIR15	ParGar	2A	wsnp_Ex_c11827_18986376	BS00024921_51	RFL_Contig927_1591	wsnp_Ex_c11827_18986376|RAC875_c19904_308|BS00077769	GY_Calc_tha		5.521	0.101	B	3	3.6	157.311	154.284	171.846	2A	733091123	746682362	733922181	Garcia	Modern	CFIR15		2A-181797469-779207379-Garcia
2A-Hd-ParW397-WATDE0052-JILN14-BS00053834	Q2A-Hd-ParW397-JILN14	ParW397	2A	BS00053834	BS00019094	BS00107316	BS00053834	Hd_dto_day	Heading time	27.8	0.84	B	2.5	12.8	36	18.9	50.3	2A	711976653	755337299	750550399	WATDE0052	AG7	JILN14
2A-Hd-ParW468-WATDE0061-SD15-AX-94717360	Q2A-Hd-ParW468-SD15	ParW468	2A1	AX-94717360	AX-95011768	AX-94417025	AX-94717360	Hd_dto_day		57.9	-4.2	A	7.1	37.7	40	33.8	46.2	2A	32267763	38515173	36040137	WATDE0061	AG3	SD15		2A-3447607-701866811-WATDE0061;2A-2645958-40823104-WATDE0061
2A-Hd-ParW729-WATDE0100-SD15-AX-94594842	Q2A-Hd-ParW729-SD15	ParW729	2A1	AX-94594842	AX-94684375	AX-94998685	AX-94717360|AX-94594842	Hd_dto_day		53.8	-4.8	A	6.3	35.5	38	24.1	42.3	2A	30271397	41232195	36131037	WATDE0100	AG4	SD15		2A-27276161-59323160-WATDE0100
2A-Hd-ParW246-WATDE0033-RHHN14-BS00043416	Q2A-Hd-ParW246-RHHN14	ParW246	2A	BS00043416	BS00043416	BS00008805		Hd_dto_day		1702.7	-18	A	6.5	21.5	4	0	12.5	2A	45085159	111457618	45085241	WATDE0033	AG1	RHHN14		2A-21274399-747090561-WATDE0033
2A-Hd-ParW468-WATDE0061-RHLN12-BS00004004	Q2A-PPD1A-ParW468-RHLN12	ParW468	2A	BS00004004	BS00079036	BS00022301	BS00004004|BS00011467|BS00003779|BS00059607	Hd_dto_day		1744.4	-12	A	2.7	11	44	19.3	59.8	2A	31953298	597499367	200919419	WATDE0061	AG3	RHLN12		2A-3447607-701866811-WATDE0061	2A-2645958-40823104-WATDE0061
2A-Hd-ParW729-WATDE0100-JISD15-BS00053661	Q2A-PPD1A-ParW729-JISD15	ParW729	2A	BS00053661	BS00003735	BS00009637	BS00010624|BS00022331|BS00053661|BS00001108|BS00010194|BS00003574|BS00011467|BS00008805|BS00009667|BS00011045|BS00021812|BS00012040|BS00004004|BS00003878|BS00009588|BS00011517|BS00022301|BS00022260|BS00010696|BS00019094|BS00024921|BS00011478|BS00011075|BS00022995|BS00004090|BS00107316|BS00011169|BS00011539	Hd_dto_day		54	-1.7	A	0.8	3.9	22	0	112.3	2A	3962503	762318213	27276161	WATDE0100	AG4	JISD15
2A-HI-ParW468-WATDE0061-RHHN13-AX-95103231	Q2A1-HI-ParW468-RHHN13	ParW468	2A1	AX-95103231	AX-94500620	AX-94963427	AX-94482613|AX-94504542|AX-95103231|AX-94585454|AX-95176936	HI_Calc_pct	Harvest index	39.3	-0.64	A	4.2	16.3	186.3	177.5	197.6	2A	726436588	742134151	733854369	WATDE0061	AG3	RHHN13			2A-3447607-701866811-WATDE0061;2A-2645958-40823104-WATDE0061
2A-HI-ParW352-WATDE0047-RHHN14-BS00004090	Q2A-HI-ParW352-RHHN14	ParW352	2A	BS00004090	BS00003574	BS00053834	BS00008805|BS00004004|BS00009588|BS00011045|BS00009667|BS00011517|BS00078489|BS00081630|BS00024921|BS00004090	HI_Calc_pct	Harvest index	42.2	-1	A	4.9	16.8	55	1.5	58.4	2A	78843184	750550399	746755459	WATDE0047	AG4	RHHN14		2A-40823517-779207379-WATDE0047;2A-2645958-778916736-WATDE0047
2A-HI-ParW468-WATDE0061-RHLN14-BS00022777	Q2A-HI-ParW468-RHLN14	ParW468	2A	BS00022777	BS00022777	BS00079036		HI_Calc_pct	Harvest index	48.7	-0.91	A	3.5	17.4	0	0	19.3	2A	3447607	31953298	3447607	WATDE0061	AG3	RHLN14		2A-2645958-40823104-WATDE0061	2A-3447607-701866811-WATDE0061
2A-HI-ParW032-WATDE0004-RHLN16-BS00078489	Q2A-HI-ParW032-RHLN16	ParW032	2A	BS00078489	BS00001108	BS00019094	BS00008805|BS00039489|BS00078489	HI_Calc_pct	Harvest index	34.9	1.8	B	2.8	10.4	22.9	0	32.6	2A	58000517	711976653	676243301	WATDE0004	AG5	RHLN16		2A-17738507-775527061-WATDE0004
2A-HI-ParW291-WATDE0037-RHLN17-BS00066273	Q2A-HI-ParW291-RHLN17	ParW291	2A	BS00066273	BS00107316	BS00066273		HI_Calc_pct	Harvest index	47.5	0.72	B	3.3	13.4	55.2	35.7	55.2	2A	755337299	763803817		WATDE0037	AG6	RHLN17
2A-Mat-ParW141-WATDE0018-RHHN12-BS00043416	Q2A-Mat-ParW141-RHHN12	ParW141	2A	BS00043416	BS00079036	BS00011517	BS00009730|BS00043416|BS00045900|BS00008805|BS00009588	Mat_dto_day	Maturity time	97.4	0.59	B	2.6	12.2	16	1.3	23.8	2A	31953298	507069796	45085159	WATDE0018	AG6	RHHN12		2A-21274399-733091174-WATDE0018
2A-Mat-ParW141-WATDE0018-RHHN12-AX-94768469	Q2A2-TTM-ParW141-RHHN12	ParW141	2A2	AX-94768469	AX-95200094	AX-94761209	AX-94430515|AX-94592263|AX-94446915|AX-94768469|AX-94475771	Mat_dto_day	Maturity time	2638	14	B	3.9	18.5	28	15.3	31.3	2A	42398543	61468913	57547796	WATDE0018	AG6	RHHN12		2A-21274399-733091174-WATDE0018
2A-Mat-ParW352-WATDE0047-RHHN13-BS00003574	Q2A-Mat-ParW352-RHHN13	ParW352	2A	BS00003574	BS00003779	BS00011517	BS00003574|BS00008805|BS00004004|BS00009588|BS00011045|BS00009667	Mat_dto_day	Maturity time	95	1.7	B	4.1	19.1	1.5	0	11.8	2A	70983415	507069796	78843184	WATDE0047	AG4	RHHN13	Set2:Q2A-DTMA-PW352-026:WATDE0047	2A-40823517-779207379-WATDE0047;2A-2645958-778916736-WATDE0047
2A-Mat-ParW352-WATDE0047-RHHN13-AX-94889188	Q2A1-Mat-ParW352-RHHN13	ParW352	2A1	AX-94889188	AX-94705421	AX-95022074	AX-94761209|AX-94402591|AX-94554149|AX-95185432|AX-94422068|AX-94605199|AX-94889188|AX-94849018|AX-94774467|AX-94576255|AX-94846484|AX-94389822|AX-94657936	Mat_dto_day	Maturity time	94.9	1.6	B	4.3	20.4	74.4	63.6	85.1	2A	59554468	199728357	74788542	WATDE0047	AG4	RHHN13	Set2:Q2A-DTMA-PW352-026:WATDE0047	2A-40823517-779207379-WATDE0047;2A-2645958-778916736-WATDE0047
2A-Mat-ParW239-WATDE0032-RHHN16-BS00039489	Q2A-Mat-ParW239-RHHN16	ParW239	2A	BS00039489	BS00043416	BS00022257	BS00008805|BS00039489|BS00059111	Mat_dto_day	Maturity time	92	-0.33	A	2.9	13.8	16	0	24.7	2A	45085159	676232010	203004127	WATDE0032	AG6	RHHN16
2A-Mat-ParW729-WATDE0100-RHLN13-BS00011517	Q2A-Mat-ParW729-RHLN13	ParW729	2A	BS00011517	BS00011045	BS00012040	BS00021812	Mat_dto_day	Maturity time	88.1	-0.12	A	28.2	80.1	48	50.1	53.8	2A	281756983	360424538	507069796	WATDE0100	AG4	RHLN13			2A-27276161-59323160-WATDE0100
2A-Mat-ParW291-WATDE0037-RHLN18-BS00053834	Q2A-Mat-ParW291-RHLN18	ParW291	2A	BS00053834	BS00019094	BS00066273	BS00053834|BS00102709|BS00107316	Mat_dto_day	Maturity time	73.9	0.082	B	2.5	11.3	28	15.4	55.2	2A	711976653	763803817	750550399	WATDE0037	AG6	RHLN18
2A-Mat-ParW352-WATDE0047-RHHN12-BS00003574	Q2A-Mat-ParW352-RHHN12	ParW352	2A	BS00003574	BS00009667	BS00011865	BS00003574|BS00004004	Mat_dto_day		1663.2	32	B	4.3	18.8	5.2	0.2	14.6	2A	200057139	200919419	200500000	WATDE0047	AG4	RHHN12		2A-40823517-779207379-WATDE0047;2A-2645958-778916736-WATDE0047
2A-NDVI-ParW468-WATDE0061-RHLN12-BS00059607	Q2A-NDVI-ParW468-RHLN12	ParW468	2A	BS00059607	BS00003898	BS00004004	BS00059607|BS00011467|BS00003779	NDVI_M_Idx		0.7	0.029	B	3.1	15.5	4.6	0	9.1	2A	200919419	200919450	72742877	WATDE0061	AG3	RHLN12		2A-3447607-701866811-WATDE0061	2A-2645958-40823104-WATDE0061
2A-NHI-ParW209-WATDE0024-RHLN13-BS00043416	Q2A-NHI-ParW209-RHLN13	ParW209	2A	BS00043416	BS00043416	BS00043416		NHI_Calc_pct	Nitrogen harvest index	83.4	-0.19	A	2.9	14.8	8	0	20.2	2A	45085159	45085159	45085159	WATDE0024	AG2	RHLN13
2A-NHI-ParW292-WATDE0038-RHLN14-AX-94649188	Q2A1-NHI-ParW292-RHLN14	ParW292	2A1	AX-94649188	AX-94406025	AX-94649188	AX-94649188|AX-95629948	NHI_Calc_pct	Nitrogen harvest index	80.1	-0.38	A	3.6	15.9	1.9	0	6.6	2A	1370630	3368197	3368197	WATDE0038	AG6	RHLN14			2A-17738507-753008825-WATDE0038
2A-NHI-ParW199-WATDE0023-RHLN15-BS00079036	Q2A-NHI-ParW199-RHLN15	ParW199	2A	BS00079036	BS00079036	BS00043416		NHI_Calc_pct	Nitrogen harvest index	69.2	-0.96	A	2.7	14.4	4	0	13.8	2A	31953298	45085159	31953298	WATDE0023	AG3	RHLN15
2A-NHI-ParW110-WATDE0014-RHLN18-BS00027847	Q2A-NHI-ParW110-RHLN18	ParW110	2A	BS00027847	BS00022301	BS00066273	BS00035883|BS00027847	NHI_Calc_pct	Nitrogen harvest index	80.5	0.45	B	2.5	13	48	32	64.6	2A	597499367	763803817	701866811	WATDE0014	AG2	RHLN18			2A-58000517-763803817-WATDE0014-WL0628-p
2A-NUE-ParW218-WATDE0026-RHLN15-BS00081630	Q2A-NUE-ParW218-RHLN15	ParW218	2A	BS00081630	BS00049644	BS00107316	BS00078489|BS00023214|BS00027847|BS00081630|BS00022995	NUE_Calc_kgkgN	Nitrogen use efficiency	101.6	-3.6	A	2.4	12.9	16	5.6	29.6	2A	605184899	755337299	707064617	WATDE0026	AG6	RHLN15
2A-NUE-ParW032-WATDE0004-RHLN17-BS00078489	Q2A-NUE-ParW032-RHLN17	ParW032	2A	BS00078489	BS00039489	BS00019094	BS00078489	NUE_Calc_kgkgN	Nitrogen use efficiency	86.9	3.6	B	2.9	14.6	20	9.5	32.6	2A	203004127	711976653		WATDE0004	AG5	RHLN17		2A-17738507-775527061-WATDE0004
2A-NUE-ParW291-WATDE0037-RHLN17-BS00049644	Q2A-NUE-ParW291-RHLN17	ParW291	2A	BS00049644	BS00056232	BS00053834	BS00049644|BS00022260|BS00023214|BS00019094	NUE_Calc_kgkgN	Nitrogen use efficiency	90.6	3.9	B	3	15.6	5	1.4	34	2A	350401415	750550399		WATDE0037	AG6	RHLN17
2A-NUE-ParW291-WATDE0037-RHLN18-BS00059111	Q2A-NUE-ParW291-RHLN18	ParW291	2A	BS00059111	BS00059111	BS00022260	BS00056232|BS00049644	NUE_Calc_kgkgN	Nitrogen use efficiency	67.4	-2.7	A	3.5	13.5	0	0	8.6	2A	188904820	676232011	188904820	WATDE0037	AG6	RHLN18
2A-NupE-ParW110-WATDE0014-RHHN16-BS00001108	Q2A-NupE-ParW110-RHHN16	ParW110	2A	BS00001108	BS00001108	BS00059111	BS00056232|BS00078489	NupE_Calc_kgkgN	Nitrogen uptake efficiency	1.5	0.047	B	3	16.4	4	0	25	2A	58000517	188904820	58000517	WATDE0014	AG2	RHHN16			2A-58000517-763803817-WATDE0014-WL0628-p
2A-NupE-ParW292-WATDE0038-RHLN14-AX-94867650	Q2A2-NupE-ParW292-RHLN14	ParW292	2A2	AX-94867650	AX-94802107	AX-95080933	AX-94867650|AX-95080933|AX-95245928	NupE_Calc_kgkgN	Nitrogen uptake efficiency	2	0.037	B	3.5	15.8	127.7	125.1	134.5	2A	757948238	759465394	758420888	WATDE0038	AG6	RHLN14			2A-17738507-753008825-WATDE0038
2A-NutE-ParW141-WATDE0018-RHHN12-AX-94396543	Q2A2-NutE-ParW141-RHHN12	ParW141	2A2	AX-94396543	AX-94520484	AX-94483464	AX-94485041|AX-94463491|AX-94396543|AX-94960788	NutE_Calc_kgkgN	Grain Nitrogen utilization efficiency	21.4	-0.31	A	3.5	16.8	136	128.1	143.8	2A	744806760	755927666	751239634	WATDE0018	AG6	RHHN12			2A-21274399-733091174-WATDE0018
2A-NutE-ParW032-WATDE0004-RHHN17-BS00078489	Q2A-NutE-ParW032-RHHN17	ParW032	2A	BS00078489	BS00039489	BS00019094	BS00078489	NutE_Calc_kgkgN	Grain Nitrogen utilization efficiency	27.2	0.78	B	3.7	16.3	22.9	9.5	32.6	2A	203004127	711976653		WATDE0004	AG5	RHHN17		2A-17738507-775527061-WATDE0004
2A-NutE-ParW468-WATDE0061-RHLN12-BS00079036	Q2A-NutE-ParW468-RHLN12	ParW468	2A	BS00079036	BS00022777	BS00004004	BS00079036	NutE_Calc_kgkgN	Grain Nitrogen utilization efficiency	22.6	0.18	B	3	14.4	19.3	0	53.3	2A	3447607	200919450	31953298	WATDE0061	AG3	RHLN12			2A-3447607-701866811-WATDE0061;2A-2645958-40823104-WATDE0061
2A-NutE-ParW292-WATDE0038-RHLN13-BS00079036	Q2A-NutE-ParW292-RHLN13	ParW292	2A	BS00079036	BS00053661	BS00001108	BS00011593|BS00014736|BS00053661|BS00079036	NutE_Calc_kgkgN	Grain Nitrogen utilization efficiency	40.6	1.4	B	3.7	16.5	37.7	23.5	55.4	2A	27276161	58000517	31953298	WATDE0038	AG6	RHLN13		2A-17738507-753008825-WATDE0038
2A-NutE-ParW292-WATDE0038-RHLN13-AX-94717360	Q2A2-NutE-ParW292-RHLN13	ParW292	2A2	AX-94717360	AX-94684111	AX-94430515	AX-94900000|AX-94418841|AX-94639372|AX-95011768|AX-95629787|AX-94638736|AX-94717360|AX-95250370|AX-94682021|AX-95200094	NutE_Calc_kgkgN	Grain Nitrogen utilization efficiency	40.6	1.5	B	6.2	19.3	13.6	3.9	23.2	2A	27276062	45085276	36040172	WATDE0038	AG6	RHLN13		2A-17738507-753008825-WATDE0038
2A-PH-ParW007-WATDE0002-JILN15-BS00059111	Q2A-PH-ParW007-JILN15	ParW007	2A	BS00059111	BS00059111	BS00078489	BS00056232|BS00022301	PH_M_cm	Plant height	93.6	1.9	B	3.5	18.5	0	0	27	2A	188904820	676243301	188904820	WATDE0002	AG6	JILN15
2A-PH-ParW308-WATDE0042-JILN17-BS00001108	Q2A-PH-ParW308-JILN17	ParW308	2A	BS00001108	BS00043416	BS00008805	BS00001108|BS00045900	PH_M_cm	Plant height	92.4	3.8	B	4.2	22.9	36	26.5	44.7	2A	45085159	111457618		WATDE0042	AG4	JILN17
2A-PH-ParW246-WATDE0033-RHHN14-BS00043416	Q2A-PH-ParW246-RHHN14	ParW246	2A	BS00043416	BS00043416	BS00008805		PH_M_cm	Plant height	104.3	-4.5	A	3.6	18.2	4	0	12.5	2A	45085159	111457618	45085159	WATDE0033	AG1	RHHN14		2A-21274399-747090561-WATDE0033
2A-PH-ParW219-WATDE0027-RHHN17-BS00078489	Q2A-PH-ParW219-RHHN17	ParW219	2A	BS00078489	BS00043416	BS00035883	BS00056232|BS00059111|BS00078489	PH_M_cm	Plant height	106.2	-1.2	A	2.2	8	44	0	54.1	2A	45085159	694589585		WATDE0027	AG6	RHHN17
2A-PH-ParW110-WATDE0014-RHLN17-BS00022331	Q2A-PH-ParW110-RHLN17	ParW110	2A	BS00022331	BS00022331	BS00066273		PH_M_cm	Plant height	110.7	-3.6	A	3.5	15.9	88	64.6	93.5	2A	14300285	763803817		WATDE0014	AG2	RHLN17
2A-PH-ParW044-WATDE0008-JILN20-BS00066273	Q2A-PH-ParW044-JILN20	ParW044	2A	BS00066273	BS00001108	BS00107316	BS00066273	PH_M_cm		81.5	5.4	B	3.4	10.2	56	38.4	59.7	2A	58000517	755337299	763803806	WATDE0008	AG7	JILN20
2A-SenOnTT-ParW292-WATDE0038-SBLN13-AX-94486931	Q2A2-SenOnTT-ParW292-SBLN13	ParW292	2A2	AX-94486931	AX-94995080	AX-95019215	AX-94910420|AX-94963427|AX-94486931|AX-95632233	SenOnTT_Cal_Cday	Onset of senescence thermal time	338.2	1.8	B	5.9	25.3	104	96.3	113.3	2A	734910228	749090069	744624910	WATDE0038	AG6	SBLN13	Set2:Q2A-MATU-PW292-025:WATDE0038	2A-17738507-753008825-WATDE0038
2A-SpkDW-ParW110-WATDE0014-JILN15-BS00022301	Q2A-SpkDW-ParW110-JILN15	ParW110	2A	BS00022301	BS00078489	BS00035883	BS00059111|BS00022301	SpkDW_Calc_gm2	Spike dry weight	4.5	0.26	B	3.1	15.9	32	20.1	39.5	2A	676243301	694589585	597499367	WATDE0014	AG2	JILN15	Set5:Q2A-SpkDW-PW110-078:WATDE0014	2A-58000517-763803817-WATDE0014-WL0628-p
2A-SpkDW-ParW451-WATDE0059-JILN15-BS00022995	Q2A-SpkDW-ParW451-JILN15	ParW451	2A	BS00022995	BS00024921	BS00053834	BS00022995	SpkDW_Calc_gm2	Spike dry weight	4.4	0.13	B	3.6	14.4	79.9	68.6	81.2	2A	733091174	750550399	745409076	WATDE0059	AG5	JILN15			2A-16404769-701866811-WATDE0059
2A-StrawYld-ParW352-WATDE0047-RHHN14-BS00004090	Q2A-StrawYld-ParW352-RHHN14	ParW352	2A	BS00004090	BS00024921	BS00053834	BS00004090	StrawYld_Calc_tha	Straw yield	16.8	0.54	B	2.3	10.7	55	42.2	58.4	2A	733091174	750550399	746755459	WATDE0047	AG4	RHHN14		2A-40823517-779207379-WATDE0047;2A-2645958-778916736-WATDE0047
2A-StrawYld-ParW729-WATDE0100-RHLN12-AX-95182711	Q2A1-StrawYld-ParW729-RHLN12	ParW729	2A1	AX-95182711	AX-95245928	AX-95187541	AX-95125752|AX-94887137|AX-94383052|AX-94559451|AX-94747841|AX-95182711|AX-94460845	StrawYld_Calc_tha	Straw yield	17.8	1.3	B	4	21.8	140.3	135.3	144.9	2A	758927731	769223603	776022569	WATDE0100	AG4	RHLN12			2A-27276161-59323160-WATDE0100
2A-StrawYld-ParW292-WATDE0038-RHLN14-AX-95080933	Q2A2-StrawYld-ParW292-RHLN14	ParW292	2A2	AX-95080933	AX-94995080	AX-95080933	AX-94910420|AX-94963427|AX-94486931|AX-95632233|AX-95019215|AX-94593411|AX-94396543|AX-94970500|AX-94960788|AX-94959059|AX-94667745|AX-94483464|AX-94536641|AX-94802107|AX-94867650|AX-95080933|AX-95245928	StrawYld_Calc_tha	Straw yield	10.6	0.34	B	3.6	16.4	128.8	96.3	134.5	2A	734910228	759465394	759465394	WATDE0038	AG6	RHLN14			2A-17738507-753008825-WATDE0038
2A-STRNitr-ParW034-WATDE0005-RHHN12-AX-94740180	Q2A1-STRNitr-ParW034-RHHN12	ParW034	2A1	AX-94740180	AX-95159642	AX-94422071	AX-94516815|AX-94740180	STRNitr_NIRS_pct	Straw Nitrogen content	0.9	0.018	B	4.9	22.3	174.8	158.1	177.3	2A	728758903	748558307	746821529	WATDE0005	AG3	RHHN12			2A-12047216-745409076-WATDE0005
2A-STRNitr-ParW729-WATDE0100-RHHN13-BS00022301	Q2A-STRNitr-ParW729-RHHN13	ParW729	2A	BS00022301	BS00012040	BS00022260	BS00009588|BS00011517|BS00022301	STRNitr_NIRS_pct	Straw Nitrogen content	0.6	0.022	B	2.9	12.7	64	53.8	71.2	2A	360424538	676232011	597499367	WATDE0100	AG4	RHHN13			2A-27276161-59323160-WATDE0100
2A-STRNitr-ParW231-WATDE0030-RHHN16-BS00049644	Q2A-STRNitr-ParW231-RHHN16	ParW231	2A	BS00049644	BS00001108	BS00019094	BS00008805|BS00039489|BS00049644|BS00078489	STRNitr_NIRS_pct	Straw Nitrogen content	0.8	-0.028	A	4.4	20.8	16	0	26.6	2A	58000517	711976653	605184899	WATDE0030	AG2	RHHN16
2A-STRNUP-ParW352-WATDE0047-RHHN13-BS00081630	Q2A-STRNUP-ParW352-RHHN13	ParW352	2A	BS00081630	BS00078489	BS00024921	BS00081630	STRNUP_Calc_kgha	Straw Nitrogen uptake	56.7	-0.45	A	3.5	16.2	28	25.1	42.2	2A	676243301	733091174	707064617	WATDE0047	AG4	RHHN13		2A-40823517-779207379-WATDE0047;2A-2645958-778916736-WATDE0047
2A-STRNUP-ParW729-WATDE0100-RHHN13-BS00010696	Q2A-STRNUP-ParW729-RHHN13	ParW729	2A	BS00010696	BS00022260	BS00024921	BS00010696|BS00019094	STRNUP_Calc_kgha	Straw Nitrogen uptake	49.1	0.22	B	3.1	13.5	76	71.2	92.4	2A	676232011	733091174	688619386	WATDE0100	AG4	RHHN13			2A-27276161-59323160-WATDE0100
2A-STRNUP-ParW292-WATDE0038-RHLN13-BS00079036	Q2A-STRNUP-ParW292-RHLN13	ParW292	2A	BS00079036	BS00053661	BS00001108	BS00011593|BS00014736|BS00053661|BS00079036	STRNUP_Calc_kgha	Straw Nitrogen uptake	23.2	-2.6	A	2.8	12.9	37.7	23.5	55.4	2A	27276161	58000517	31953298	WATDE0038	AG6	RHLN13		2A-17738507-753008825-WATDE0038
2A-STRNUP-ParW292-WATDE0038-RHLN13-AX-94717360	Q2A2-STRNUP-ParW292-RHLN13	ParW292	2A2	AX-94717360	AX-95629787	AX-95250370	AX-94638736|AX-94717360|AX-95250370	STRNUP_Calc_kgha	Straw Nitrogen uptake	23.3	-2.9	A	4.1	18.5	13.6	10.6	20.2	2A	31693325	36631178	36040172	WATDE0038	AG6	RHLN13		2A-17738507-753008825-WATDE0038
2A-STRNUP-ParW292-WATDE0038-RHLN14-AX-95080933	Q2A2-STRNUP-ParW292-RHLN14	ParW292	2A2	AX-95080933	AX-94802107	AX-95080933	AX-94867650|AX-95080933|AX-95245928	STRNUP_Calc_kgha	Straw Nitrogen uptake	49	2.4	B	4.9	21.6	128.8	125.1	134.5	2A	757948238	759465394	759465394	WATDE0038	AG6	RHLN14			2A-17738507-753008825-WATDE0038
2A-STRNUP-ParW246-WATDE0033-RHLN15-BS00049643	Q2A-STRNUP-ParW246-RHLN15	ParW246	2A	BS00049643	BS00008805	BS00019094	BS00059111|BS00039489|BS00049643|BS00078489	STRNUP_Calc_kgha	Straw Nitrogen uptake	92.1	-4.3	A	2.6	13.6	24	12.5	35.2	2A	111457618	711976653	605184755	WATDE0033	AG1	RHLN15		2A-21274399-747090561-WATDE0033
2B-AGBMNitr-ParW209-WATDE0024-RHHN12-BS00022064	Q2B-AGBMNitr-ParW209-RHHN12	ParW209	2B	BS00022064	BS00022781	BS00009460	BS00022064|BS00046601|BS00003673|BS00004405|BS00009864	AGBMNitr_M_pct	Above ground biomass nitrogen content	1.5	-0.047	A	2.7	11.4	73	67.4	86.4	2B	715927631	779855103	749972453	WATDE0024	AG2	RHHN12
2B-AGBMNitr-ParW352-WATDE0047-RHHN14-BS00009962	Q2B-AGBMNitr-ParW352-RHHN14	ParW352	2B	BS00009962	BS00009807	BS00012103	BS00026412|BS00011187|BS00009962|BS00093992	AGBMNitr_M_pct	Above ground biomass nitrogen content	1.5	0.033	B	2.9	13.6	48	30.1	57.3	2B	52669991	680577663	545267573	WATDE0047	AG4	RHHN14		2B-14834601-792711253-WATDE0047
2B-AGBMNitr-ParW352-WATDE0047-RHHN14-AX-94823565	Q2B1-AGBMNitr-ParW352-RHHN14	ParW352	2B1	AX-94823565	AX-94441303	AX-95113548	AX-94447120|AX-94391786|AX-95109203|AX-94823565|AX-94424576|AX-94836731|AX-94739435|AX-95631098|AX-94724650|AX-94948360|AX-95008732	AGBMNitr_M_pct	Above ground biomass nitrogen content	1.5	0.033	B	3.3	15.8	68.5	61.5	78.7	2B	451268306	688241305	586119172	WATDE0047	AG4	RHHN14		2B-14834601-792711253-WATDE0047
2B-AGBMNitr-ParW141-WATDE0018-RHLN14-BS00021713	Q2B2-AGBMNitr-ParW141-RHLN14	ParW141	2B2	BS00021713	BS00011275	BS00010432	BS00009442|BS00011315|BS00009247|BS00021713	AGBMNitr_M_pct	Above ground biomass nitrogen content	1.1	0.027	B	3.1	16.9	20	16.4	28.7	2B	640102856	749418195	698208610	WATDE0018	AG6	RHLN14
2B-AGBMNitr-ParW246-WATDE0033-RHLN15-BS00022781	Q2B-AGBMNitr-ParW246-RHLN15	ParW246	2B	BS00022781	BS00022010	BS00046601	BS00022350|BS00022781	AGBMNitr_M_pct	Above ground biomass nitrogen content	0.9	0.029	B	4	15.8	58.9	51.5	69.4	2B	637574351	767375355	715927631	WATDE0033	AG1	RHLN15
2B-AGBMNitr-ParW032-WATDE0004-RHLN17-BS00022950	Q2B-AGBMNitr-ParW032-RHLN17	ParW032	2B	BS00022950	BS00022950	BS00022873	BS00026412	AGBMNitr_M_pct	Above ground biomass nitrogen content	1.3	0.036	B	3.1	15.5	0	0	10.8	2B	44404870	99759678		WATDE0004	AG5	RHLN17
2B-Ant-ParW034-WATDE0005-RHHN12-BS00014974	Q2B1-Ant-ParW034-RHHN12	ParW034	2B1	BS00014974	BS00064155	BS00074661	BS00014974|BS00010688|BS00023097	Ant_dto_day	Anthesis time	41.9	-2.2	A	4.6	20.9	0.6	0	14.4	2B	50290471	105412667	52670346	WATDE0005	AG3	RHHN12	Set1:Q2B-EM-PW034-019:WATDE0005
2B-Ant-ParW034-WATDE0005-RHHN12-AX-94842402	Q2B2-Ant-ParW034-RHHN12	ParW034	2B2	AX-94842402	AX-94656096	AX-94812374	AX-94527740|AX-94842402|AX-94525631|AX-94817182|AX-94846202	Ant_dto_day	Anthesis time	41.9	-2.1	A	5.9	14.3	27.6	24.8	32.7	2B	50290471	68362534	54768734	WATDE0005	AG3	RHHN12	Set1:Q2B-EM-PW034-019:WATDE0005		2B-50290471-105412667-WATDE0005-PxW34-19-20W2BDTEM-W
2B-Ant-ParW034-WATDE0005-RHHN12-AX-94817182	Q2B2-TTA-ParW034-RHHN12	ParW034	2B2	AX-94817182	AX-94656096	AX-94812374	AX-94527740|AX-94842402|AX-94525631|AX-94817182|AX-94846202	Ant_dto_day	Anthesis time	1781.1	-24	A	5.5	14.9	28.7	24.8	32.7	2B	50290471	68362534	58845570	WATDE0005	AG3	RHHN12	Set1:Q2B-EM-PW034-019:WATDE0005		2B-50290471-105412667-WATDE0005-PxW34-19-20W2BDTEM-W
2B-Ant-ParW209-WATDE0024-RHHN12-BS00014974	Q2B-Ant-ParW209-RHHN12	ParW209	2B	BS00014974	BS00010688	BS00003719	BS00064156|BS00009807|BS00014974	Ant_dto_day	Anthesis time	40.3	-3	A	9.1	39.1	20	0	22.8	2B	58843868	63847189	52670346	WATDE0024	AG2	RHHN12
2B-Ant-ParW209-WATDE0024-RHHN12-BS00064156	Q2B-TTA-ParW209-RHHN12	ParW209	2B	BS00064156	BS00010688	BS00003719	BS00064156|BS00009807|BS00014974	Ant_dto_day	Anthesis time	1763.9	-35	A	9	38.8	12	0	22.8	2B	58843868	63847189	50290460	WATDE0024	AG2	RHHN12
2B-Ant-ParW034-WATDE0005-RHHN14-BS00014974	Q2B1-Ant-ParW034-RHHN14	ParW034	2B1	BS00014974	BS00064155	BS00074661	BS00014974|BS00010688|BS00023097	Ant_dto_day	Anthesis time	33.4	-1.7	A	5.5	24.2	0.6	0	14.4	2B	50290471	105412667	52670346	WATDE0005	AG3	RHHN14	Set1:Q2B-EM-PW034-019:WATDE0005
2B-Ant-ParW034-WATDE0005-RHHN14-AX-94527740	Q2B2-Ant-ParW034-RHHN14	ParW034	2B2	AX-94527740	AX-95205209	AX-94525631	AX-94656096|AX-94527740|AX-94842402	Ant_dto_day	Anthesis time	33.4	-1.4	A	5.8	20	25.3	24	28.2	2B	46891559	58324948	51930364	WATDE0005	AG3	RHHN14	Set1:Q2B-EM-PW034-019:WATDE0005		2B-50290471-105412667-WATDE0005-PxW34-19-20W2BDTEM-W
2B-Ant-ParW199-WATDE0023-RHHN14-BS00064156	Q2B-Ant-ParW199-RHHN14	ParW199	2B	BS00064156	BS00023195	BS00022422	BS00064156|BS00042829	Ant_dto_day	Anthesis time	32.8	-0.81	A	2.9	12.3	37.6	20.6	51.5	2B	32065187	89491655	50290460	WATDE0023	AG3	RHHN14			2B-123100467-792711253-WATDE0023
2B-Ant-ParW209-WATDE0024-RHHN14-BS00064156	Q2B-Ant-ParW209-RHHN14	ParW209	2B	BS00064156	BS00010688	BS00003719	BS00064156|BS00009807|BS00014974	Ant_dto_day	Anthesis time	32.7	-0.83	A	5.8	27.4	12	0	22.8	2B	58843868	63847189	50290460	WATDE0024	AG2	RHHN14
2B-Ant-ParW199-WATDE0023-RHHN15-BS00064156	Q2B-Ant-ParW199-RHHN15	ParW199	2B	BS00064156	BS00023195	BS00022422	BS00064156|BS00042829	Ant_dto_day	Anthesis time	41.7	-0.69	A	4.3	17.7	36	20.6	51.5	2B	32065187	89491655	50290460	WATDE0023	AG3	RHHN15			2B-123100467-792711253-WATDE0023
2B-Ant-ParW032-WATDE0004-RHHN16-BS00022873	Q2B-Ant-ParW032-RHHN16	ParW032	2B	BS00022873	BS00022950	BS00022946	BS00026412|BS00022873	Ant_dto_day	Anthesis time	45.5	-1.3	A	4.5	21.1	10.8	0	32.5	2B	44404870	673981001	99759678	WATDE0004	AG5	RHHN16
2B-Ant-ParW110-WATDE0014-RHHN16-BS00022946	Q2B-TTA-ParW110-RHHN16	ParW110	2B	BS00022946	BS00074661	BS00022222	BS00022765|BS00022946|BS00022350|BS00070861	Ant_dto_day	Anthesis time	2075.1	8.8	B	2.6	14.6	48.7	30.7	74	2B	105412667	773140975	673981001	WATDE0014	AG2	RHHN16
2B-Ant-ParW387-WATDE0050-RHHN16-BS00022950	Q2B-Ant-ParW387-RHHN16	ParW387	2B	BS00022950	BS00022950	BS00023097		Ant_dto_day	Anthesis time	47.2	1.3	B	3	15.1	4	0	12	2B	44404870	65228994	44404870	WATDE0050	AG6	RHHN16
2B-Ant-ParW032-WATDE0004-RHHN17-BS00022950	Q2B-Ant-ParW032-RHHN17	ParW032	2B	BS00022950	BS00022950	BS00026412		Ant_dto_day	Anthesis time	33.2	-0.61	A	4.2	20.8	0	0	8.8	2B	44404870	75609520		WATDE0004	AG5	RHHN17
2B-Ant-ParW291-WATDE0037-RHHN17-BS00064740	Q2B1-Ant-ParW291-RHHN17	ParW291	2B1	BS00064740	BS00023097	BS00093992	BS00034314|BS00064740|BS00067413|BS00070861	Ant_dto_day	Anthesis time	32.5	-0.43	A	2.6	13.6	52	37.1	60.8	2B	65228994	595126969		WATDE0037	AG6	RHHN17
2B-Ant-ParW034-WATDE0005-RHLN12-BS00010688	Q2B1-Ant-ParW034-RHLN12	ParW034	2B1	BS00010688	BS00064155	BS00074661	BS00014974|BS00010688|BS00023097	Ant_dto_day	Anthesis time	41.3	-2.6	A	6	25.8	2.2	0	14.4	2B	50290471	105412667	58843868	WATDE0005	AG3	RHLN12	Set1:Q2B-EM-PW034-019:WATDE0005
2B-Ant-ParW034-WATDE0005-RHLN12-AX-94842402	Q2B2-Ant-ParW034-RHLN12	ParW034	2B2	AX-94842402	AX-94656096	AX-94846202	AX-94527740|AX-94842402|AX-94525631|AX-94817182	Ant_dto_day	Anthesis time	41.3	-2.3	A	8.7	18.3	27.6	24.8	29.3	2B	50290471	65370823	54768734	WATDE0005	AG3	RHLN12	Set1:Q2B-EM-PW034-019:WATDE0005		2B-50290471-105412667-WATDE0005-PxW34-19-20W2BDTEM-W
2B-Ant-ParW209-WATDE0024-RHLN12-BS00009807	Q2B-Ant-ParW209-RHLN12	ParW209	2B	BS00009807	BS00010688	BS00003719	BS00064156|BS00009807|BS00014974	Ant_dto_day	Anthesis time	39.1	-3.3	A	12.4	37.7	17.3	0	22.8	2B	58843868	63847189	52669991	WATDE0024	AG2	RHLN12
2B-Ant-ParW034-WATDE0005-RHLN13-BS00004433	Q2B1-TTA-ParW034-RHLN13	ParW034	2B1	BS00004433	BS00011187	BS00105409	BS00004433|BS00019285|BS00011315	Ant_dto_day	Anthesis time	1037.5	8	B	2.7	11.2	29.5	19.9	34.3	2B	175537340	655013497	546202148	WATDE0005	AG3	RHLN13	Set1:Q2B-EM-PW034-019:WATDE0005		2B-50290471-105412667-WATDE0005-PxW34-19-20W2BDTEM-W
2B-Ant-ParW034-WATDE0005-RHLN14-BS00010688	Q2B1-Ant-ParW034-RHLN14	ParW034	2B1	BS00010688	BS00064155	BS00074661	BS00014974|BS00010688|BS00023097	Ant_dto_day	Anthesis time	32.9	-1.3	A	5	22.2	2.2	0	14.4	2B	50290471	105412667	58843868	WATDE0005	AG3	RHLN14	Set1:Q2B-EM-PW034-019:WATDE0005
2B-Ant-ParW034-WATDE0005-RHLN14-AX-94842402	Q2B2-Ant-ParW034-RHLN14	ParW034	2B2	AX-94842402	AX-95205209	AX-94846202	AX-94656096|AX-94527740|AX-94842402|AX-94525631|AX-94817182	Ant_dto_day	Anthesis time	32.9	-1.2	A	5.5	18.8	27.6	24	29.3	2B	46891559	65370823	54768734	WATDE0005	AG3	RHLN14	Set1:Q2B-EM-PW034-019:WATDE0005		2B-50290471-105412667-WATDE0005-PxW34-19-20W2BDTEM-W
2B-Ant-ParW209-WATDE0024-RHLN14-BS00022966	Q2B-Ant-ParW209-RHLN14	ParW209	2B	BS00022966	BS00010688	BS00022966		Ant_dto_day	Anthesis time	32.6	-0.83	A	5.6	26.6	28	22.8	35.1	2B	58843868	92996821	92996821	WATDE0024	AG2	RHLN14
2B-Ant-ParW209-WATDE0024-RHLN14-BS00010688	Q2B-TTA-ParW209-RHLN14	ParW209	2B	BS00010688	BS00003719	BS00022966	BS00064156|BS00009807|BS00014974|BS00010688	Ant_dto_day	Anthesis time	1685.9	-12	A	5.8	27.7	28	0	35.1	2B	63847189	92996821	58843868	WATDE0024	AG2	RHLN14
2B-Awns-ParW219-WATDE0027-RHLN15-BS00046601	Q2B-AWNS-ParW219-RHLN15	ParW219	2B	BS00046601	BS00022674	BS00046601		Awns_E_0to1	Spike awnedness	0.6	0.061	B	21.4	0	56	49.3	62.5	2B	726547097	767375355	767375355	WATDE0027	AG6	RHLN15
2B-Awns-ParW246-WATDE0033-RHLN15-BS00022350	Q2B-AWNS-ParW246-RHLN15	ParW246	2B	BS00022350	BS00022010	BS00022781	BS00022350	Awns_E_0to1	Spike awnedness	0.4	-0.014	A	2.7	5.8	53.7	51.5	58.9	2B	637574351	715927631	655607071	WATDE0033	AG1	RHLN15
2B-BM-ParW034-WATDE0005-RHHN12-AX-94857027	Q2B2-BM-ParW034-RHHN12	ParW034	2B2	AX-94857027	AX-94978520	AX-94564516	AX-95190992|AX-94575146|AX-94804881|AX-94857027	BM_Calc_gm2	Aboveground biomass at maturity	24.6	-1.3	A	4.8	19.6	164	158.3	164.6	2B	792711253	793584582		WATDE0005	AG3	RHHN12			2B-50290471-105412667-WATDE0005-PxW34-19-20W2BDTEM-W
2B-BM-ParW209-WATDE0024-RHHN12-BS00003719	Q2B-BM-ParW209-RHHN12	ParW209	2B	BS00003719	BS00064156	BS00003719		BM_Calc_gm2	Aboveground biomass at maturity	23.6	-1.5	A	4	19.8	4	0	16.6	2B	50290460	63847189	63847189	WATDE0024	AG2	RHHN12
2B-BM-ParW352-WATDE0047-RHHN13-BS00026412	Q2B-BM-ParW352-RHHN13	ParW352	2B	BS00026412	BS00009807	BS00011187	BS00026412	BM_Calc_gm2	Aboveground biomass at maturity	18.5	0.73	B	3.4	13.6	37.5	30.1	40.8	2B	52669991	175537340	75609520	WATDE0047	AG4	RHHN13		2B-14834601-792711253-WATDE0047
2B-BM-ParW032-WATDE0004-RHHN17-BS00022950	Q2B-BM-ParW032-RHHN17	ParW032	2B	BS00022950	BS00022950	BS00022873	BS00026412	BM_Calc_gm2	Aboveground biomass at maturity	22.9	-0.71	A	3	12.3	4	0	10.8	2B	44404870	99759678		WATDE0004	AG5	RHHN17
2B-BM-ParW110-WATDE0014-RHHN18-BS00022222	Q2B-BM-ParW110-RHHN18	ParW110	2B	BS00022222	BS00070861	BS00022222		BM_Calc_gm2	Aboveground biomass at maturity	26.9	-0.47	A	4.2	20.4	68	51.3	74	2B	635075945	773140975	773140975	WATDE0014	AG2	RHHN18
2B-BM-ParW209-WATDE0024-RHLN12-BS00010688	Q2B-BM-ParW209-RHLN12	ParW209	2B	BS00010688	BS00003719	BS00022966	BS00064156|BS00009807|BS00014974|BS00010688	BM_Calc_gm2	Aboveground biomass at maturity	26.5	-1.6	A	4	14.6	20	0	35.1	2B	63847189	92996821	58843868	WATDE0024	AG2	RHLN12
2B-BM-ParW468-WATDE0061-RHLN12-BS00011483	Q2B-BM-ParW468-RHLN12	ParW468	2B	BS00011483	BS00004405	BS00011384	BS00003589|BS00011483|BS00003585|BS00009519|BS00003597	BM_Calc_gm2	Aboveground biomass at maturity	26	-0.89	A	3.1	14.9	112	107.7	145.1	2B	771192304	799575941	751541324	WATDE0061	AG3	RHLN12			2B-4646971-685267688-WATDE0061
2B-BM-ParW468-WATDE0061-RHLN12-AX-94648660	Q2B1-BM-ParW468-RHLN12	ParW468	2B1	AX-94648660	AX-94463567	AX-95017541	AX-94747844|AX-94759165|AX-94463113|AX-94804916|AX-94697510|AX-94611194|AX-94713207|AX-94450544|AX-94622328|AX-94430710|AX-94448127|AX-94879894|AX-94944413|AX-94528956|AX-94527853|AX-94551121|AX-94467374|AX-94995929|AX-94486332|AX-94472212|AX-95681993|AX-94856162|AX-95004078|AX-94648162|AX-94774624|AX-94773579|AX-94413492|AX-94972337|AX-95249929|AX-94407302|AX-94404784|AX-95232150|AX-94937350|AX-…	BM_Calc_gm2	Aboveground biomass at maturity	26	-0.88	A	4.1	19.4	214.8	73.7	227.4	2B	128940795	697512080	675352317	WATDE0061	AG3	RHLN12			2B-4646971-685267688-WATDE0061
2B-BM-ParW219-WATDE0027-RHLN15-BS00070861	Q2B-BM-ParW219-RHLN15	ParW219	2B	BS00070861	BS00022126	BS00046601	BS00022950|BS00023097|BS00070861|BS00022350|BS00022781|BS00022674	BM_Calc_gm2	Aboveground biomass at maturity	35.8	0.86	B	2.5	12.3	40	0	62.5	2B	12076811	767375355	635075945	WATDE0027	AG6	RHLN15
2B-BM-ParW246-WATDE0033-RHLN15-BS00022781	Q2B-BM-ParW246-RHLN15	ParW246	2B	BS00022781	BS00093992	BS00046601	BS00022010|BS00022350|BS00022781	BM_Calc_gm2	Aboveground biomass at maturity	30.3	-1.3	A	4.2	21	56	50.8	69.4	2B	595126969	767375355	715927631	WATDE0033	AG1	RHLN15
2B-BM-ParW468-WATDE0061-SBLN13-BS00034314	Q2B-BM-ParW468-SBLN13	ParW468	2B	BS00034314	BS00009848	BS00019285	BS00064156|BS00014974|BS00010688|BS00022966|BS00011187|BS00034314	BM_Calc_gm2	Aboveground biomass at maturity	2239.6	25	B	3.7	14.1	49.6	23.6	67.9	2B	30499381	592585149	189603525	WATDE0061	AG3	SBLN13		2B-4646971-685267688-WATDE0061
2B-BMNUE-ParW032-WATDE0004-RHHN17-BS00022950	Q2B-BMNUE-ParW032-RHHN17	ParW032	2B	BS00022950	BS00022950	BS00022873	BS00026412	BMNUE_Calc_kgkgN	Above ground biomass nitrogen efficiency	94.1	-3.2	A	3.2	12.8	4	0	10.8	2B	44404870	99759678		WATDE0004	AG5	RHHN17
2B-BMNUE-ParW110-WATDE0014-RHHN18-BS00022222	Q2B-BMNUE-ParW110-RHHN18	ParW110	2B	BS00022222	BS00074661	BS00022222	BS00022765|BS00022946|BS00022350|BS00070861	BMNUE_Calc_kgkgN	Above ground biomass nitrogen efficiency	89.1	-1.3	A	3.7	14.3	68	30.7	74	2B	105412667	773140975	773140975	WATDE0014	AG2	RHHN18
2B-BMNUE-ParW209-WATDE0024-RHLN12-BS00010688	Q2B-BMNUE-ParW209-RHLN12	ParW209	2B	BS00010688	BS00003719	BS00022966	BS00064156|BS00009807|BS00014974|BS00010688	BMNUE_Calc_kgkgN	Above ground biomass nitrogen efficiency	221.4	-15	A	4.9	18.4	20	0	35.1	2B	63847189	92996821	58843868	WATDE0024	AG2	RHLN12
2B-BMNUE-ParW468-WATDE0061-RHLN12-BS00009519	Q2B-BMNUE-ParW468-RHLN12	ParW468	2B	BS00009519	BS00004405	BS00011384	BS00003589|BS00011483|BS00003585|BS00009519|BS00003597	BMNUE_Calc_kgkgN	Above ground biomass nitrogen efficiency	215.1	-10	A	3.3	15.4	115.3	107.7	145.1	2B	771192304	799575941	768547763	WATDE0061	AG3	RHLN12			2B-4646971-685267688-WATDE0061
2B-BMNUE-ParW352-WATDE0047-RHLN13-BS00012103	Q2B-BMNUE-ParW352-RHLN13	ParW352	2B	BS00012103	BS00093992	BS00011430	BS00012103|BS00003788|BS00011630|BS00021713|BS00011737|BS00022765	BMNUE_Calc_kgkgN	Above ground biomass nitrogen efficiency	157.9	6.7	B	2.9	13	57.3	51.4	67.4	2B	595126969	752491171	680577663	WATDE0047	AG4	RHLN13		2B-14834601-792711253-WATDE0047
2B-BMNUE-ParW246-WATDE0033-RHLN15-BS00022781	Q2B-BMNUE-ParW246-RHLN15	ParW246	2B	BS00022781	BS00034314	BS00046601	BS00093992|BS00022010|BS00022350|BS00022781	BMNUE_Calc_kgkgN	Above ground biomass nitrogen efficiency	337.3	-14	A	2.9	12.5	56	43.4	69.4	2B	189603525	767375355	715927631	WATDE0033	AG1	RHLN15
2B-BMNUP-ParW034-WATDE0005-RHHN12-AX-94564516	Q2B2-BMNUP-ParW034-RHHN12	ParW034	2B2	AX-94564516	AX-94525631	AX-94564516	AX-94817182|AX-94846202|AX-94812374|AX-94505329|AX-94441179|AX-95652726|AX-95170554|AX-94807485|AX-94657721|AX-94566008|AX-94506263|AX-94993660|AX-94533050|AX-94697510|AX-95247247|AX-94755547|AX-94486332|AX-94856162|AX-95093237|AX-94648162|AX-95192394|AX-94404784|AX-94937350|AX-95204727|AX-94539565|AX-94666174|AX-95183980|AX-94878848|AX-94463024|AX-94507617|AX-94661570|AX-94805497|AX-94973623|AX-…	BMNUP_Calc_kgha	Above ground biomass nitrogen uptake	360.8	-20	A	3.1	14.5	164.6	28.2	164.6	2B	58324948	793584582	793584582	WATDE0005	AG3	RHHN12			2B-50290471-105412667-WATDE0005-PxW34-19-20W2BDTEM-W
2B-BMNUP-ParW209-WATDE0024-RHHN12-BS00010688	Q2B-BMNUP-ParW209-RHHN12	ParW209	2B	BS00010688	BS00003719	BS00022966	BS00064156|BS00009807|BS00014974|BS00010688	BMNUP_Calc_kgha	Above ground biomass nitrogen uptake	349	-17	A	3.7	13.5	22.8	0	35.1	2B	63847189	92996821	58843868	WATDE0024	AG2	RHHN12
2B-BMNUP-ParW352-WATDE0047-RHHN13-BS00026412	Q2B-BMNUP-ParW352-RHHN13	ParW352	2B	BS00026412	BS00009807	BS00011187	BS00026412	BMNUP_Calc_kgha	Above ground biomass nitrogen uptake	248.5	6.7	B	2.7	12.8	37.5	30.1	40.8	2B	52669991	175537340	75609520	WATDE0047	AG4	RHHN13		2B-14834601-792711253-WATDE0047
2B-BMNUP-ParW209-WATDE0024-RHLN12-BS00010688	Q2B-BMNUP-ParW209-RHLN12	ParW209	2B	BS00010688	BS00003719	BS00022966	BS00064156|BS00009807|BS00014974|BS00010688	BMNUP_Calc_kgha	Above ground biomass nitrogen uptake	261	-14	A	3.1	12.2	22.8	0	35.1	2B	63847189	92996821	58843868	WATDE0024	AG2	RHLN12
2B-BMNUP-ParW219-WATDE0027-RHLN15-BS00022350	Q2B-BMNUP-ParW219-RHLN15	ParW219	2B	BS00022350	BS00023097	BS00046601	BS00070861|BS00022350|BS00022781|BS00022674	BMNUP_Calc_kgha	Above ground biomass nitrogen uptake	306.6	11	B	3.9	17.6	46	27.5	62.5	2B	65228994	767375355	655607071	WATDE0027	AG6	RHLN15
2B-BMNUtE-ParW292-WATDE0038-RHHN14-AX-94385162	Q2B2-BMNUtE-ParW292-RHHN14	ParW292	2B2	AX-94385162	AX-94943237	AX-95141885	AX-95206959|AX-94385162|AX-95235481|AX-95133917|AX-94421912	BMNUtE_Calc_kgkgN	Biomass Nitrogen utilization efficiency	67.2	0.93	B	2.8	10.5	41.1	38.6	48.4	2B	216854152	546426964	440223690	WATDE0038	AG6	RHHN14
2B-BMNUtE-ParW352-WATDE0047-RHHN14-BS00009962	Q2B-BMNUtE-ParW352-RHHN14	ParW352	2B	BS00009962	BS00009807	BS00012103	BS00026412|BS00011187|BS00009962|BS00093992	BMNUtE_Calc_kgkgN	Biomass Nitrogen utilization efficiency	68.6	-1.4	A	2.7	12.6	48	30.1	57.3	2B	52669991	680577663	545267573	WATDE0047	AG4	RHHN14		2B-14834601-792711253-WATDE0047
2B-BMNUtE-ParW352-WATDE0047-RHHN14-AX-94447120	Q2B1-BMNUtE-ParW352-RHHN14	ParW352	2B1	AX-94447120	AX-94441303	AX-94423339	AX-94447120|AX-94391786|AX-95109203|AX-94823565|AX-94424576|AX-94836731|AX-94739435|AX-95631098|AX-94724650|AX-94948360|AX-95008732|AX-95113548	BMNUtE_Calc_kgkgN	Biomass Nitrogen utilization efficiency	68.5	-1.4	A	3	14.4	64.4	61.5	79.2	2B	451268306	691451633	529107876	WATDE0047	AG4	RHHN14		2B-14834601-792711253-WATDE0047
2B-BMNUtE-ParW110-WATDE0014-RHHN18-BS00022222	Q2B-BMNUtE-ParW110-RHHN18	ParW110	2B	BS00022222	BS00070861	BS00022222		BMNUtE_Calc_kgkgN	Biomass Nitrogen utilization efficiency	71.5	0.066	B	2.9	12.7	74	51.3	74	2B	635075945	773140975	773140975	WATDE0014	AG2	RHHN18
2B-BMNUtE-ParW246-WATDE0033-RHLN15-BS00022781	Q2B-BMNUtE-ParW246-RHLN15	ParW246	2B	BS00022781	BS00022350	BS00046601	BS00022781	BMNUtE_Calc_kgkgN	Biomass Nitrogen utilization efficiency	106.5	-3.3	A	4.8	15.8	58.9	53.7	69.4	2B	655607071	767375355	715927631	WATDE0033	AG1	RHLN15
2B-BMNUtE-ParW032-WATDE0004-RHLN17-BS00022950	Q2B-BMNUtE-ParW032-RHLN17	ParW032	2B	BS00022950	BS00022950	BS00026412		BMNUtE_Calc_kgkgN	Biomass Nitrogen utilization efficiency	80.8	-2.5	A	3.4	17.2	0	0	8.8	2B	44404870	75609520		WATDE0004	AG5	RHLN17
2B-BMNUtE-ParW032-WATDE0004-RHLN18-BS00022873	Q2B-BMNUtE-ParW032-RHLN18	ParW032	2B	BS00022873	BS00022950	BS00022946	BS00026412|BS00022873	BMNUtE_Calc_kgkgN	Biomass Nitrogen utilization efficiency	72	-1.7	A	3	13.5	16	0	32.5	2B	44404870	673981001	99759678	WATDE0004	AG5	RHLN18
2B-EgramSev-ParW729-WATDE0100-RHLN13-BS00009442	Q2B-EgramSev-ParW729-RHLN13	ParW729	2B	BS00009442	BS00011187	BS00011483	BS00009442|BS00012071|BS00064740|BS00011737	EgramSev_E_pct		4	-0.29	A	2.8	13.4	22	1.9	69.3	2B	175537340	751541324	640983981	WATDE0100	AG4	RHLN13		2B-4646971-786230680-WATDE0100
2B-FND-ParPfau-WREN0313-CFLN15-AX-94561290	Q2B-GS31-ParPfau-CFLN15	ParPfau	2B	AX-94561290	AX-94459800	AX-94645948	AX-94842402|AX-94525631|AX-94817182|AX-94387960|AX-94503018|AX-94768203|AX-95160459|AX-94561290|AX-94886530|AX-94433021	FND_dto_day		31.278	-5.494	A	5.7	18.6	93	87.248	105.346	2B	52911848	76486442	65375329	WREN0313	Modern	CFLN15
2B-FND-ParBaj-WREN0300-CFLN15-AX-94610157	Q2Bb-GS31-ParBaj-CFLN15	ParBaj	2Bb	AX-94610157	AX-94940971	AX-94436549	AX-95128254|AX-94966965|AX-94396682|AX-94694632|AX-94569814	FND_dto_day		39.186	-2.991	A	4.8	9.9	40	51.438	62.313	2B	33839683	77316234	77320000	WREN0300	Modern	CFLN15
2B-GFP-ParW209-WATDE0024-RHHN12-BS00064156	Q2B-GFP-ParW209-RHHN12	ParW209	2B	BS00064156	BS00010688	BS00003719	BS00064156|BS00009807|BS00014974	GFP_calc_day	Grain filling period	48.6	2.8	B	9	35	16	0	22.8	2B	58843868	63847189	50290460	WATDE0024	AG2	RHHN12
2B-GFP-ParW141-WATDE0018-RHHN13-AX-94398307	Q2B1-GFP-ParW141-RHHN13	ParW141	2B1	AX-94398307	AX-94993660	AX-94852864	AX-94420080|AX-94518905|AX-95118494|AX-94499577|AX-94475048|AX-94879894|AX-95115111|AX-94477389|AX-94576276|AX-94398307|AX-94385162|AX-94421912|AX-94883446	GFP_calc_day	Grain filling period	29.3	1.3	B	3.6	20.5	143.6	132.2	155.1	2B	143823944	547837093	251373109	WATDE0018	AG6	RHHN13
2B-GFP-ParW141-WATDE0018-RHHN13-BS00011275	Q2B2-GFP-ParW141-RHHN13	ParW141	2B2	BS00011275	BS00009442	BS00010442	BS00011275	GFP_calc_day	Grain filling period	29.2	0.83	B	3.1	14.9	12	0	17.1	2B	640984760	793583063	640102856	WATDE0018	AG6	RHHN13
2B-GFP-ParW352-WATDE0047-RHHN13-AX-94866090	Q2B1-GFP-ParW352-RHHN13	ParW352	2B1	AX-94866090	AX-94568215	AX-94447120	AX-94858793|AX-94420080|AX-94866090|AX-94713207|AX-94529266|AX-94579134|AX-94916490|AX-94488580|AX-94573225|AX-94607268|AX-94441303	GFP_calc_day	Grain filling period	26.7	1.3	B	3.9	15.2	54.1	50.1	64.4	2B	75613744	529107876	154236773	WATDE0047	AG4	RHHN13		2B-14834601-792711253-WATDE0047
2B-GFP-ParW231-WATDE0030-RHHN15-BS00093992	Q2B-GFP-ParW231-RHHN15	ParW231	2B	BS00093992	BS00022126	BS00022781	BS00076982|BS00022950|BS00093992|BS00022946	GFP_calc_day	Grain filling period	36.4	-0.36	A	2.7	13.8	36	0	46.5	2B	12076811	715927631	595126969	WATDE0030	AG2	RHHN15
2B-GFP-ParW032-WATDE0004-RHHN16-BS00022873	Q2B-GFP-ParW032-RHHN16	ParW032	2B	BS00022873	BS00022950	BS00022946	BS00026412|BS00022873	GFP_calc_day	Grain filling period	46	1.5	B	5	23.1	10.8	0	32.5	2B	44404870	673981001	99759678	WATDE0004	AG5	RHHN16
2B-GFP-ParW110-WATDE0014-RHHN16-BS00022765	Q2B-GFP-ParW110-RHHN16	ParW110	2B	BS00022765	BS00074661	BS00022222	BS00022765|BS00022946|BS00022350|BS00070861	GFP_calc_day	Grain filling period	42.1	-0.47	A	2.7	13.1	44	30.7	74	2B	105412667	773140975	713938901	WATDE0014	AG2	RHHN16
2B-GFP-ParW387-WATDE0050-RHHN16-BS00022950	Q2B-GFP-ParW387-RHHN16	ParW387	2B	BS00022950	BS00022950	BS00023097		GFP_calc_day	Grain filling period	44.7	-1.4	A	3.9	19	0	0	12	2B	44404870	65228994	44404870	WATDE0050	AG6	RHHN16
2B-GFP-ParW032-WATDE0004-RHHN17-BS00022950	Q2B-GFP-ParW032-RHHN17	ParW032	2B	BS00022950	BS00022950	BS00026412		GFP_calc_day	Grain filling period	43.7	0.63	B	4.2	18.6	0	0	8.8	2B	44404870	75609520		WATDE0004	AG5	RHHN17
2B-GFP-ParW034-WATDE0005-RHLN12-BS00064155	Q2B1-GFP-ParW034-RHLN12	ParW034	2B1	BS00064155	BS00064155	BS00023097	BS00014974|BS00010688	GFP_calc_day	Grain filling period	53.5	2.2	B	4.6	22.7	0	0	3	2B	50290471	65228994	50290471	WATDE0005	AG3	RHLN12			2B-50290471-105412667-WATDE0005-PxW34-19-20W2BDTEM-W
2B-GFP-ParW034-WATDE0005-RHLN12-AX-94527740	Q2B2-GFP-ParW034-RHLN12	ParW034	2B2	AX-94527740	AX-94432295	AX-94817182	AX-95205209|AX-94656096|AX-94527740|AX-94842402|AX-94525631	GFP_calc_day	Grain filling period	53.5	1.8	B	4.9	13.8	25.3	22.3	28.7	2B	44405622	58845570	51930364	WATDE0005	AG3	RHLN12			2B-50290471-105412667-WATDE0005-PxW34-19-20W2BDTEM-W
2B-GFP-ParW209-WATDE0024-RHLN12-BS00009807	Q2B-GFP-ParW209-RHLN12	ParW209	2B	BS00009807	BS00010688	BS00003719	BS00064156|BS00009807|BS00014974	GFP_calc_day	Grain filling period	53.6	2.6	B	5.8	27.5	17.3	0	22.8	2B	58843868	63847189	52669991	WATDE0024	AG2	RHLN12
2B-GFP-ParW209-WATDE0024-RHLN12-BS00009972	Q2B-GFPTT-ParW209-RHLN12	ParW209	2B	BS00009972	BS00023068	BS00009972		GFP_calc_day	Grain filling period	811.7	12	B	4	19.7	127.6	126.9	127.6	2B	3299234	4665507	4665507	WATDE0024	AG2	RHLN12
2B-GFP-ParW352-WATDE0047-RHLN13-BS00021713	Q2B-GFP-ParW352-RHLN13	ParW352	2B	BS00021713	BS00009807	BS00011430	BS00026412|BS00011187|BS00009962|BS00093992|BS00012103|BS00003788|BS00011630|BS00021713|BS00011737|BS00022765	GFP_calc_day	Grain filling period	27.2	0.96	B	2.6	10.2	60	30.1	67.4	2B	52669991	752491171	698208610	WATDE0047	AG4	RHLN13		2B-14834601-792711253-WATDE0047
2B-GFP-ParW352-WATDE0047-RHLN14-BS00009807	Q2B-GFP-ParW352-RHLN14	ParW352	2B	BS00009807	BS00022493	BS00009807	BS00076982	GFP_calc_day	Grain filling period	34.7	-0.27	A	3.1	14.4	28	9.4	30.1	2B	26106492	52669991	52669991	WATDE0047	AG4	RHLN14		2B-14834601-792711253-WATDE0047
2B-GFP-ParW219-WATDE0027-RHLN15-BS00022674	Q2B-GFP-ParW219-RHLN15	ParW219	2B	BS00022674	BS00070861	BS00046601	BS00022350|BS00022781|BS00022674	GFP_calc_day	Grain filling period	33.6	1.4	B	3.5	17.9	52	44.8	62.5	2B	635075945	767375355	726547097	WATDE0027	AG6	RHLN15
2B-GFR-ParW034-WATDE0005-RHHN12-BS00014974	Q2B1-GFR-ParW034-RHHN12	ParW034	2B1	BS00014974	BS00064155	BS00074661	BS00014974|BS00010688|BS00023097	GFR_Calc_gday	Grain fill rate	137.5	-12	A	2.9	14.1	0.6	0	14.4	2B	50290471	105412667	52670346	WATDE0005	AG3	RHHN12
2B-GFR-ParW034-WATDE0005-RHHN12-AX-94807485	Q2B2-GFR-ParW034-RHHN12	ParW034	2B2	AX-94807485	AX-94449117	AX-94506263	AX-95003644|AX-94432295|AX-95205209|AX-94656096|AX-94527740|AX-94842402|AX-94525631|AX-94817182|AX-94846202|AX-94812374|AX-94505329|AX-94441179|AX-95652726|AX-95170554|AX-94807485|AX-94657721|AX-94566008	GFR_Calc_gday	Grain fill rate	137.5	-10	A	3.1	14.7	40.7	13	44.6	2B	32884866	138536901	98360670	WATDE0005	AG3	RHHN12
2B-GFR-ParW209-WATDE0024-RHHN12-BS00010688	Q2B-GFR-ParW209-RHHN12	ParW209	2B	BS00010688	BS00003719	BS00022966	BS00064156|BS00009807|BS00014974|BS00010688	GFR_Calc_gday	Grain fill rate	113.1	-16	A	6.4	21.2	28	0	35.1	2B	63847189	92996821	58843868	WATDE0024	AG2	RHHN12
2B-GFR-ParW352-WATDE0047-RHHN12-AX-94457291	Q2B2D-GFRTT-ParW352-RHHN12	ParW352	2B2D	AX-94457291	AX-94502940	AX-94860863		GFR_Calc_gday	Grain fill rate	10.5	0.32	B	2.1	10.9	4			2B	768663155	786230176		WATDE0047	AG4	RHHN12		2B-14834601-792711253-WATDE0047
2B-GFR-ParW352-WATDE0047-RHHN12-AX-94502940	Q2B2D-GFR-ParW352-RHHN12	ParW352	2B2D	AX-94502940	AX-94502940	AX-94860863		GFR_Calc_gday	Grain fill rate	166.8	4.9	B	2	10.4	4			2B	768663155	786230176	768663155	WATDE0047	AG4	RHHN12		2B-14834601-792711253-WATDE0047
2B-GFR-ParW034-WATDE0005-RHHN14-BS00074661	Q2B1-GFR-ParW034-RHHN14	ParW034	2B1	BS00074661	BS00064155	BS00074661	BS00014974|BS00010688|BS00023097	GFR_Calc_gday	Grain fill rate	299.1	-14	A	4.3	17.6	8	0	14.4	2B	50290471	105412667	105412667	WATDE0005	AG3	RHHN14
2B-GFR-ParW292-WATDE0038-RHHN14-BS00022873	Q2B-GFR-ParW292-RHHN14	ParW292	2B	BS00022873	BS00010055	BS00019285	BS00022873|BS00011039|BS00011187	GFR_Calc_gday	Grain fill rate	326.5	0.72	B	2.1	10	44.8	41.5	57.3	2B	72609796	592585149	99759678	WATDE0038	AG6	RHHN14
2B-GFR-ParW110-WATDE0014-RHHN16-BS00073542	Q2B-GFR-ParW110-RHHN16	ParW110	2B	BS00073542	BS00022126	BS00022222	BS00073542|BS00034314|BS00074661|BS00022765|BS00022946|BS00022350|BS00070861	GFR_Calc_gday	Grain fill rate	177.2	-9.6	A	3	10.9	16	0	74	2B	12076811	773140975	24510191	WATDE0014	AG2	RHHN16
2B-GFR-ParW209-WATDE0024-RHLN12-BS00014974	Q2B-GFR-ParW209-RHLN12	ParW209	2B	BS00014974	BS00003719	BS00022966	BS00064156|BS00009807|BS00014974|BS00010688	GFR_Calc_gday	Grain fill rate	85.2	-16	A	8.2	25.8	20	0	35.1	2B	63847189	92996821	52670346	WATDE0024	AG2	RHLN12
2B-GFR-ParW292-WATDE0038-RHLN12-BS00021713	Q2B-GFRTT-ParW292-RHLN12	ParW292	2B	BS00021713	BS00023068	BS00011483	BS00009263|BS00076982|BS00014974|BS00010055|BS00022873|BS00011039|BS00011187|BS00019285|BS00012071|BS00022350|BS00009247|BS00063729|BS00021713|BS00011737|BS00022781	GFR_Calc_gday	Grain fill rate	9	-0.54	A	3.6	16.9	69.1	0	74	2B	3299234	751541324	698208610	WATDE0038	AG6	RHLN12
2B-GFR-ParW199-WATDE0023-RHLN14-BS00065040	Q2B-GFR-ParW199-RHLN14	ParW199	2B	BS00065040	BS00072058	BS00023195	BS00022493|BS00065040	GFR_Calc_gday	Grain fill rate	265.9	-7.1	A	2.6	13.7	11.1	0.6	20.6	2B	12877148	32065187	26581428	WATDE0023	AG3	RHLN14			2B-123100467-792711253-WATDE0023
2B-GFR-ParW209-WATDE0024-RHLN14-BS00010688	Q2B-GFR-ParW209-RHLN14	ParW209	2B	BS00010688	BS00003719	BS00022966	BS00064156|BS00009807|BS00014974|BS00010688	GFR_Calc_gday	Grain fill rate	262.2	-15	A	4.3	21.2	22.8	0	35.1	2B	63847189	92996821	58843868	WATDE0024	AG2	RHLN14
2B-GFR-ParW246-WATDE0033-RHLN15-BS00022350	Q2B-GFR-ParW246-RHLN15	ParW246	2B	BS00022350	BS00022010	BS00046601	BS00022350|BS00022781	GFR_Calc_gday	Grain fill rate	281.3	-14	A	2.7	14.1	56	51.5	69.4	2B	637574351	767375355	655607071	WATDE0033	AG1	RHLN15
2B-GLng-ParW299-WATDE0039-JILN14-BS00022781	Q2B-GLng-ParW299-JILN14	ParW299	2B2	BS00022781	BS00067413	BS00046601	BS00022946|BS00022781	GLng_M_mm		6.9	-0.099	A	3.4	13	40	33.4	49.7	2B	654485938	767375355	715926247	WATDE0039	unknown	JILN14
2B-GNitr-ParW209-WATDE0024-RHHN13-BS00022064	Q2B-GNitr-ParW209-RHHN13	ParW209	2B	BS00022064	BS00022781	BS00046601	BS00022064	GNitr_NIRS_pct	Grain Nitrogen content	2.7	-0.049	A	5.5	19.2	72.4	67.4	74.6	2B	715927631	767375355	749972453	WATDE0024	AG2	RHHN13
2B-GNitr-ParW352-WATDE0047-RHHN14-BS00010685	Q2B-GNitr-ParW352-RHHN14	ParW352	2B	BS00010685	BS00010081	BS00010685	BS00009418|BS00011384	GNitr_NIRS_pct	Grain Nitrogen content	2.6	0.042	B	3.2	14.6	112	101.1	112.9	2B	781181380	794049309	794049309	WATDE0047	AG4	RHHN14			2B-14834601-792711253-WATDE0047
2B-GNitr-ParW032-WATDE0004-RHHN16-BS00022781	Q2B-GNitr-ParW032-RHHN16	ParW032	2B	BS00022781	BS00022126	BS00022873	BS00022946|BS00022781|BS00046601	GNitr_NIRS_pct	Grain Nitrogen content	2.8	-0.071	A	3.9	16.7	36.8	10.8	77	2B	12076811	99759678	715927631	WATDE0004	AG5	RHHN16
2B-GNitr-ParW218-WATDE0026-RHLN17-BS00046601	Q2B-GNitr-ParW218-RHLN17	ParW218	2B	BS00046601	BS00022781	BS00046601		GNitr_NIRS_pct	Grain Nitrogen content	2.1	-0.02	A	2.6	13.8	82.5	72.3	82.5	2B	715927631	767375355		WATDE0026	AG6	RHLN17
2B-GNUP-ParW034-WATDE0005-RHHN12-AX-94564516	Q2B2-GNUP-ParW034-RHHN12	ParW034	2B2	AX-94564516	AX-94494919	AX-94564516	AX-95087229|AX-94882514|AX-94693850|AX-94978520|AX-95190992|AX-94575146|AX-94804881|AX-94857027	GNUP_Calc_kgha	Grain Nitrogen uptake	200.5	-16	A	3.4	16.2	164.6	155.1	164.6	2B	790442955	793584582	793584582	WATDE0005	AG3	RHHN12			2B-50290471-105412667-WATDE0005-PxW34-19-20W2BDTEM-W
2B-GNUP-ParW034-WATDE0005-RHHN12-BS00088516	Q2B2-GNUP-ParW034-RHHN12	ParW034	2B2	BS00088516	BS00088516	BS00015938	BS00011388|BS00010729	GNUP_Calc_kgha	Grain Nitrogen uptake	199.8	-16	A	3	14.2	9.4	0	9.4	2B	793141024	799971366	793141024	WATDE0005	AG3	RHHN12			2B-50290471-105412667-WATDE0005-PxW34-19-20W2BDTEM-W
2B-GNUP-ParW209-WATDE0024-RHHN12-BS00009807	Q2B-GNUP-ParW209-RHHN12	ParW209	2B	BS00009807	BS00003719	BS00022966	BS00064156|BS00009807|BS00014974|BS00010688	GNUP_Calc_kgha	Grain Nitrogen uptake	163.9	-15	A	4.4	19.3	17.3	0	35.1	2B	63847189	92996821	52669991	WATDE0024	AG2	RHHN12
2B-GNUP-ParW352-WATDE0047-RHHN13-AX-94420080	Q2B1-GNUP-ParW352-RHHN13	ParW352	2B1	AX-94420080	AX-94568215	AX-94447120	AX-94858793|AX-94420080|AX-94866090|AX-94713207|AX-94529266|AX-94579134|AX-94916490|AX-94488580|AX-94573225|AX-94607268|AX-94441303	GNUP_Calc_kgha	Grain Nitrogen uptake	191.5	8.4	B	3.2	15.4	53	50.1	64.4	2B	75613744	529107876	146662033	WATDE0047	AG4	RHHN13		2B-14834601-792711253-WATDE0047
2B-GNUP-ParW231-WATDE0030-RHHN16-BS00093992	Q2B-GNUP-ParW231-RHHN16	ParW231	2B	BS00093992	BS00022950	BS00022781	BS00093992|BS00022946	GNUP_Calc_kgha	Grain Nitrogen uptake	223.8	-9.2	A	2.5	12.3	32	15	46.5	2B	44404870	715927631	595126969	WATDE0030	AG2	RHHN16
2B-GNUP-ParW239-WATDE0032-RHHN16-BS00093992	Q2B-GNUP-ParW239-RHHN16	ParW239	2B	BS00093992	BS00046601	BS00088516	BS00022919	GNUP_Calc_kgha	Grain Nitrogen uptake	232.7	-11	A	2.6	12.4	56	69.6	81.3	2B	767375355	793141024	595126969	WATDE0032	AG6	RHHN16
2B-GNUP-ParW209-WATDE0024-RHLN12-BS00009807	Q2B-GNUP-ParW209-RHLN12	ParW209	2B	BS00009807	BS00003719	BS00022966	BS00064156|BS00009807|BS00014974|BS00010688	GNUP_Calc_kgha	Grain Nitrogen uptake	111.7	-13	A	6.3	18.9	17.3	0	35.1	2B	63847189	92996821	52669991	WATDE0024	AG2	RHLN12
2B-GNUP-ParW352-WATDE0047-RHLN12-BS00009519	Q2B-GNUP-ParW352-RHLN12	ParW352	2B	BS00009519	BS00022765	BS00009519	BS00011430|BS00010523	GNUP_Calc_kgha	Grain Nitrogen uptake	165.5	-6	A	3.5	16.2	80	61.3	80.3	2B	713938901	768547763	768547763	WATDE0047	AG4	RHLN12		2B-14834601-792711253-WATDE0047
2B-GNUP-ParW034-WATDE0005-RHLN14-BS00010688	Q2B1-GNUP-ParW034-RHLN14	ParW034	2B1	BS00010688	BS00064155	BS00074661	BS00014974|BS00010688|BS00023097	GNUP_Calc_kgha	Grain Nitrogen uptake	180.1	-6.3	A	2.8	13.3	2.2	0	14.4	2B	50290471	105412667	58843868	WATDE0005	AG3	RHLN14
2B-GNUP-ParW034-WATDE0005-RHLN14-AX-94817182	Q2B2-GNUP-ParW034-RHLN14	ParW034	2B2	AX-94817182	AX-94527740	AX-94505329	AX-94842402|AX-94525631|AX-94817182|AX-94846202|AX-94812374	GNUP_Calc_kgha	Grain Nitrogen uptake	180.2	-6.9	A	3.7	17.2	28.7	25.3	37.4	2B	51930364	89491655	58845570	WATDE0005	AG3	RHLN14		2B-50290471-105412667-WATDE0005-PxW34-19-20W2BDTEM-W
2B-GNUP-ParW199-WATDE0023-RHLN14-BS00046601	Q2B-GNUP-ParW199-RHLN14	ParW199	2B	BS00046601	BS00022868	BS00022919	BS00064740|BS00022674|BS00046601	GNUP_Calc_kgha	Grain Nitrogen uptake	185.8	-0.69	A	2.4	10.7	92	79.9	119.9	2B	702714509	787956872	767375355	WATDE0023	AG3	RHLN14		2B-123100467-792711253-WATDE0023
2B-GNUP-ParW209-WATDE0024-RHLN14-BS00023068	Q2B-GNUP-ParW209-RHLN14	ParW209	2B	BS00023068	BS00009972	BS00003719	BS00064156|BS00009807|BS00014974|BS00010688|BS00022966|BS00011187|BS00093992|BS00011315|BS00009247|BS00022781|BS00022064|BS00046601|BS00003673|BS00004405|BS00009864|BS00009460|BS00088516|BS00011388|BS00010685|BS00009771|BS00023068	GNUP_Calc_kgha	Grain Nitrogen uptake	169	4.2	B	2.6	12.5	126.9	0	127.6	2B	4665507	63847189	3299234	WATDE0024	AG2	RHLN14
2B-GNUP-ParW139-WATDE0017-RHLN15-BS00070861	Q2B-GNUP-ParW139-RHLN15	ParW139	2B	BS00070861	BS00074661	BS00022064	BS00070861|BS00022350|BS00022765|BS00022674	GNUP_Calc_kgha	Grain Nitrogen uptake	199.1	7.1	B	2.9	14.3	58.4	33.1	61.8	2B	105412667	749972453	635075945	WATDE0017	AG7	RHLN15
2B-GPD-ParW032-WATDE0004-RHHN16-BS00022781	Q2B-GPD-ParW032-RHHN16	ParW032	2B	BS00022781	BS00022126	BS00022873	BS00022946|BS00022781|BS00046601	GPD_Calc_pct		0	-0.42	A	4.4	21	38	10.8	77	2B	12076811	99759678	715926247	WATDE0004	AG5	RHHN16
2B-GPD-ParW110-WATDE0014-RHHN18-BS00073542	Q2B-GPD-ParW110-RHHN18	ParW110	2B	BS00073542	BS00022126	BS00034314	BS00073542	GPD_Calc_pct		-0.2	-0.068	A	2	7.4	16	0	25.1	2B	12076811	189603525	24510141	WATDE0014	AG2	RHHN18
2B-GPD-ParW032-WATDE0004-RHLN16-BS00046601	Q2B-GPD-ParW032-RHLN16	ParW032	2B	BS00046601	BS00022126	BS00022946	BS00022781|BS00046601	GPD_Calc_pct		0	-0.19	A	2.8	14.6	40	32.5	77	2B	12076811	673981001	767375304	WATDE0004	AG5	RHLN16
2B-GrnNode-ParW110-WATDE0014-JILN15-BS00022126	Q2B-GrnNode-ParW110-JILN15	ParW110	2B	BS00022126	BS00022126	BS00073542		GrnNode_Calc_GrnNode	Grain number per node	3	-0.19	A	2.6	13.2	0	0	12.3	2B	12076811	24510191	12076811	WATDE0014	AG2	JILN15
2B-GrnSpk-ParW694-WATDE0093-JILN15-BS00023097	Q2B-GrnSpk-ParW694-JILN15	ParW694	2B	BS00023097	BS00023097	BS00022350	BS00074661|BS00034314|BS00093992	GrnSpk_Calc_GrnSpk	Grain number per spike	72.3	-4.1	A	3.1	15.4	0	0	19.1	2B	65228994	655607071	65228994	WATDE0093	AG3	JILN15
2B-GrnTllr-ParW496-WATDE0067-JILN15-BS00034314	Q2B-GRSPR-ParW496-JILN15	ParW496	2B	BS00034314	BS00026412	BS00093992	BS00034314	GrnTllr_Calc_GrnTllr	Grain spike ratio	0.8	-0.002	A	3.3	15.9	66.5	46.6	76.2	2B	75609520	595126969	189603525	WATDE0067	AG6	JILN15
2B-GSurfA-ParW629-WATDE0081-JILN14-BS00042829	Q2B-GSurfA-ParW629-JILN14	ParW629	2B	BS00042829	BS00022493	BS00022966	BS00071995|BS00022734|BS00042829	GSurfA_M_mm2	Grain surface area	24.5	0.5	B	4.8	12.7	40	14.2	47.1	2B	26106492	92996821	65375364	WATDE0081	AG4	JILN14
2B-GSurfA-ParW698-WATDE0094-JILN20-BS00046601	Q2B-GSurfA-ParW698-JILN20	ParW698	2B	BS00046601	BS00026412	BS00022919	BS00022873|BS00081757|BS00093992|BS00070861|BS00067413|BS00022868|BS00046601	GSurfA_M_mm2	Grain surface area	16.2	0.45	B	3.5	16.2	105.3	38.7	122.2	2B	75609520	787956872	767375355	WATDE0094	AG1	JILN20
2B-GSurfA-ParW299-WATDE0039-JILN14-BS00022781	Q2B-GSurfA-ParW299-JILN14	ParW299	2B2	BS00022781	BS00093992	BS00046601	BS00067413|BS00022946|BS00022781	GSurfA_M_mm2		20.4	-0.55	A	4.5	20.3	40	32	49.7	2B	595126969	767375355	715926247	WATDE0039	unknown	JILN14
2B-GW-ParW139-WATDE0017-JILN14-BS00074661	Q2B-GW-ParW139-JILN14	ParW139	2B	BS00074661	BS00076982	BS00070861	BS00074661	GW_M_g1000grn	Grain weight	51.9	-1.2	A	4.7	13.3	40	14.3	58.4	2B	32871763	635075945	105412667	WATDE0017	AG7	JILN14
2B-GW-ParW397-WATDE0052-JILN14-BS00022350	Q2B-GW-ParW397-JILN14	ParW397	2B	BS00022350	BS00022873	BS00022781	BS00022350	GW_M_g1000grn	Grain weight	50.3	-1.8	A	4.7	21.4	72	52.2	79.8	2B	99759678	715927631	655607071	WATDE0052	AG7	JILN14
2B-GW-ParW629-WATDE0081-JILN14-BS00022493	Q2B-GW-ParW629-JILN14	ParW629	2B	BS00022493	BS00022493	BS00071995		GW_M_g1000grn	Grain weight	52.2	0.069	B	2.8	9.8	24	14.2	33.5	2B	26106492	42944370	26106492	WATDE0081	AG4	JILN14
2B-GW-ParW731-WATDE0101-JILN14-BS00022222	Q2B-GW-ParW731-JILN14	ParW731	2B	BS00022222	BS00064156	BS00022919	BS00042829|BS00022873|BS00081757|BS00022010|BS00067413|BS00022781|BS00022222	GW_M_g1000grn	Grain weight	36.7	-1.8	A	2.8	13.4	88	19.4	110.8	2B	50290460	787956872	773140975	WATDE0101	AG3	JILN14
2B-GWid-ParW223-WATDE0028-JILN14-BS00076982	Q2B-GWid-ParW223-JILN14	ParW223	2B	BS00076982	BS00076982	BS00022950	BS00063694|BS00022126|BS00022493	GWid_M_mm	Grain width	3.9	-0.042	A	2.4	11.5	0	0	30.6	2B	32871763	44404870	32871763	WATDE0028	AG6	JILN14
2B-GWid-ParW731-WATDE0101-JILN14-BS00022222	Q2B-GWid-ParW731-JILN14	ParW731	2B	BS00022222	BS00022781	BS00022919	BS00022222	GWid_M_mm	Grain width	3.6	-0.053	A	4.4	14.8	88	78.9	110.8	2B	715927631	787956872	773140975	WATDE0101	AG3	JILN14
2B-GY-ParW034-WATDE0005-JILN11-BS00074661	Q2B1-GY-ParW034-JILN11	ParW034	2B1	BS00074661	BS00023097	BS00011187	BS00074661	GY_Calc_tha	Grain yield	652.6	-77	A	3.3	14.9	14.4	3	19.9	2B	65228994	175537340	105412667	WATDE0005	AG3	JILN11			2B-50290471-105412667-WATDE0005-PxW34-19-20W2BDTEM-W
2B-GY-ParW034-WATDE0005-JILN11-AX-94506263	Q2B2-GY-ParW034-JILN11	ParW034	2B2	AX-94506263	AX-94812374	AX-94533050	AX-94505329|AX-94441179|AX-95652726|AX-95170554|AX-94807485|AX-94657721|AX-94566008|AX-94506263|AX-94993660	GY_Calc_tha	Grain yield	653.3	-70	A	3.6	16.5	44	32.7	45.9	2B	68362534	153761524	138536901	WATDE0005	AG3	JILN11			2B-50290471-105412667-WATDE0005-PxW34-19-20W2BDTEM-W
2B-GY-ParW145-WATDE0019-JILN15-BS00073542	Q2B-GY-ParW145-JILN15	ParW145	2B	BS00073542	BS00073542	BS00074661		GY_Calc_tha	Grain yield	10	1.5	B	2.8	14.4	0	0	47.9	2B	24510191	105412667	24510191	WATDE0019	AG6	JILN15
2B-GY-ParW034-WATDE0005-RHHN12-AX-94564516	Q2B2-GY-ParW034-RHHN12	ParW034	2B2	AX-94564516	AX-94882514	AX-94564516	AX-94693850|AX-94978520|AX-95190992|AX-94575146|AX-94804881|AX-94857027	GY_Calc_tha	Grain yield	7.1	-0.62	A	3.3	15.7	164.6	156.8	164.6	2B	790751851	793584582	793584582	WATDE0005	AG3	RHHN12			2B-50290471-105412667-WATDE0005-PxW34-19-20W2BDTEM-W
2B-GY-ParW209-WATDE0024-RHHN12-BS00010688	Q2B-GY-ParW209-RHHN12	ParW209	2B	BS00010688	BS00003719	BS00022966	BS00064156|BS00009807|BS00014974|BS00010688	GY_Calc_tha	Grain yield	5.3	-0.56	A	5.2	17.2	20	0	35.1	2B	63847189	92996821	58843868	WATDE0024	AG2	RHHN12
2B-GY-ParW231-WATDE0030-RHHN16-BS00093992	Q2B-GY-ParW231-RHHN16	ParW231	2B	BS00093992	BS00022950	BS00022781	BS00093992|BS00022946	GY_Calc_tha	Grain yield	8.1	-0.48	A	2.7	13.5	32	15	46.5	2B	44404870	715927631	595126969	WATDE0030	AG2	RHHN16
2B-GY-ParW209-WATDE0024-RHLN12-BS00010688	Q2B-GY-ParW209-RHLN12	ParW209	2B	BS00010688	BS00003719	BS00022966	BS00064156|BS00009807|BS00014974|BS00010688	GY_Calc_tha	Grain yield	4.5	-0.68	A	7.4	21.7	20	0	35.1	2B	63847189	92996821	58843868	WATDE0024	AG2	RHLN12
2B-GY-ParW292-WATDE0038-RHLN12-BS00021713	Q2B-GY-ParW292-RHLN12	ParW292	2B	BS00021713	BS00009247	BS00011483	BS00063729|BS00021713|BS00011737|BS00022781	GY_Calc_tha	Grain yield	7.6	-0.45	A	5.4	19.5	69.1	66.9	74	2B	664219711	751541324	698208610	WATDE0038	AG6	RHLN12
2B-GY-ParW292-WATDE0038-RHLN12-AX-94833805	Q2B2-GY-ParW292-RHLN12	ParW292	2B2	AX-94833805	AX-94389994	AX-95140179	AX-95006189|AX-95149329|AX-94461881|AX-94528088|AX-95171145|AX-94833805|AX-94787649	GY_Calc_tha	Grain yield	7.6	-0.35	A	4.9	14.5	81.4	70.8	83.6	2B	664220429	714779851	710988131	WATDE0038	AG6	RHLN12
2B-GY-ParW139-WATDE0017-RHLN15-BS00022350	Q2B-GY-ParW139-RHLN15	ParW139	2B	BS00022350	BS00074661	BS00022064	BS00070861|BS00022350|BS00022765|BS00022674	GY_Calc_tha	Grain yield	11	0.4	B	3.2	13.1	59.8	33.1	61.8	2B	105412667	749972453	655607071	WATDE0017	AG7	RHLN15
2B-GY-ParW246-WATDE0033-RHLN15-BS00022350	Q2B-GY-ParW246-RHLN15	ParW246	2B	BS00022350	BS00034314	BS00022781	BS00093992|BS00022010|BS00022350	GY_Calc_tha	Grain yield	10.1	-0.26	A	2.9	14.9	53.7	43.4	58.9	2B	189603525	715927631	655607071	WATDE0033	AG1	RHLN15
2B-GY-ParW231-WATDE0030-RHLN16-BS00093992	Q2B-GY-ParW231-RHLN16	ParW231	2B	BS00093992	BS00022950	BS00046601	BS00093992|BS00022946|BS00022781	GY_Calc_tha	Grain yield	6.5	-0.32	A	3.3	16.2	40	15	55.5	2B	44404870	767375355	595126969	WATDE0030	AG2	RHLN16
2B-GY-ParW139-WATDE0017-RHLN17-BS00070861	Q2B-GY-ParW139-RHLN17	ParW139	2B	BS00070861	BS00074661	BS00022674	BS00070861|BS00022350|BS00022765	GY_Calc_tha	Grain yield	9	0.35	B	3.1	12.8	58.4	33.1	61.1	2B	105412667	726547097		WATDE0017	AG7	RHLN17
2B-GY-ParW141-WATDE0018-SBLN13-AX-94976984	Q2B1-GY-ParW141-SBLN13	ParW141	2B1	AX-94976984	AX-94505732	AX-95133267	AX-94529633|AX-95197220|AX-94610157|AX-94499963|AX-94540532|AX-94679104|AX-94592735|AX-95080156|AX-94990648|AX-94698075|AX-94852865|AX-94569814|AX-94694632|AX-94849048|AX-94644806|AX-95150218|AX-94514671|AX-94747962|AX-94499725|AX-94976984	GY_Calc_tha	Grain yield	10.1	0.47	B	3.3	15.5	72.7	7.5	78.7	2B	4720611	70881247	47158290	WATDE0018	AG6	SBLN13
2B-GY-ParW670-WATDE0087-JILN17-BS00074661	Q2B-GY-ParW670-JILN17	ParW670	2B1	BS00074661	BS00022126	BS00074661		GY_Calc_tha		0.5	-0.007	A	2.2	10.1	49	31.9	53.9	2B	12076811	105412667	105412632	WATDE0087	AG5	JILN17
2B-GY-ParGar-Garcia-CFNI17-wsnp_JD_c47318_32176833	Q2B-GY-ParGar-CFNI17	ParGar	2B	wsnp_JD_c47318_32176833	RAC875_c15396_90	Excalibur_rep_c108662_132	BS00035335_51|Ku_c12037_482|wsnp_JD_c47318_32176833|Excalibur_c3762_829|Excalibur_c1353_1364	GY_Calc_tha		0	0.18	B	7	17	142	133	154	2B	564234111	682039379	632920783	Garcia	Modern	CFNI17
2B-Hd-ParW034-WATDE0005-JILN11-BS00010688	Q2B1-HD-ParW034-JILN11	ParW034	2B1	BS00010688	BS00064155	BS00074661		Hd_dto_day	Heading time	18.2	-2.1	A	4.2	19.3	2.2			2B	50290471	105412667	58843868	WATDE0005	AG3	JILN11
2B-Hd-ParW034-WATDE0005-JILN11-AX-94817182	Q2B2-HD-ParW034-JILN11	ParW034	2B2	AX-94817182	AX-95205209	AX-94812374		Hd_dto_day	Heading time	18.2	-1.7	A	4.6	12.4	28.7			2B	46891559	68362534	58845570	WATDE0005	AG3	JILN11			2B-50290471-105412667-WATDE0005-PxW34-19-20W2BDTEM-W
2B-Hd-ParW209-WATDE0024-JILN11-BS00014974	Q2B-HD-ParW209-JILN11	ParW209	2B	BS00014974	BS00003719	BS00022966		Hd_dto_day	Heading time	16.4	-1.9	A	5.5	26.2	20			2B	63847189	92996821	52670346	WATDE0024	AG2	JILN11
2B-Hd-ParW707-WATDE0098-JILN13-BS00022950	Q2B-Hd-ParW707-JILN13	ParW707	2B	BS00022950	BS00022493	BS00022873	BS00022950|BS00064156|BS00023097	Hd_dto_day	Heading time	38.1	-1.2	A	4.4	20.3	28	7.9	44.3	2B	26106492	99759678	44404870	WATDE0098	AG3	JILN13
2B-Hd-ParW827-WATDE0118-JILN13-BS00042829	Q2B-Hd-ParW827-JILN13	ParW827	2B	BS00042829	BS00076982	BS00059315	BS00022734|BS00042829|BS00040635|BS00074661	Hd_dto_day	Heading time	41.8	-1.6	A	4.1	18.4	30.7	20	36.4	2B	32871763	138536901	65375364	WATDE0118	AG1	JILN13
2B-Hd-ParW160-WATDE0021-JILN14-BS00093992	Q2B-Hd-ParW160-JILN14	ParW160	2B	BS00093992	BS00022873	BS00022781	BS00093992|BS00022350|BS00022946	Hd_dto_day	Heading time	32.1	0.73	B	2	10.1	48	37.1	51.9	2B	99759678	715927631	595126969	WATDE0021	AG7	JILN14
2B-Hd-ParW731-WATDE0101-JILN14-BS00064156	Q2B-Hd-ParW731-JILN14	ParW731	2B	BS00064156	BS00022493	BS00022873	BS00064156|BS00042829	Hd_dto_day	Heading time	25	-2.4	A	6.4	27.8	24	11.4	40.8	2B	26106492	99759678	50290460	WATDE0101	AG3	JILN14
2B-Hd-ParW811-WATDE0115-JILN14-BS00042829	Q2B1-Hd-ParW811-JILN14	ParW811	2B1	BS00042829	BS00076982	BS00022966	BS00064156|BS00042829	Hd_dto_day	Heading time	23.5	-2.1	A	9	36	24	19.1	29.5	2B	32871763	92996821	65375364	WATDE0115	AG1	JILN14
2B-Hd-ParW694-WATDE0093-JILN15-BS00023097	Q2B-Hd-ParW694-JILN15	ParW694	2B	BS00023097	BS00023097	BS00074661		Hd_dto_day	Heading time	24.9	-1.8	A	5.2	29.9	0	0	7.2	2B	65228994	105412667	65228994	WATDE0093	AG3	JILN15
2B-Hd-ParW694-WATDE0093-JILN16-BS00023097	Q2B-Hd-ParW694-JILN16	ParW694	2B	BS00023097	BS00023097	BS00074661		Hd_dto_day	Heading time	28	-2.2	A	8.3	38.7	0	0	7.2	2B	65228994	105412667	65228994	WATDE0093	AG3	JILN16
2B-Hd-ParW700-WATDE0095-JILN17-BS00064156	Q2B-HD-ParW700-JILN17	ParW700	2B	BS00064156	BS00076982	BS00074661		Hd_dto_day	Heading time	25	-1.3	A	6	27.2	28			2B	32871763	105412667		WATDE0095	AG1	JILN17
2B-Hd-ParW624-WATDE0079-JILN20-BS00022350	Q2B-Hd-ParW624-JILN20	ParW624	2B	BS00022350	BS00022126	BS00022765	BS00070861|BS00022350|BS00022946	Hd_dto_day	Heading time	29.2	0.87	B	3.3	13.7	20.8	0	23.9	2B	12076811	713938901	655607071	WATDE0079	AG5	JILN20
2B-Hd-ParW698-WATDE0094-JILN20-BS00042829	Q2B-Hd-ParW698-JILN20	ParW698	2B	BS00042829	BS00076982	BS00081757	BS00042829|BS00026412|BS00022873	Hd_dto_day	Heading time	23.3	-1.6	A	4.9	21.8	34.9	29.5	51.9	2B	32871763	184513698	65375364	WATDE0094	AG1	JILN20
2B-Hd-ParW034-WATDE0005-SD15-AX-94842402	Q2B-Hd-ParW034-SD15	ParW034	2B2	AX-94842402	AX-94527740	AX-94525631	AX-94842402	Hd_dto_day		50.4	-9.9	A	18.3	66.6	27.6	25.3	28.2	2B	51930364	58324948	54768699	WATDE0005	AG3	SD15		2B-50290471-105412667-WATDE0005-PxW34-19-20W2BDTEM-W
2B-Hd-ParW034-WATDE0005-RHHN14-BS00014974	Q2B-Hd-ParW034-RHHN14	ParW034	2B	BS00014974	BS00064155	BS00074661	BS00014974|BS00010688|BS00023097	Hd_dto_day		33.4	-1.7	A	5.5	24.2	0.6	0	14.4	2B	50290471	105412667	52670311	WATDE0005	AG3	RHHN14
2B-Hd-ParPfau-WREN0313-CFLN15-AX-94525631	Q2B-Hd-ParPfau-CFLN15	ParPfau	2B	AX-94525631	AX-95142610	AX-94645948	AX-94747962|AX-95076637|AX-94459800|AX-94842402|AX-94525631|AX-94817182|AX-94387960|AX-94503018|AX-94768203|AX-95160459|AX-94561290|AX-94886530|AX-94433021	Hd_dto_day		110.933	-3.027	A	4.8	13.9	90.022	83.42	105.346	2B	44941320	76486442	58324913	WREN0313	Modern	CFLN15
2B-Hd-ParBaj-WREN0300-CFLN15-AX-94940971	Q2Bb-Hd-ParBaj-CFLN15	ParBaj	2Bb	AX-94940971	AX-94966965	AX-94940971	AX-94396682|AX-94694632|AX-94569814	Hd_dto_day		109.798	-2.129	A	4.4	6	62.313	55.855	62.313	2B	30158452	33839683	33839648	WREN0300	Modern	CFLN15
2B-HI-ParW209-WATDE0024-RHHN12-BS00011187	Q2B-HI-ParW209-RHHN12	ParW209	2B	BS00011187	BS00010688	BS00093992	BS00022966|BS00011187	HI_Calc_pct	Harvest index	25.4	-2.2	A	2.5	12.9	36	22.8	51.2	2B	58843868	595126969	175537340	WATDE0024	AG2	RHHN12
2B-HI-ParW110-WATDE0014-RHHN16-BS00073542	Q2B-HI-ParW110-RHHN16	ParW110	2B	BS00073542	BS00022126	BS00074661	BS00073542|BS00034314	HI_Calc_pct	Harvest index	24.4	-1.7	A	2.2	9.9	16	0	30.7	2B	12076811	105412667	24510191	WATDE0014	AG2	RHHN16
2B-HI-ParW032-WATDE0004-RHHN17-BS00022873	Q2B-HI-ParW032-RHHN17	ParW032	2B	BS00022873	BS00022950	BS00022946	BS00026412|BS00022873	HI_Calc_pct	Harvest index	42.6	1.5	B	3.1	15.7	10.8	0	32.5	2B	44404870	673981001		WATDE0004	AG5	RHHN17
2B-HI-ParW141-WATDE0018-RHLN12-AX-94397647	Q2B1-HI-ParW141-RHLN12	ParW141	2B1	AX-94397647	AX-95118494	AX-94393895	AX-94499577|AX-94475048|AX-94879894|AX-95115111|AX-94477389|AX-94576276|AX-94398307|AX-94385162|AX-94421912|AX-94883446|AX-94852864|AX-95002337|AX-94415371|AX-94744484|AX-94391786|AX-94569570|AX-94836731|AX-94425612|AX-94571564|AX-94632483|AX-94485810|AX-95015178|AX-94778887|AX-94535184|AX-95149329|AX-94560605|AX-94603255|AX-95140179|AX-94547426|AX-94623285|AX-95248718|AX-94515120|AX-94383575|AX-…	HI_Calc_pct	Harvest index	30.9	1.1	B	3.2	15.2	192	136.6	223	2B	161146373	788665015	753324477	WATDE0018	AG6	RHLN12
2B-HI-ParW141-WATDE0018-RHLN12-BS00010432	Q2B2-HI-ParW141-RHLN12	ParW141	2B2	BS00010432	BS00021713	BS00003673	BS00010432	HI_Calc_pct	Harvest index	30.9	1.1	B	3.1	14.2	28.7	21	29.9	2B	698208610	765277129	749418195	WATDE0018	AG6	RHLN12
2B-HI-ParW352-WATDE0047-RHLN12-AX-95017329	Q2B1-HI-ParW352-RHLN12	ParW352	2B1	AX-95017329	AX-94381971	AX-95087261	AX-95017329|AX-95242045|AX-95153769|AX-94890379|AX-94882514	HI_Calc_pct	Harvest index	29.9	-1.2	A	4.5	20.9	112	102.6	121.7	2B	775165476	793033991	779341647	WATDE0047	AG4	RHLN12			2B-14834601-792711253-WATDE0047
2B-HI-ParW468-WATDE0061-RHLN13-BS00022493	Q2B-HI-ParW468-RHLN13	ParW468	2B	BS00022493	BS00081871	BS00064156	BS00022493|BS00009848	HI_Calc_pct	Harvest index	40.9	-2.4	A	3.2	13	16	0	29.1	2B	12076708	50290460	26106492	WATDE0061	AG3	RHLN13		2B-4646971-685267688-WATDE0061
2B-HI-ParW468-WATDE0061-RHLN13-AX-94945766	Q2B1-HI-ParW468-RHLN13	ParW468	2B1	AX-94945766	AX-94540532	AX-94747962	AX-94945766|AX-94569814|AX-94694632|AX-94396682|AX-94940971	HI_Calc_pct	Harvest index	40.9	-2.2	A	3.3	12.7	36	30.2	53.7	2B	26106474	49980643	30497799	WATDE0061	AG3	RHLN13		2B-4646971-685267688-WATDE0061
2B-HI-ParW032-WATDE0004-RHLN17-BS00022873	Q2B-HI-ParW032-RHLN17	ParW032	2B	BS00022873	BS00022950	BS00022946	BS00026412|BS00022873	HI_Calc_pct	Harvest index	45.2	1.6	B	3	15.4	16	0	32.5	2B	44404870	673981001		WATDE0004	AG5	RHLN17
2B-HI-ParW034-WATDE0005-SBHN13-AX-94526671	Q2B1-HI-ParW034-SBHN13	ParW034	2B1	AX-94526671	AX-94642776	AX-94670978	AX-94526671|AX-94642093|AX-95173587	HI_Calc_pct	Harvest index	0.5	0.008	B	3.5	16.3	2.4	0	7	2B	11076333	13767198	5669166	WATDE0005	AG3	SBHN13			2B-50290471-105412667-WATDE0005-PxW34-19-20W2BDTEM-W
2B-HI-ParW468-WATDE0061-SBLN13-BS00014974	Q2B-HI-ParW468-SBLN13	ParW468	2B	BS00014974	BS00009848	BS00010688	BS00064156|BS00014974	HI_Calc_pct	Harvest index	0.5	-0.013	A	4.5	21.5	29.8	23.6	32	2B	30499381	58843868	52670346	WATDE0061	AG3	SBLN13		2B-4646971-685267688-WATDE0061
2B-HI-ParW199-WATDE0023-RHHN14-BS00081013	Q2B-HI-ParW199-RHHN14	ParW199	2B	BS00081013	BS00023068	BS00022919	BS00027693|BS00084668|BS00072058|BS00081871|BS00022126|BS00022493|BS00065040|BS00023195|BS00064156|BS00023097|BS00042829|BS00022422|BS00067337|BS00038218|BS00040635|BS00022869|BS00079213|BS00074661|BS00022873|BS00088573|BS00059315|BS00089734|BS00022417|BS00034314|BS00041323|BS00081757|BS00064448|BS00035335|BS00093992|BS00067413|BS00105409|BS00075832|BS00047890|BS00073157|BS00081013|BS00090234|BS0…	HI_Calc_pct		73.6	-2.6	A	1.2	4.9	76.5	0	119.9	2B	3299234	787956872	680322515	WATDE0023	AG3	RHHN14			2B-123100467-792711253-WATDE0023
2B-Mat-ParW141-WATDE0018-RHHN13-AX-95118494	Q2B1-Mat-ParW141-RHHN13	ParW141	2B1	AX-95118494	AX-94889709	AX-94852864	AX-94568215|AX-95123511|AX-94503018|AX-94572385|AX-95160459|AX-94924039|AX-94689320|AX-94640027|AX-94814592|AX-94505329|AX-95170554|AX-94664877|AX-94518823|AX-94566008|AX-95012027|AX-94475250|AX-95240708|AX-94759165|AX-94747844|AX-94481480|AX-94463113|AX-94993660|AX-94420080|AX-94518905|AX-95118494|AX-94499577|AX-94475048|AX-94879894|AX-95115111|AX-94477389|AX-94576276|AX-94398307|AX-94385162|AX-…	Mat_dto_day	Maturity time	94.9	1.2	B	3.9	17.2	136.6	89.7	155.1	2B	70881282	547837093	161146373	WATDE0018	AG6	RHHN13
2B-Mat-ParW231-WATDE0030-RHHN15-BS00093992	Q2B-TTM-ParW231-RHHN15	ParW231	2B	BS00093992	BS00076982	BS00022781	BS00022950|BS00093992|BS00022946	Mat_dto_day	Maturity time	2367.6	-3.6	A	2.5	12.9	36	9.8	46.5	2B	32871763	715927631	595126969	WATDE0030	AG2	RHHN15
2B-Mat-ParW209-WATDE0024-RHLN12-BS00009972	Q2B-Mat-ParW209-RHLN12	ParW209	2B	BS00009972	BS00023068	BS00009972		Mat_dto_day	Maturity time	92.5	0.29	B	10	42.5	127.6	126.9	127.6	2B	3299234	4665507	4665507	WATDE0024	AG2	RHLN12
2B-Mat-ParW219-WATDE0027-RHLN15-BS00022674	Q2B-Mat-ParW219-RHLN15	ParW219	2B	BS00022674	BS00070861	BS00046601	BS00022350|BS00022781|BS00022674	Mat_dto_day	Maturity time	82.6	1.2	B	6.1	26.5	56	44.8	62.5	2B	635075945	767375355	726547097	WATDE0027	AG6	RHLN15
2B-Mat-ParW468-WATDE0061-RHHN12-BS00081871	Q2B-Mat-ParW468-RHHN12	ParW468	2B	BS00081871	BS00081871	BS00014974	BS00009848	Mat_dto_day		3.2	-0.56	A	2.7	13.7	9	0	43	2B	12076708	52670346	12076559	WATDE0061	AG3	RHHN12		2B-4646971-685267688-WATDE0061
2B-NDVI-ParW034-WATDE0005-SBLN13-BS00004433	Q2B-NDVI-ParW034-SBLN13	ParW034	2B1	BS00004433	BS00011187	BS00105409	BS00004433|BS00019285|BS00011315	NDVI_M_Idx		0.8	0.003	B	2.6	11.9	29.5	19.9	34.3	2B	175537340	655013497	546202099	WATDE0005	AG3	SBLN13			2B-50290471-105412667-WATDE0005-PxW34-19-20W2BDTEM-W
2B-NDVI-ParW141-WATDE0018-SBLN13-AX-94499725	Q2B-NDVI-ParW141-SBLN13	ParW141	2B1	AX-94499725	AX-95150218	AX-95133267	AX-94514671|AX-94747962|AX-94499725|AX-94976984	NDVI_M_Idx		0.6	0.037	B	3.3	12.8	68.7	56.6	78.7	2B	47158255	70881247	49317585	WATDE0018	AG6	SBLN13
2B-NDVI-ParW034-WATDE0005-SBHN13-AX-94566008	Q2B-NDVI-ParW034-SBHN13	ParW034	2B2	AX-94566008	AX-94812374	AX-94993660	AX-94505329|AX-94441179|AX-95652726|AX-95170554|AX-94807485|AX-94657721|AX-94566008|AX-94506263	NDVI_M_Idx		0.4	0.024	B	2.4	11.4	42.9	32.7	45.3	2B	68362534	143823944	109964632	WATDE0005	AG3	SBHN13			2B-50290471-105412667-WATDE0005-PxW34-19-20W2BDTEM-W
2B-NDVI-ParW141-WATDE0018-SBLN13-AX-94568215	Q2B-NDVI-ParW141-SBLN13	ParW141	2B1	AX-94568215	AX-95133267	AX-94664877	AX-94889709|AX-94568215|AX-95123511|AX-94503018|AX-94572385|AX-95160459|AX-94924039|AX-94689320|AX-94640027|AX-94814592|AX-94505329|AX-95170554	NDVI_M_Idx		0.4	0.027	B	3.2	12.1	97	78.7	108.9	2B	70881247	104241602	75613709	WATDE0018	AG6	SBLN13
2B-NDVI-ParW352-WATDE0047-RHLN12-BS00010685	Q2B-NDVI-ParW352-RHLN12	ParW352	2B	BS00010685	BS00010685	BS00015938		NDVI_M_Idx		0.6	0.015	B	2.1	9.6	0	0	12.1	2B	794049309	799971366	799400000	WATDE0047	AG4	RHLN12			2B-14834601-792711253-WATDE0047
2B-NHI-ParW209-WATDE0024-RHHN12-BS00011187	Q2B-NHI-ParW209-RHHN12	ParW209	2B	BS00011187	BS00010688	BS00093992	BS00022966|BS00011187	NHI_Calc_pct	Nitrogen harvest index	48.8	-2.9	A	3.6	15.8	40	22.8	51.2	2B	58843868	595126969	175537340	WATDE0024	AG2	RHHN12
2B-NHI-ParW352-WATDE0047-RHHN12-BS00009807	Q2B-NHI-ParW352-RHHN12	ParW352	2B	BS00009807	BS00076982	BS00026412	BS00009807	NHI_Calc_pct	Nitrogen harvest index	53.4	-1.8	A	2.9	11.6	24	17.1	37.5	2B	32871763	75609520	52669991	WATDE0047	AG4	RHHN12		2B-14834601-792711253-WATDE0047
2B-NHI-ParW352-WATDE0047-RHHN12-AX-94488059	Q2B1-NHI-ParW352-RHHN12	ParW352	2B1	AX-94488059	AX-94940971	AX-94568215	AX-94488059|AX-95150218|AX-94460663|AX-94514671|AX-94803542|AX-94768203	NHI_Calc_pct	Nitrogen harvest index	53.5	-1.8	A	2.5	12.3	36	28.3	50.1	2B	33839683	75613744	45788614	WATDE0047	AG4	RHHN12		2B-14834601-792711253-WATDE0047
2B-NHI-ParW292-WATDE0038-RHHN13-AX-94903651	Q2B2-NHI-ParW292-RHHN13	ParW292	2B2	AX-94903651	AX-94644991	AX-94781466	AX-95256964|AX-94903651|AX-94646265	NHI_Calc_pct	Nitrogen harvest index	74.7	-0.47	A	3.2	13.2	95.3	89	98.3	2B	726547785	747574153	746036594	WATDE0038	AG6	RHHN13
2B-NHI-ParW352-WATDE0047-RHHN14-BS00093992	Q2B-NHI-ParW352-RHHN14	ParW352	2B	BS00093992	BS00009807	BS00011430	BS00026412|BS00011187|BS00009962|BS00093992|BS00012103|BS00003788|BS00011630|BS00021713|BS00011737|BS00022765	NHI_Calc_pct	Nitrogen harvest index	74.7	0.9	B	3.3	11.7	52	30.1	67.4	2B	52669991	752491171	595126969	WATDE0047	AG4	RHHN14		2B-14834601-792711253-WATDE0047
2B-NHI-ParW231-WATDE0030-RHHN16-BS00093992	Q2B-NHI-ParW231-RHHN16	ParW231	2B	BS00093992	BS00076982	BS00046601	BS00022950|BS00093992|BS00022946|BS00022781	NHI_Calc_pct	Nitrogen harvest index	56.8	-2.3	A	2.7	13.1	32	9.8	55.5	2B	32871763	767375355	595126969	WATDE0030	AG2	RHHN16
2B-NHI-ParW239-WATDE0032-RHHN16-BS00093992	Q2B-NHI-ParW239-RHHN16	ParW239	2B	BS00093992	BS00074661	BS00064740	BS00093992|BS00070861|BS00067413	NHI_Calc_pct	Nitrogen harvest index	57.4	-1.7	A	2.5	11.7	58.4	46.1	66	2B	105412667	715310683	595126969	WATDE0032	AG6	RHHN16
2B-NHI-ParW209-WATDE0024-RHLN12-BS00009807	Q2B-NHI-ParW209-RHLN12	ParW209	2B	BS00009807	BS00003719	BS00022966	BS00064156|BS00009807|BS00014974|BS00010688	NHI_Calc_pct	Nitrogen harvest index	42.9	-3	A	2.4	12.2	17.3	0	35.1	2B	63847189	92996821	52669991	WATDE0024	AG2	RHLN12
2B-NHI-ParW292-WATDE0038-RHLN12-BS00012071	Q2B-NHI-ParW292-RHLN12	ParW292	2B	BS00012071	BS00019285	BS00063729	BS00012071|BS00022350|BS00009247	NHI_Calc_pct	Nitrogen harvest index	59.3	-1.5	A	4.7	18.7	60.8	57.3	68.3	2B	592585149	683756702	635023861	WATDE0038	AG6	RHLN12
2B-NHI-ParW292-WATDE0038-RHLN12-AX-94542864	Q2B2-NHI-ParW292-RHLN12	ParW292	2B2	AX-94542864	AX-94705401	AX-95006189	AX-95630339|AX-94596221|AX-94492853|AX-94682418|AX-94542864|AX-94485810|AX-94386142|AX-94493467|AX-94724650|AX-94389994	NHI_Calc_pct	Nitrogen harvest index	59.3	-1.5	A	3.3	15.2	64	55.1	73.7	2B	601390377	687635459	654485915	WATDE0038	AG6	RHLN12
2B-NHI-ParW352-WATDE0047-RHLN12-BS00009460	Q2B-NHI-ParW352-RHLN12	ParW352	2B	BS00009460	BS00003589	BS00010081	BS00009460	NHI_Calc_pct	Nitrogen harvest index	65.6	-1.6	A	3.9	17.7	92	81.7	101.1	2B	769378166	781181380	779855103	WATDE0047	AG4	RHLN12		2B-14834601-792711253-WATDE0047
2B-NHI-ParW352-WATDE0047-RHLN12-AX-95017329	Q2B1-NHI-ParW352-RHLN12	ParW352	2B1	AX-95017329	AX-94381971	AX-95153769	AX-95017329|AX-95242045	NHI_Calc_pct	Nitrogen harvest index	65.7	-1.2	A	3.3	15.6	112	102.6	119	2B	775165476	788533838	779341647	WATDE0047	AG4	RHLN12		2B-14834601-792711253-WATDE0047
2B-NHI-ParW032-WATDE0004-RHLN17-BS00022873	Q2B-NHI-ParW032-RHLN17	ParW032	2B	BS00022873	BS00022950	BS00022946	BS00026412|BS00022873	NHI_Calc_pct	Nitrogen harvest index	75.1	1.3	B	3.1	15.4	12	0	32.5	2B	44404870	673981001		WATDE0004	AG5	RHLN17
2B-NodepSP-ParW694-WATDE0093-JILN15-BS00074661	Q2B-NodepSP-ParW694-JILN15	ParW694	2B	BS00074661	BS00023097	BS00034314	BS00074661	NodepSP_Calc_NodepSP	Node number per spike	20.8	-0.81	A	4.8	19.2	4	0	13	2B	65228994	189603525	105412667	WATDE0093	AG3	JILN15
2B-NUE-ParW034-WATDE0005-RHHN12-AX-94564516	Q2B2-NUE-ParW034-RHHN12	ParW034	2B2	AX-94564516	AX-94882514	AX-94564516	AX-94693850|AX-94978520|AX-95190992|AX-94575146|AX-94804881|AX-94857027	NUE_Calc_kgkgN	Nitrogen use efficiency	26.1	-2.4	A	3.4	15.8	164.6	156.8	164.6	2B	790751851	793584582	793584582	WATDE0005	AG3	RHHN12			2B-50290471-105412667-WATDE0005-PxW34-19-20W2BDTEM-W
2B-NUE-ParW209-WATDE0024-RHHN12-BS00010688	Q2B-NUE-ParW209-RHHN12	ParW209	2B	BS00010688	BS00003719	BS00022966	BS00064156|BS00009807|BS00014974|BS00010688	NUE_Calc_kgkgN	Nitrogen use efficiency	19.8	-2.1	A	5	16.7	20	0	35.1	2B	63847189	92996821	58843868	WATDE0024	AG2	RHHN12
2B-NUE-ParW231-WATDE0030-RHHN16-BS00093992	Q2B-NUE-ParW231-RHHN16	ParW231	2B	BS00093992	BS00022950	BS00022781	BS00093992|BS00022946	NUE_Calc_kgkgN	Nitrogen use efficiency	30.4	-1.9	A	2.8	13.9	32	15	46.5	2B	44404870	715927631	595126969	WATDE0030	AG2	RHHN16
2B-NUE-ParW209-WATDE0024-RHLN12-BS00010688	Q2B-NUE-ParW209-RHLN12	ParW209	2B	BS00010688	BS00003719	BS00022966	BS00064156|BS00009807|BS00014974|BS00010688	NUE_Calc_kgkgN	Nitrogen use efficiency	37.1	-5.9	A	6	18.1	20	0	35.1	2B	63847189	92996821	58843868	WATDE0024	AG2	RHLN12
2B-NUE-ParW292-WATDE0038-RHLN12-BS00021713	Q2B-NUE-ParW292-RHLN12	ParW292	2B	BS00021713	BS00009247	BS00011483	BS00063729|BS00021713|BS00011737|BS00022781	NUE_Calc_kgkgN	Nitrogen use efficiency	63.2	-3.7	A	4.8	16.9	69.1	66.9	74	2B	664219711	751541324	698208610	WATDE0038	AG6	RHLN12
2B-NUE-ParW292-WATDE0038-RHLN12-AX-94833805	Q2B2-NUE-ParW292-RHLN12	ParW292	2B2	AX-94833805	AX-94389994	AX-95140179	AX-95006189|AX-95149329|AX-94461881|AX-94528088|AX-95171145|AX-94833805|AX-94787649	NUE_Calc_kgkgN	Nitrogen use efficiency	63.1	-3	A	5	15	81.4	70.8	83.6	2B	664220429	714779851	710988131	WATDE0038	AG6	RHLN12
2B-NUE-ParW352-WATDE0047-RHLN12-BS00009519	Q2B-NUE-ParW352-RHLN12	ParW352	2B	BS00009519	BS00011430	BS00009418	BS00010523|BS00009519|BS00003589|BS00009460|BS00010081	NUE_Calc_kgkgN	Nitrogen use efficiency	62	-2.5	A	2.4	11.4	80	67.4	105.1	2B	752491171	793415622	768547763	WATDE0047	AG4	RHLN12			2B-14834601-792711253-WATDE0047
2B-NUE-ParW231-WATDE0030-RHLN16-BS00093992	Q2B-NUE-ParW231-RHLN16	ParW231	2B	BS00093992	BS00022950	BS00046601	BS00093992|BS00022946|BS00022781	NUE_Calc_kgkgN	Nitrogen use efficiency	57.5	-2.2	A	2.6	12.7	36	15	55.5	2B	44404870	767375355	595126969	WATDE0030	AG2	RHLN16
2B-NUE-ParW139-WATDE0017-RHLN17-BS00070861	Q2B-NUE-ParW139-RHLN17	ParW139	2B	BS00070861	BS00074661	BS00022674	BS00070861|BS00022350|BS00022765	NUE_Calc_kgkgN	Nitrogen use efficiency	96.8	3.7	B	3.8	18.6	58.4	33.1	61.1	2B	105412667	726547097		WATDE0017	AG7	RHLN17
2B-NupE-ParW034-WATDE0005-RHHN12-AX-94564516	Q2B2-NupE-ParW034-RHHN12	ParW034	2B2	AX-94564516	AX-94525631	AX-94564516	AX-94817182|AX-94846202|AX-94812374|AX-94505329|AX-94441179|AX-95652726|AX-95170554|AX-94807485|AX-94657721|AX-94566008|AX-94506263|AX-94993660|AX-94533050|AX-94697510|AX-95247247|AX-94755547|AX-94486332|AX-94856162|AX-95093237|AX-94648162|AX-95192394|AX-94404784|AX-94937350|AX-95204727|AX-94539565|AX-94666174|AX-95183980|AX-94878848|AX-94463024|AX-94507617|AX-94661570|AX-94805497|AX-94973623|AX-…	NupE_Calc_kgkgN	Nitrogen uptake efficiency	1.3	-0.074	A	3.1	14.5	164.6	28.2	164.6	2B	58324948	793584582	793584582	WATDE0005	AG3	RHHN12			2B-50290471-105412667-WATDE0005-PxW34-19-20W2BDTEM-W
2B-NupE-ParW209-WATDE0024-RHHN12-BS00010688	Q2B-NupE-ParW209-RHHN12	ParW209	2B	BS00010688	BS00003719	BS00022966	BS00064156|BS00009807|BS00014974|BS00010688	NupE_Calc_kgkgN	Nitrogen uptake efficiency	1.3	-0.065	A	2.8	12.9	22.8	0	35.1	2B	63847189	92996821	58843868	WATDE0024	AG2	RHHN12
2B-NupE-ParW034-WATDE0005-RHHN13-AX-94969951	Q2B2-NupE-ParW034-RHHN13	ParW034	2B2	AX-94969951	AX-94932277	AX-94509892	AX-94494130|AX-95077319|AX-94488808|AX-94556555|AX-94383575|AX-94765732|AX-95629840|AX-95220018|AX-94945263|AX-95085281|AX-94490490|AX-95191464|AX-94707789|AX-94520483|AX-94974001|AX-95135435|AX-94481202|AX-94969951|AX-94725415|AX-94381971	NupE_Calc_kgkgN	Nitrogen uptake efficiency	1	-0.036	A	3.4	15.9	125	98.9	136.2	2B	725960644	777301801	775053028	WATDE0005	AG3	RHHN13			2B-50290471-105412667-WATDE0005-PxW34-19-20W2BDTEM-W
2B-NupE-ParW352-WATDE0047-RHHN13-BS00026412	Q2B-NupE-ParW352-RHHN13	ParW352	2B	BS00026412	BS00009807	BS00011187	BS00026412	NupE_Calc_kgkgN	Nitrogen uptake efficiency	0.9	0.026	B	2.8	13.3	37.5	30.1	40.8	2B	52669991	175537340	75609520	WATDE0047	AG4	RHHN13		2B-14834601-792711253-WATDE0047
2B-NupE-ParW209-WATDE0024-RHLN12-BS00010688	Q2B-NupE-ParW209-RHLN12	ParW209	2B	BS00010688	BS00003719	BS00022966	BS00064156|BS00009807|BS00014974|BS00010688	NupE_Calc_kgkgN	Nitrogen uptake efficiency	2.2	-0.12	A	3.1	12.1	24	0	35.1	2B	63847189	92996821	58843868	WATDE0024	AG2	RHLN12
2B-NupE-ParW034-WATDE0005-RHLN14-AX-94817182	Q2B2-NupE-ParW034-RHLN14	ParW034	2B2	AX-94817182	AX-94527740	AX-94505329	AX-94842402|AX-94525631|AX-94817182|AX-94846202|AX-94812374	NupE_Calc_kgkgN	Nitrogen uptake efficiency	1.9	-0.074	A	5.9	23	28.7	25.3	37.4	2B	51930364	89491655	58845570	WATDE0005	AG3	RHLN14		2B-50290471-105412667-WATDE0005-PxW34-19-20W2BDTEM-W
2B-NutE-ParW209-WATDE0024-RHHN13-BS00022064	Q2B-NutE-ParW209-RHHN13	ParW209	2B	BS00022064	BS00022781	BS00046601	BS00022064	NutE_Calc_kgkgN	Grain Nitrogen utilization efficiency	29.3	0.72	B	4.8	17.1	72.4	67.4	74.6	2B	715927631	767375355	749972453	WATDE0024	AG2	RHHN13
2B-NutE-ParW231-WATDE0030-RHHN16-BS00093992	Q2B-NutE-ParW231-RHHN16	ParW231	2B	BS00093992	BS00022950	BS00022781	BS00093992|BS00022946	NutE_Calc_kgkgN	Grain Nitrogen utilization efficiency	20.4	-0.96	A	2.3	11.7	32	15	46.5	2B	44404870	715927631	595126969	WATDE0030	AG2	RHHN16
2B-NutE-ParW209-WATDE0024-RHLN12-BS00014974	Q2B-NutE-ParW209-RHLN12	ParW209	2B	BS00014974	BS00003719	BS00022966	BS00064156|BS00009807|BS00014974|BS00010688	NutE_Calc_kgkgN	Grain Nitrogen utilization efficiency	17	-1.8	A	4.4	15	20	0	35.1	2B	63847189	92996821	52670346	WATDE0024	AG2	RHLN12
2B-NutE-ParW292-WATDE0038-RHLN12-BS00012071	Q2B-NutE-ParW292-RHLN12	ParW292	2B	BS00012071	BS00019285	BS00009247	BS00012071|BS00022350	NutE_Calc_kgkgN	Grain Nitrogen utilization efficiency	27.7	-1.1	A	7.5	25.3	60.8	57.3	66.9	2B	592585149	664219711	635023861	WATDE0038	AG6	RHLN12
2B-NutE-ParW292-WATDE0038-RHLN12-AX-94542864	Q2B2-NutE-ParW292-RHLN12	ParW292	2B2	AX-94542864	AX-94705401	AX-94724650	AX-95630339|AX-94596221|AX-94492853|AX-94682418|AX-94542864|AX-94485810|AX-94386142|AX-94493467	NutE_Calc_kgkgN	Grain Nitrogen utilization efficiency	27.7	-1.2	A	4.9	19.3	64.1	55.1	68.3	2B	601390377	657854248	654485915	WATDE0038	AG6	RHLN12
2B-NutE-ParW352-WATDE0047-RHLN12-BS00010081	Q2B-NutE-ParW352-RHLN12	ParW352	2B	BS00010081	BS00003589	BS00009418	BS00009460|BS00010081	NutE_Calc_kgkgN	Grain Nitrogen utilization efficiency	29.6	-0.99	A	4	14.1	92	81.7	105.1	2B	769378166	793415622	781181380	WATDE0047	AG4	RHLN12			2B-14834601-792711253-WATDE0047
2B-NutE-ParW352-WATDE0047-RHLN14-BS00012103	Q2B-NutE-ParW352-RHLN14	ParW352	2B	BS00012103	BS00009962	BS00011430	BS00093992|BS00012103|BS00003788|BS00011630|BS00021713|BS00011737|BS00022765	NutE_Calc_kgkgN	Grain Nitrogen utilization efficiency	44.4	-0.94	A	3.9	17.6	57.3	45.8	67.4	2B	545267573	752491171	680577663	WATDE0047	AG4	RHLN14		2B-14834601-792711253-WATDE0047
2B-NutE-ParW218-WATDE0026-RHLN17-BS00046601	Q2B-NutE-ParW218-RHLN17	ParW218	2B	BS00046601	BS00022781	BS00046601		NutE_Calc_kgkgN	Grain Nitrogen utilization efficiency	36.7	0.52	B	3.2	16.5	82.5	72.3	82.5	2B	715927631	767375355		WATDE0026	AG6	RHLN17
2B-PH-ParW707-WATDE0098-JILN13-BS00063729	Q2B-PH-ParW707-JILN13	ParW707	2B	BS00063729	BS00034314	BS00022919	BS00093992|BS00022010|BS00022350|BS00022946|BS00063729|BS00022781|BS00022497|BS00046601	PH_M_cm	Plant height	87.2	-3.7	A	3	14.1	64	49	96.5	2B	189603525	787956872	683756702	WATDE0098	AG3	JILN13
2B-PH-ParW126-WATDE0015-JILN14-BS00034314	Q2B-PH-ParW126-JILN14	ParW126	2B	BS00034314	BS00022873	BS00093992	BS00034314	PH_M_cm	Plant height	80.2	-4.2	A	4.9	23.1	8	0	16.7	2B	99759678	595126969	189603525	WATDE0015	AG3	JILN14
2B-PH-ParW032-WATDE0004-JILN15-BS00022946	Q2B-PH-ParW032-JILN15	ParW032	2B	BS00022946	BS00022950	BS00046601	BS00026412|BS00022873|BS00022946|BS00022781	PH_M_cm	Plant height	100	-3.4	A	2.5	12.2	28	0	44.6	2B	44404870	767375355	673981001	WATDE0004	AG5	JILN15
2B-PH-ParW103-WATDE0013-JILN17-BS00023097	Q2B-PH-ParW103-JILN17	ParW103	2B	BS00023097	BS00022950	BS00022873	BS00023097|BS00022966	PH_M_cm	Plant height	97.8	-3.1	A	4.6	15.8	40	34.6	43.8	2B	44404870	99759678		WATDE0013	AG7	JILN17
2B-PH-ParW700-WATDE0095-JILN17-BS00081757	Q2B-PH-ParW700-JILN17	ParW700	2B	BS00081757	BS00042829	BS00093992	BS00074661|BS00081757|BS00034314	PH_M_cm	Plant height	93	-3.4	A	4.8	18.3	44.8	33.7	56.2	2B	65375364	595126969		WATDE0095	AG1	JILN17
2B-PH-ParW034-WATDE0005-RHHN12-BS00010688	Q2B1-PH-ParW034-RHHN12	ParW034	2B1	BS00010688	BS00014974	BS00074661	BS00010688|BS00023097	PH_M_cm	Plant height	97.5	-4.6	A	5.2	19.4	2.2	0.6	14.4	2B	52670346	105412667	58843868	WATDE0005	AG3	RHHN12			2B-50290471-105412667-WATDE0005-PxW34-19-20W2BDTEM-W
2B-PH-ParW034-WATDE0005-RHHN12-AX-94525631	Q2B2-PH-ParW034-RHHN12	ParW034	2B2	AX-94525631	AX-95205209	AX-94441179	AX-94656096|AX-94527740|AX-94842402|AX-94525631|AX-94817182|AX-94846202|AX-94812374|AX-94505329	PH_M_cm	Plant height	97.4	-4	A	4.2	19.4	28	24	38.5	2B	46891559	91043980	58324948	WATDE0005	AG3	RHHN12			2B-50290471-105412667-WATDE0005-PxW34-19-20W2BDTEM-W
2B-PH-ParW141-WATDE0018-RHHN12-AX-94993660	Q2B1-PH-ParW141-RHHN12	ParW141	2B1	AX-94993660	AX-95240708	AX-95118494	AX-94759165|AX-94747844|AX-94481480|AX-94463113|AX-94993660|AX-94420080|AX-94518905	PH_M_cm	Plant height	108.9	2.4	B	3.1	11	132.2	123.1	136.6	2B	134996724	161146373	143823944	WATDE0018	AG6	RHHN12
2B-PH-ParW034-WATDE0005-RHHN14-BS00010688	Q2B1-PH-ParW034-RHHN14	ParW034	2B1	BS00010688	BS00064155	BS00074661	BS00014974|BS00010688|BS00023097	PH_M_cm	Plant height	107.4	-5.7	A	4.1	16	2.2	0	14.4	2B	50290471	105412667	58843868	WATDE0005	AG3	RHHN14
2B-PH-ParW034-WATDE0005-RHHN14-AX-94842402	Q2B2-PH-ParW034-RHHN14	ParW034	2B2	AX-94842402	AX-94449117	AX-94812374	AX-95003644|AX-94432295|AX-95205209|AX-94656096|AX-94527740|AX-94842402|AX-94525631|AX-94817182|AX-94846202	PH_M_cm	Plant height	107.3	-4.7	A	3.3	12.9	27.6	13	32.7	2B	32884866	68362534	54768734	WATDE0005	AG3	RHHN14			2B-50290471-105412667-WATDE0005-PxW34-19-20W2BDTEM-W
2B-PH-ParW141-WATDE0018-RHHN14-BS00021713	Q2B2-PH-ParW141-RHHN14	ParW141	2B2	BS00021713	BS00011315	BS00088516	BS00009247|BS00021713|BS00010432|BS00003673|BS00022222	PH_M_cm	Plant height	126.6	-3.4	A	3.3	18.2	24	17.7	50.2	2B	647317408	793141024	698208610	WATDE0018	AG6	RHHN14
2B-PH-ParW199-WATDE0023-RHHN14-BS00042829	Q2B-PH-ParW199-RHHN14	ParW199	2B	BS00042829	BS00023195	BS00059315	BS00064156|BS00042829|BS00022422|BS00074661	PH_M_cm	Plant height	97.7	-3.9	A	2.8	15	40	20.6	57.2	2B	32065187	138536901	65375364	WATDE0023	AG3	RHHN14			2B-123100467-792711253-WATDE0023
2B-PH-ParW209-WATDE0024-RHHN14-BS00014974	Q2B-PH-ParW209-RHHN14	ParW209	2B	BS00014974	BS00010688	BS00003719	BS00064156|BS00009807|BS00014974	PH_M_cm	Plant height	106.4	-4.5	A	4.6	22.7	18.1	0	22.8	2B	58843868	63847189	52670346	WATDE0024	AG2	RHHN14
2B-PH-ParW246-WATDE0033-RHHN15-BS00022781	Q2B-PH-ParW246-RHHN15	ParW246	2B	BS00022781	BS00022010	BS00046601	BS00022350|BS00022781	PH_M_cm	Plant height	114.6	-4.7	A	4.8	13.8	58.9	51.5	69.4	2B	637574351	767375355	715927631	WATDE0033	AG1	RHHN15
2B-PH-ParW032-WATDE0004-RHHN16-BS00022873	Q2B-PH-ParW032-RHHN16	ParW032	2B	BS00022873	BS00022950	BS00022946	BS00026412|BS00022873	PH_M_cm	Plant height	119.2	-3.5	A	4.6	21.5	20	0	32.5	2B	44404870	673981001	99759678	WATDE0004	AG5	RHHN16
2B-PH-ParW032-WATDE0004-RHHN17-BS00022873	Q2B-PH-ParW032-RHHN17	ParW032	2B	BS00022873	BS00022950	BS00022946	BS00026412|BS00022873	PH_M_cm	Plant height	100.2	-2.9	A	2.7	13.6	10.8	0	32.5	2B	44404870	673981001		WATDE0004	AG5	RHHN17
2B-PH-ParW239-WATDE0032-RHHN17-BS00022126	Q2B-PH-ParW239-RHHN17	ParW239	2B	BS00022126	BS00022126	BS00022950	BS00073542	PH_M_cm	Plant height	104.8	0.13	B	2.1	9.4	0	0	33.8	2B	12076811	44404870		WATDE0032	AG6	RHHN17
2B-PH-ParW032-WATDE0004-RHHN18-BS00022873	Q2B-PH-ParW032-RHHN18	ParW032	2B	BS00022873	BS00022950	BS00022946	BS00026412|BS00022873	PH_M_cm	Plant height	113.5	-4.4	A	4.4	21.8	10.8	0	32.5	2B	44404870	673981001	99759678	WATDE0004	AG5	RHHN18
2B-PH-ParW141-WATDE0018-RHLN13-BS00011275	Q2B2-PH-ParW141-RHLN13	ParW141	2B2	BS00011275	BS00010432	BS00010442	BS00011275|BS00009442|BS00011315|BS00009247|BS00021713	PH_M_cm	Plant height	102.9	-3.2	A	3.1	17.2	16.4	0	28.7	2B	749418195	793583063	640102856	WATDE0018	AG6	RHLN13
2B-PH-ParW352-WATDE0047-RHLN13-BS00009807	Q2B-PH-ParW352-RHLN13	ParW352	2B	BS00009807	BS00076982	BS00026412	BS00009807	PH_M_cm	Plant height	117.3	-2.4	A	3.6	13.7	24	17.1	37.5	2B	32871763	75609520	52669991	WATDE0047	AG4	RHLN13		2B-14834601-792711253-WATDE0047
2B-PH-ParW352-WATDE0047-RHLN13-AX-94488059	Q2B1-PH-ParW352-RHLN13	ParW352	2B1	AX-94488059	AX-94940971	AX-94768203	AX-94488059|AX-95150218|AX-94460663|AX-94514671|AX-94803542	PH_M_cm	Plant height	117.3	-2.3	A	3.9	11.4	37.4	28.3	46.5	2B	33839683	64988290	45788614	WATDE0047	AG4	RHLN13		2B-14834601-792711253-WATDE0047
2B-PH-ParW199-WATDE0023-RHLN14-BS00041323	Q2B-PH-ParW199-RHLN14	ParW199	2B	BS00041323	BS00074661	BS00064448	BS00059315|BS00089734|BS00041323	PH_M_cm	Plant height	82.8	-4.6	A	7.7	25.5	64	53.3	72.1	2B	105412667	592039556	180543442	WATDE0023	AG3	RHLN14			2B-123100467-792711253-WATDE0023
2B-PH-ParW352-WATDE0047-RHLN14-BS00076982	Q2B-PH-ParW352-RHLN14	ParW352	2B	BS00076982	BS00022493	BS00009807	BS00076982	PH_M_cm	Plant height	119.7	-3.3	A	2.5	14.2	16	9.4	30.1	2B	26106492	52669991	32871763	WATDE0047	AG4	RHLN14		2B-14834601-792711253-WATDE0047
2B-PH-ParW246-WATDE0033-RHLN15-BS00022781	Q2B-PH-ParW246-RHLN15	ParW246	2B	BS00022781	BS00022010	BS00046601	BS00022350|BS00022781	PH_M_cm	Plant height	101.7	-4.2	A	3.2	11	58.9	51.5	69.4	2B	637574351	767375355	715927631	WATDE0033	AG1	RHLN15
2B-PH-ParW032-WATDE0004-RHLN16-BS00022946	Q2B-PH-ParW032-RHLN16	ParW032	2B	BS00022946	BS00022873	BS00022781	BS00022946	PH_M_cm	Plant height	105.9	-3.9	A	4	19.9	24	10.8	36.8	2B	99759678	715927631	673981001	WATDE0004	AG5	RHLN16
2B-PH-ParW032-WATDE0004-RHLN17-BS00026412	Q2B-PH-ParW032-RHLN17	ParW032	2B	BS00026412	BS00022950	BS00022946	BS00026412|BS00022873	PH_M_cm	Plant height	94.4	-3	A	4.5	21.8	4	0	32.5	2B	44404870	673981001		WATDE0004	AG5	RHLN17
2B-PH-ParW032-WATDE0004-RHLN18-BS00022873	Q2B-PH-ParW032-RHLN18	ParW032	2B	BS00022873	BS00026412	BS00022946	BS00022873	PH_M_cm	Plant height	107.4	-5.3	A	5.5	26.1	12	8.8	32.5	2B	75609520	673981001	99759678	WATDE0004	AG5	RHLN18
2B-PH-ParW044-WATDE0008-JILN20-BS00034314	Q2B-PH-ParW044-JILN20	ParW044	2B	BS00034314	BS00076982	BS00022781	BS00022126|BS00059315|BS00074661|BS00034314	PH_M_cm		81.5	-3.4	A	3.2	8.3	66.6	0	76.5	2B	32871763	715927631	189603490	WATDE0008	AG7	JILN20
2B-PH-ParPfau-WREN0313-CFLN15-AX-94561290	Q2B-PH-ParPfau-CFLN15	ParPfau	2B	AX-94561290	AX-95076637	AX-94645948	AX-94459800|AX-94842402|AX-94525631|AX-94817182|AX-94387960|AX-94503018|AX-94768203|AX-95160459|AX-94561290|AX-94886530|AX-94433021	PH_M_cm		93.567	-3.695	A	3.6	13	92.576	86.711	105.346	2B	50290460	76486442	65375329	WREN0313	Modern	CFLN15
2B-PH-ParBaj-WREN0300-CFLN15-AX-94694632	Q2Bb-PH-ParBaj-CFLN15	ParBaj	2Bb	AX-94694632	AX-95128254	AX-94940971	AX-94966965|AX-94396682|AX-94694632|AX-94569814	PH_M_cm		96.208	-3.337	A	4.6	9.9	58.878	54.962	62.313	2B	30158464	33839683	31613955	WREN0300	Modern	CFLN15
2B-PstriSev.m06d30-ParW700-LIM20-BS00074661	Q2B-YR-ParW700-LIM20	ParW700	2B	BS00074661	BS00042829	BS00093992	BS00074661|BS00081757|BS00034314	PstriSev_E_1to9	Stripe rust incidence	29.618	-14.985	A	4.335	20.092	41.4	33.7	56.2	2B	65375364	595126969	105412667	WATDE0095	AG1	LIM20
2B-PstriSev.m06d16-ParW042-RAG20-BS00022946	Q2B-YR-ParW042-RAG20	ParW042	2B	BS00022946	BS00022350	BS00022781	BS00022946	PstriSev_E_1to9	Stripe rust incidence	2.023	-0.816	A	11.504	45.992	44	42.1	45.8	2B	655607071	715927631	673981001	WATDE0007	AG2	RAG20
2B-PstriSev.m05d28-ParW042-RAG20-BS00022946	Q2B-YR-ParW042-RAG20	ParW042	2B	BS00022946	BS00022350	BS00022781	BS00022946	PstriSev_E_1to9	Stripe rust incidence	1.907	-0.791	A	13.028	50.224	44	42.1	45.8	2B	655607071	715927631	673981001	WATDE0007	AG2	RAG20
2B-PstriSev.m05d24-ParW580-RAG22-BS00034314	Q2B-YR-ParW580-RAG22	ParW580	2B	BS00034314	BS00074661	BS00034314		PstriSev_E_1to9	Stripe rust incidence	3.252	-1.791	A	13.2	42.6	38	35.1	39	2B	105412667	189603525	189603525	WATDE0076	AG4	RAG22
2B-PstriSev.m06d13-ParW580-RAG22-BS00034314	Q2B-YR-ParW580-RAG22	ParW580	2B	BS00034314	BS00074661	BS00070861	BS00034314	PstriSev_E_1to9	Stripe rust incidence	3.851	-2.36	A	16	49.6	39	35.1	45.4	2B	105412667	635075945	189603525	WATDE0076	AG4	RAG22
2B-PstriSev.m06d10-ParW042-ELS21-BS00046601	Q2B-YR-ParW042-ELS21	ParW042	2B	BS00046601	BS00022950	BS00046601	BS00022873|BS00034314|BS00022350|BS00022946|BS00022781	PstriSev_E_1to9	Stripe rust incidence	0.926	-0.477	A	3.247	15.792	54.5	0	54.5	2B	44404870	767375355	767375355	WATDE0007	AG2	ELS21
2B-PstriSev-ParW700-KWS21-BS00074661	Q2B-YR-ParW700-KWS21	ParW700	2B	BS00074661	BS00064156	BS00093992	BS00042829|BS00074661|BS00081757|BS00034314	PstriSev_E_1to9	Stripe rust incidence	3.584	-0.886	A	3.5	14.5	41.4	25.1	56.2	2B	50290460	595126969	105412667	WATDE0095	AG1	KWS21
2B-SplN-ParW694-WATDE0093-JILN15-BS00074661	Q2B-SplN-ParW694-JILN15	ParW694	2B	BS00074661	BS00023097	BS00034314	BS00074661	SplN_Ct_SplSpk	Spikelet number	20.8	-0.82	A	4.3	17.4	4	0	13	2B	65228994	189603525	105412667	WATDE0093	AG3	JILN15
2B-SplN-ParPfau-WREN0313-CFLN15-AX-94538855	Q2B-SplN-ParPfau-CFLN15	ParPfau	2B	AX-94538855	AX-94488580	AX-94388449	AX-94538855|AX-94415371|AX-94661570|AX-95141885|AX-95235626	SplN_Ct_SplSpk		9.863	0.778	B	4.671	21.26	136	127.263	141.118	2B	245888728	576083378	554457801	WREN0313	Modern	CFLN15
2B-StrawYld-ParW034-WATDE0005-RHHN12-BS00010688	Q2B1-StrawYld-ParW034-RHHN12	ParW034	2B1	BS00010688	BS00064155	BS00074661	BS00014974|BS00010688|BS00023097	StrawYld_Calc_tha	Straw yield	17.5	-0.95	A	2.7	10.7	2.2	0	14.4	2B	50290471	105412667	58843868	WATDE0005	AG3	RHHN12
2B-StrawYld-ParW032-WATDE0004-RHHN17-BS00026412	Q2B-StrawYld-ParW032-RHHN17	ParW032	2B	BS00026412	BS00022950	BS00022873	BS00026412	StrawYld_Calc_tha	Straw yield	13.2	-0.72	A	3.2	16.3	4	0	10.8	2B	44404870	99759678		WATDE0004	AG5	RHHN17
2B-StrawYld-ParW468-WATDE0061-RHLN12-BS00009519	Q2B-StrawYld-ParW468-RHLN12	ParW468	2B	BS00009519	BS00004405	BS00011384	BS00003589|BS00011483|BS00003585|BS00009519|BS00003597	StrawYld_Calc_tha	Straw yield	20.3	-1.1	A	3	14.4	116	107.7	145.1	2B	771192304	799575941	768547763	WATDE0061	AG3	RHLN12			2B-4646971-685267688-WATDE0061
2B-StrawYld-ParW468-WATDE0061-RHLN12-AX-94648660	Q2B1-StrawYld-ParW468-RHLN12	ParW468	2B1	AX-94648660	AX-94386142	AX-95017541	AX-94687416|AX-94724650|AX-94431990|AX-94535184|AX-94950749|AX-95069434|AX-95015178|AX-94503338|AX-94778887|AX-94576974|AX-94648660|AX-94866973|AX-94854521|AX-94664270|AX-95149329|AX-95186649|AX-94876736|AX-94970086|AX-95171145|AX-94632680|AX-95631191|AX-95629099	StrawYld_Calc_tha	Straw yield	20.3	-0.69	A	4.3	20.5	214.8	203.1	227.4	2B	654485976	697512080	675352317	WATDE0061	AG3	RHLN12			2B-4646971-685267688-WATDE0061
2B-StrawYld-ParW468-WATDE0061-RHLN13-AX-94415921	Q2B1-StrawYld-ParW468-RHLN13	ParW468	2B1	AX-94415921	AX-94526671	AX-95098387	AX-94415921	StrawYld_Calc_tha	Straw yield	7.9	0.3	B	4.7	18.5	4	0	5.9	2B	5669166	10388193	10781707	WATDE0061	AG3	RHLN13		2B-4646971-685267688-WATDE0061
2B-StrawYld-ParW246-WATDE0033-RHLN15-BS00022781	Q2B-StrawYld-ParW246-RHLN15	ParW246	2B	BS00022781	BS00022350	BS00046601	BS00022781	StrawYld_Calc_tha	Straw yield	20.3	-1.1	A	3.6	12	58.9	53.7	69.4	2B	655607071	767375355	715927631	WATDE0033	AG1	RHLN15
2B-STRNitr-ParW034-WATDE0005-RHHN12-BS00015938	Q2B2-STRNitr-ParW034-RHHN12	ParW034	2B2	BS00015938	BS00011388	BS00015938		STRNitr_NIRS_pct	Straw Nitrogen content	0.9	0.012	B	2.6	10.3	0	0	4	2B	795045978	799971366	799971366	WATDE0005	AG3	RHHN12			2B-50290471-105412667-WATDE0005-PxW34-19-20W2BDTEM-W
2B-STRNitr-ParW292-WATDE0038-RHHN12-BS00022873	Q2B-STRNitr-ParW292-RHHN12	ParW292	2B	BS00022873	BS00014974	BS00011039	BS00010055|BS00022873	STRNitr_NIRS_pct	Straw Nitrogen content	1	0.017	B	2.7	11.4	44	32.4	51.5	2B	52670346	180568597	99759678	WATDE0038	AG6	RHHN12
2B-STRNitr-ParW468-WATDE0061-RHHN12-AX-95097760	Q2B1-STRNitr-ParW468-RHHN12	ParW468	2B1	AX-95097760	AX-94936841	AX-95179299	AX-94397647|AX-95111049|AX-95085281|AX-95142963|AX-95117703|AX-94811872|AX-95135435|AX-95097760|AX-95020755|AX-95017329	STRNitr_NIRS_pct	Straw Nitrogen content	0.9	-0.022	A	3.2	12.9	276	261.3	283.2	2B	750015721	779341582	762518773	WATDE0061	AG3	RHHN12			2B-4646971-685267688-WATDE0061
2B-STRNitr-ParW729-WATDE0100-RHHN13-BS00004405	Q2B-STRNitr-ParW729-RHHN13	ParW729	2B	BS00004405	BS00011737	BS00011483	BS00010640|BS00004405	STRNitr_NIRS_pct	Straw Nitrogen content	0.6	0.005	B	2.2	9.5	127.9	111.8	129.3	2B	712600666	751541324	771192304	WATDE0100	AG4	RHHN13		2B-4646971-786230680-WATDE0100
2B-STRNitr-ParW199-WATDE0023-RHHN14-BS00064448	Q2B-STRNitr-ParW199-RHHN14	ParW199	2B	BS00064448	BS00074661	BS00064448	BS00059315|BS00089734|BS00041323	STRNitr_NIRS_pct	Straw Nitrogen content	0.7	0.02	B	3.7	19	68	53.3	72.1	2B	105412667	592039556	592039556	WATDE0023	AG3	RHHN14			2B-123100467-792711253-WATDE0023
2B-STRNitr-ParW032-WATDE0004-RHHN16-BS00022950	Q2B-STRNitr-ParW032-RHHN16	ParW032	2B	BS00022950	BS00022950	BS00026412		STRNitr_NIRS_pct	Straw Nitrogen content	0.9	0.035	B	4.3	20.4	0	0	8.8	2B	44404870	75609520	44404870	WATDE0004	AG5	RHHN16
2B-STRNitr-ParW239-WATDE0032-RHHN16-BS00022126	Q2B-STRNitr-ParW239-RHHN16	ParW239	2B	BS00022126	BS00022126	BS00022950	BS00073542	STRNitr_NIRS_pct	Straw Nitrogen content	0.8	-0.011	A	3.1	14.7	0	0	33.8	2B	12076811	44404870	12076811	WATDE0032	AG6	RHHN16
2B-STRNitr-ParW139-WATDE0017-RHHN17-BS00076982	Q2B-STRNitr-ParW139-RHHN17	ParW139	2B	BS00076982	BS00022126	BS00074661	BS00076982	STRNitr_NIRS_pct	Straw Nitrogen content	0.7	0.007	B	3	14.8	12	0	33.1	2B	12076811	105412667		WATDE0017	AG7	RHHN17
2B-STRNitr-ParW034-WATDE0005-RHLN12-BS00014974	Q2B1-STRNitr-ParW034-RHLN12	ParW034	2B1	BS00014974	BS00064155	BS00023097	BS00014974|BS00010688	STRNitr_NIRS_pct	Straw Nitrogen content	0.6	0.033	B	3.5	16.1	0.6	0	3	2B	50290471	65228994	52670346	WATDE0005	AG3	RHLN12			2B-50290471-105412667-WATDE0005-PxW34-19-20W2BDTEM-W
2B-STRNitr-ParW209-WATDE0024-RHLN12-BS00009807	Q2B-STRNitr-ParW209-RHLN12	ParW209	2B	BS00009807	BS00003719	BS00022966	BS00064156|BS00009807|BS00014974|BS00010688	STRNitr_NIRS_pct	Straw Nitrogen content	0.7	0.039	B	3	15.3	17.3	0	35.1	2B	63847189	92996821	52669991	WATDE0024	AG2	RHLN12
2B-STRNitr-ParW292-WATDE0038-RHLN12-BS00012071	Q2B-STRNitr-ParW292-RHLN12	ParW292	2B	BS00012071	BS00019285	BS00021713	BS00012071|BS00022350|BS00009247|BS00063729	STRNitr_NIRS_pct	Straw Nitrogen content	0.6	0.026	B	6.6	24.7	60.8	57.3	69.1	2B	592585149	698208610	635023861	WATDE0038	AG6	RHLN12
2B-STRNitr-ParW292-WATDE0038-RHLN12-AX-94386142	Q2B2-STRNitr-ParW292-RHLN12	ParW292	2B2	AX-94386142	AX-94705401	AX-95006189	AX-95630339|AX-94596221|AX-94492853|AX-94682418|AX-94542864|AX-94485810|AX-94386142|AX-94493467|AX-94724650|AX-94389994	STRNitr_NIRS_pct	Straw Nitrogen content	0.6	0.024	B	4.9	15.2	66	55.1	73.7	2B	601390377	687635459	654485976	WATDE0038	AG6	RHLN12
2B-STRNitr-ParW729-WATDE0100-RHLN12-AX-95155520	Q2B2-STRNitr-ParW729-RHLN12	ParW729	2B2	AX-95155520	AX-94389994	AX-94801818	AX-94746723|AX-94431340|AX-94794604|AX-95155520|AX-95189827	STRNitr_NIRS_pct	Straw Nitrogen content	0.7	0.035	B	5.5	24.7	88.8	83.4	99.3	2B	664220429	706089322	670842162	WATDE0100	AG4	RHLN12		2B-4646971-786230680-WATDE0100
2B-STRNitr-ParW246-WATDE0033-RHLN15-BS00022781	Q2B-STRNitr-ParW246-RHLN15	ParW246	2B	BS00022781	BS00034314	BS00046601	BS00093992|BS00022010|BS00022350|BS00022781	STRNitr_NIRS_pct	Straw Nitrogen content	0.5	0.02	B	3.7	18.6	56	43.4	69.4	2B	189603525	767375355	715927631	WATDE0033	AG1	RHLN15
2B-STRNitr-ParW032-WATDE0004-RHLN18-BS00022873	Q2B-STRNitr-ParW032-RHLN18	ParW032	2B	BS00022873	BS00022950	BS00022946	BS00026412|BS00022873	STRNitr_NIRS_pct	Straw Nitrogen content	0.5	0.031	B	5.3	22.5	10.8	0	32.5	2B	44404870	673981001	99759678	WATDE0004	AG5	RHLN18
2B-STRNUP-ParW034-WATDE0005-RHHN12-BS00010688	Q2B1-STRNUP-ParW034-RHHN12	ParW034	2B1	BS00010688	BS00014974	BS00074661	BS00010688|BS00023097	STRNUP_Calc_kgha	Straw Nitrogen uptake	160.6	-10	A	2.9	10.3	2.2	0.6	14.4	2B	52670346	105412667	58843868	WATDE0005	AG3	RHHN12			2B-50290471-105412667-WATDE0005-PxW34-19-20W2BDTEM-W
2B-STRNUP-ParW139-WATDE0017-RHHN17-BS00076982	Q2B-STRNUP-ParW139-RHHN17	ParW139	2B	BS00076982	BS00022126	BS00074661	BS00076982	STRNUP_Calc_kgha	Straw Nitrogen uptake	98.1	0.54	B	2	8.8	8	0	33.1	2B	12076811	105412667		WATDE0017	AG7	RHHN17
2B-STRNUP-ParW199-WATDE0023-RHLN14-BS00046601	Q2B-STRNUP-ParW199-RHLN14	ParW199	2B	BS00046601	BS00022868	BS00022919	BS00064740|BS00022674|BS00046601	STRNUP_Calc_kgha	Straw Nitrogen uptake	49.7	-1.6	A	3.2	15.1	92	79.9	119.9	2B	702714509	787956872	767375355	WATDE0023	AG3	RHLN14		2B-123100467-792711253-WATDE0023
2B-STRNUP-ParW219-WATDE0027-RHLN15-BS00070861	Q2B-STRNUP-ParW219-RHLN15	ParW219	2B	BS00070861	BS00023097	BS00046601	BS00070861|BS00022350|BS00022781|BS00022674	STRNUP_Calc_kgha	Straw Nitrogen uptake	108.9	6.1	B	3.2	15.7	40	27.5	62.5	2B	65228994	767375355	635075945	WATDE0027	AG6	RHLN15
2D-AGBMNitr-ParW218-WATDE0026-RHHN16-BS00023022	Q2D-AGBMNitr-ParW218-RHHN16	ParW218	2D	BS00023022	BS00022305	BS00021950	BS00043985|BS00064538|BS00077936|BS00023211|BS00021950	AGBMNitr_M_pct	Above ground biomass nitrogen content	1.4	-0.026	A	2.1	11.6	85	0	95.3	2D	11841612	451289025		WATDE0026	AG6	RHHN16
2D-AGBMNitr-ParW239-WATDE0032-RHHN16-BS00135352	Q2D-AGBMNitr-ParW239-RHHN16	ParW239	2D	BS00135352	BS00040318	BS00135352		AGBMNitr_M_pct	Above ground biomass nitrogen content	1.4	-0.049	A	6.2	24.1	80.5	68	80.5	2D	450999458			WATDE0032	AG6	RHHN16
2D-AGBMNitr-ParW034-WATDE0005-RHLN12-AX-95222718	Q2D2-AGBMNitr-ParW034-RHLN12	ParW034	2D2	AX-95222718	AX-94502228	AX-95096995	AX-95145445|AX-95222718|AX-94384278|AX-95096995	AGBMNitr_M_pct	Above ground biomass nitrogen content	1	-0.019	A	4.5	17.3	24.4	18.7	31.4	2D	603211395	619732219	607646386	WATDE0005	AG3	RHLN12
2D-AGBMNitr-ParW468-WATDE0061-RHLN12-BS00009673	Q2D-AGBMNitr-ParW468-RHLN12	ParW468	2D	BS00009673	BS00009673	BS00021912	BS00009932	AGBMNitr_M_pct	Above ground biomass nitrogen content	1	0.021	B	2.2	10.8	56	55.9	65.3	2D	78561886	90242605	78561886	WATDE0061	AG3	RHLN12			2D-11856201-90242605-WATDE0061
2D-AGBMNitr-ParW239-WATDE0032-RHLN16-BS00135352	Q2D-AGBMNitr-ParW239-RHLN16	ParW239	2D	BS00135352	BS00040318	BS00135352		AGBMNitr_M_pct	Above ground biomass nitrogen content	1	-0.042	A	5.2	23.1	80.5	68	80.5	2D	450999458			WATDE0032	AG6	RHLN16
2D-AGBMNitr-ParW219-WATDE0027-RHLN17-BS00043985	Q2D-AGBMNitr-ParW219-RHLN17	ParW219	2D	BS00043985	BS00022957	BS00022978	BS00043985|BS00064538	AGBMNitr_M_pct	Above ground biomass nitrogen content	1.2	-0.031	A	3.2	15.5	17.7	0	41.4	2D	12786177	33370534		WATDE0027	AG6	RHLN17			2D-33370617-643745007-WATDE0027
2D-AGBMNitr-ParW110-WATDE0014-RHLN18-IS00069140	Q2D-AGBMNitr-ParW110-RHLN18	ParW110	2D	IS00069140	BS00023099	BS00021950	BS00022957|IS00069140|BS00022730	AGBMNitr_M_pct	Above ground biomass nitrogen content	1.3	-0.015	A	2.6	15.6	4	0	45.6	2D	11476996	451289025		WATDE0014	AG2	RHLN18
2D-Ant-ParW141-WATDE0018-RHHN12-BS00021912	Q2D-TTA-ParW141-RHHN12	ParW141	2D	BS00021912	BS00022305	IS00070502	BS00010637|BS00022234|BS00022588|cfd36|gwm261|BS00009575|BS00064538|BS00003804|BS00011752|BS00000002|BS00021912	Ant_dto_day	Anthesis time	1845.8	12	B	4.2	12	60	0	68.8	2D	11841612	320494058	90242605	WATDE0018	AG6	RHHN12	Set1:Q2D-EM-PW141-016:WATDE0018		2D-56203334-450999458-WATDE0018
2D-Ant-ParW141-WATDE0018-RHHN12-BS00011752	Q2D-Ant-ParW141-RHHN12	ParW141	2D	BS00011752	BS00064538	IS00070502	BS00003804|BS00011752|BS00000002|BS00021912	Ant_dto_day	Anthesis time	47.1	0.87	B	3.6	14.3	56	29.4	68.8	2D	33370617	320494058	63570728	WATDE0018	AG6	RHHN12	Set1:Q2D-EM-PW141-016:WATDE0018		2D-56203334-450999458-WATDE0018
2D-Ant-ParW292-WATDE0038-RHHN12-BS00011478	Q2D-TTA-ParW292-RHHN12	ParW292	2D	BS00011478	gwm539	BS00010361	BS00011478	Ant_dto_day	Anthesis time	1795.6	12	B	2.8	10.8	100	70.6	106.7	2D	9829652	621965149	607422739	WATDE0038	AG6	RHHN12
2D-Ant-ParW292-WATDE0038-RHHN12-BS00010361	Q2D-Ant-ParW292-RHHN12	ParW292	2D	BS00010361	gwm539	BS00010361	BS00011478	Ant_dto_day	Anthesis time	43	0.77	B	2.9	13.2	100	70.6	106.7	2D	9829652	621965149	621965149	WATDE0038	AG6	RHHN12
2D-Ant-ParW468-WATDE0061-RHHN12-BS00009673	Q2D-Ant-ParW468-RHHN12	ParW468	2D	BS00009673	BS00021865	BS00021912	BS00021823|BS00009673|BS00009932	Ant_dto_day	Anthesis time	40.1	-1.2	A	3.2	15.2	56	54.6	65.3	2D	81651714	90242605	78561886	WATDE0061	AG3	RHHN12	Set2:Q2D-DTAD-PW468-021:WATDE0061		2D-11856201-90242605-WATDE0061
2D-Ant-ParW141-WATDE0018-RHHN13-BS00021912	Q2D-Ant-ParW141-RHHN13	ParW141	2D	BS00021912	BS00011752	BS00000002		Ant_dto_day	Anthesis time	65.6	0.56	B	3	16.6	56	53.8	55	2D	63570728	75390420	90242605	WATDE0018	AG6	RHHN13	Set1:Q2D-EM-PW141-016:WATDE0018	2D-33880251-90242605-WATDE0018;2D-56203334-450999458-WATDE0018
2D-Ant-ParW141-WATDE0018-RHHN13-AX-94742835	Q2D1-Ant-ParW141-RHHN13	ParW141	2D1	AX-94742835	AX-95631614	AX-94541185	AX-94468695|AX-95631965|AX-95653025|AX-94479119|AX-94742835|AX-94478750	Ant_dto_day	Anthesis time	65.6	0.69	B	5.9	23.9	96	82.7	102.6	2D	75393758	338701494	90243264	WATDE0018	AG6	RHHN13	Set1:Q2D-EM-PW141-016:WATDE0018	2D-56203334-450999458-WATDE0018	2D-33880251-90242605-WATDE0018
2D-Ant-ParW199-WATDE0023-RHHN14-BS00023211	Q2D-Ant-ParW199-RHHN14	ParW199	2D	BS00023211	BS00064538	BS00021950	BS00069899|BS00023211|BS00027456	Ant_dto_day	Anthesis time	32.8	-1	A	3.7	16.1	64	38.3	73.9	2D	33370617	451289025	81836840	WATDE0023	AG3	RHHN14
2D-Ant-ParW219-WATDE0027-RHHN17-BS00021950	Q2D-Ant-ParW219-RHHN17	ParW219	2D	BS00021950	BS00022978	IS00023910	BS00021950	Ant_dto_day	Anthesis time	35.7	0.5	B	2.5	12.3	68	41.4	81.3	2D	33370534	574109537		WATDE0027	AG6	RHHN17			2D-33370617-643745007-WATDE0027
2D-Ant-ParW468-WATDE0061-RHLN12-BS00021912	Q2D-Ant-ParW468-RHLN12	ParW468	2D	BS00021912	BS00011740	BS00021912	BS00003660|BS00021852|BS00021865|BS00021823|BS00009673|BS00009932	Ant_dto_day	Anthesis time	38.7	-1.4	A	2.9	11	65.3	43.6	65.3	2D	67233241	90242605	90242605	WATDE0061	AG3	RHLN12	Set2:Q2D-DTAD-PW468-021:WATDE0061		2D-11856201-90242605-WATDE0061
2D-Ant-ParW141-WATDE0018-RHLN13-BS00011752	Q2D-Ant-ParW141-RHLN13	ParW141	2D	BS00011752	BS00011752	IS00070502	BS00000002|BS00021912	Ant_dto_day	Anthesis time	64.5	0.31	B	2.7	14.8	53.8	53.8	68.8	2D	63570728	320494058	63570728	WATDE0018	AG6	RHLN13	Set1:Q2D-EM-PW141-016:WATDE0018	2D-56203334-450999458-WATDE0018	2D-33880251-90242605-WATDE0018
2D-Ant-ParW141-WATDE0018-RHLN13-AX-94478750	Q2D1-TTA-ParW141-RHLN13	ParW141	2D1	AX-94478750	AX-94479119	AX-94541185	AX-94742835|AX-94478750	Ant_dto_day	Anthesis time	1077.8	8.4	B	4.1	18.1	96	90.5	102.6	2D	79087584	338701494	136167994	WATDE0018	AG6	RHLN13	Set1:Q2D-EM-PW141-016:WATDE0018	2D-56203334-450999458-WATDE0018	2D-33880251-90242605-WATDE0018
2D-Ant-ParW468-WATDE0061-RHLN13-BS00009673	Q2D-Ant-ParW468-RHLN13	ParW468	2D	BS00009673	BS00021865	BS00009932	BS00021823|BS00009673	Ant_dto_day	Anthesis time	59.1	-0.34	A	3.7	16.6	56	54.6	58.4	2D	81651714	82108317	78561886	WATDE0061	AG3	RHLN13	Set2:Q2D-DTAD-PW468-021:WATDE0061	2D-11856201-90242605-WATDE0061
2D-Ant-ParW199-WATDE0023-RHLN14-BS00069899	Q2D-Ant-ParW199-RHLN14	ParW199	2D	BS00069899	BS00064538	BS00027456	BS00069899|BS00023211	Ant_dto_day	Anthesis time	32.9	-0.93	A	4.1	21.2	61.5	38.3	67.5	2D	33370617	351983088	66461532	WATDE0023	AG3	RHLN14
2D-Ant-ParW468-WATDE0061-RHLN14-BS00009673	Q2D-Ant-ParW468-RHLN14	ParW468	2D	BS00009673	BS00021865	BS00021912	BS00021823|BS00009673|BS00009932	Ant_dto_day	Anthesis time	31.3	-0.56	A	2.8	14.2	56	54.6	65.3	2D	81651714	90242605	78561886	WATDE0061	AG3	RHLN14	Set2:Q2D-DTAD-PW468-021:WATDE0061		2D-11856201-90242605-WATDE0061
2D-BM-ParW239-WATDE0032-RHHN16-BS00135352	Q2D-BM-ParW239-RHHN16	ParW239	2D	BS00135352	BS00040318	BS00135352		BM_Calc_gm2	Aboveground biomass at maturity	29.6	1.4	B	4.4	19.8	76	68	80.5	2D	450999458			WATDE0032	AG6	RHHN16
2D-BM-ParW239-WATDE0032-RHHN17-BS00040318	Q2D-BM-ParW239-RHHN17	ParW239	2D	BS00040318	BS00023211	BS00040318	BS00040318	BM_Calc_gm2	Aboveground biomass at maturity	24.7	1	B	3.9	17.9	64	47.6	80.5	2D	81836840	450999458		WATDE0032	AG6	RHHN17
2D-BM-ParW141-WATDE0018-RHLN14-BS00003804	Q2D-BM-ParW141-RHLN14	ParW141	2D	BS00003804	BS00064538	BS00000002	BS00003804|BS00011752	BM_Calc_gm2	Aboveground biomass at maturity	23	0.6	B	2	11.3	52	29.4	55	2D	33370617	75390420	74934752	WATDE0018	AG6	RHLN14			2D-33880251-90242605-WATDE0018;2D-56203334-450999458-WATDE0018
2D-BM-ParW141-WATDE0018-RHLN14-AX-94707292	Q2D1-BM-ParW141-RHLN14	ParW141	2D1	AX-94707292	AX-94485593	AX-95631614	AX-94707292|AX-94794336|AX-95020348|AX-95254619|AX-94482907|AX-95006006	BM_Calc_gm2	Aboveground biomass at maturity	23.1	0.79	B	3.7	21.3	68	57.1	82.7	2D	37466453	75393758		WATDE0018	AG6	RHLN14		2D-33880251-90242605-WATDE0018	2D-56203334-450999458-WATDE0018
2D-BM-ParW352-WATDE0047-SBHN13-AX-95138710	Q2D1-BM-ParW352-SBHN13	ParW352	2D1	AX-95138710	AX-94578651	AX-94580285	AX-94700210|AX-95138710|AX-94467676	BM_Calc_gm2	Aboveground biomass at maturity	2853	130	B	2.9	12.2	84	75.7	101.8	2D	378056225	556050674	445894366	WATDE0047	AG4	SBHN13		2D-56203334-574351163-WATDE0047
2D-BMNUE-ParW231-WATDE0030-RHHN16-BS00064538	Q2D-BMNUE-ParW231-RHHN16	ParW231	2D	BS00064538	BS00022730	BS00064538		BMNUE_Calc_kgkgN	Above ground biomass nitrogen efficiency	110.9	3.5	B	2.8	11.7	0.6	0	0.6	2D	27265898	33370617	33370617	WATDE0030	AG2	RHHN16
2D-BMNUE-ParW239-WATDE0032-RHHN16-BS00135352	Q2D-BMNUE-ParW239-RHHN16	ParW239	2D	BS00135352	BS00040318	BS00135352		BMNUE_Calc_kgkgN	Above ground biomass nitrogen efficiency	112.2	5.6	B	4.5	20.3	76	68	80.5	2D	450999458			WATDE0032	AG6	RHHN16
2D-BMNUE-ParW239-WATDE0032-RHHN17-BS00040318	Q2D-BMNUE-ParW239-RHHN17	ParW239	2D	BS00040318	BS00023211	BS00040318	BS00040318	BMNUE_Calc_kgkgN	Above ground biomass nitrogen efficiency	101.3	4.7	B	4.4	20.1	68	47.6	80.5	2D	81836840	450999458		WATDE0032	AG6	RHHN17
2D-BMNUE-ParW291-WATDE0037-RHLN17-BS00135352	Q2D-BMNUE-ParW291-RHLN17	ParW291	2D	BS00135352	BS00040318	BS00135352		BMNUE_Calc_kgkgN	Above ground biomass nitrogen efficiency	192.1	7	B	2.8	14.5	70.4	57.6	70.4	2D	450999458			WATDE0037	AG6	RHLN17
2D-BMNUP-ParW239-WATDE0032-RHHN17-BS00040318	Q2D-BMNUP-ParW239-RHHN17	ParW239	2D	BS00040318	BS00023211	BS00040318	BS00040318	BMNUP_Calc_kgha	Above ground biomass nitrogen uptake	363.3	21	B	4.6	20.8	68	47.6	80.5	2D	81836840	450999458		WATDE0032	AG6	RHHN17
2D-BMNUP-ParW239-WATDE0032-RHLN17-BS00023211	Q2D-BMNUP-ParW239-RHLN17	ParW239	2D	BS00023211	BS00023211	BS00040318		BMNUP_Calc_kgha	Above ground biomass nitrogen uptake	234	8.1	B	3.5	16.4	56	47.6	68	2D	81836840	450999458		WATDE0032	AG6	RHLN17
2D-BMNUtE-ParW218-WATDE0026-RHHN16-BS00023022	Q2D-BMNUtE-ParW218-RHHN16	ParW218	2D	BS00023022	BS00022305	BS00021950	BS00043985|BS00064538|BS00077936|BS00023211|BS00021950	BMNUtE_Calc_kgkgN	Biomass Nitrogen utilization efficiency	72	1.5	B	2.1	11.4	84	0	95.3	2D	11841612	451289025		WATDE0026	AG6	RHHN16
2D-BMNUtE-ParW239-WATDE0032-RHHN16-BS00135352	Q2D-BMNUtE-ParW239-RHHN16	ParW239	2D	BS00135352	BS00040318	BS00135352		BMNUtE_Calc_kgkgN	Biomass Nitrogen utilization efficiency	73.9	2.6	B	4.8	21.4	80.5	68	80.5	2D	450999458			WATDE0032	AG6	RHHN16
2D-BMNUtE-ParW239-WATDE0032-RHLN16-BS00135352	Q2D-BMNUtE-ParW239-RHLN16	ParW239	2D	BS00135352	BS00040318	BS00135352		BMNUtE_Calc_kgkgN	Biomass Nitrogen utilization efficiency	96.5	3.4	B	4.4	20.2	80.5	68	80.5	2D	450999458			WATDE0032	AG6	RHLN16
2D-BMNUtE-ParW219-WATDE0027-RHLN17-BS00043985	Q2D-BMNUtE-ParW219-RHLN17	ParW219	2D	BS00043985	BS00022957	BS00022978	BS00043985|BS00064538	BMNUtE_Calc_kgkgN	Biomass Nitrogen utilization efficiency	86.7	2.3	B	3.3	15.8	17.7	0	41.4	2D	12786177	33370534		WATDE0027	AG6	RHLN17			2D-33370617-643745007-WATDE0027
2D-BMNUtE-ParW291-WATDE0037-RHLN17-BS00135352	Q2D-BMNUtE-ParW291-RHLN17	ParW291	2D	BS00135352	BS00040318	BS00135352		BMNUtE_Calc_kgkgN	Biomass Nitrogen utilization efficiency	82.3	0.6	B	2.4	11	70.4	57.6	70.4	2D	450999458			WATDE0037	AG6	RHLN17
2D-Boot-ParBaj-WREN0300-CFLN15-AX-94603120	Q2D-Boot-ParBaj-CFLN15	ParBaj	2D	AX-94603120	AX-95217264	AX-95124335	AX-94603120	Boot_dto_day		103.763	-0.95	A	5.7	13.7	69	60.002	83.847	2D	27778336	52232863	33370550	WREN0300	Modern	CFLN15
2D-FND-ParPfau-WREN0313-CFLN15-AX-94603120	Q2D-GS31-ParPfau-CFLN15	ParPfau	2D	AX-94603120	AX-95217264	AX-94485593	AX-94603120	FND_dto_day		31.278	-5.016	A	3.9	12.1	48	37.071	62.034	2D	27778336	37466453	33370550	WREN0313	Modern	CFLN15
2D-FND-ParBaj-WREN0300-CFLN15-AX-94603120	Q2D-GS31-ParBaj-CFLN15	ParBaj	2D	AX-94603120	AX-95217264	AX-95124335	AX-94603120	FND_dto_day		39.186	-4.751	A	8.9	19.7	72	60.002	83.847	2D	27778336	52232863	33370550	WREN0300	Modern	CFLN15
2D-GFP-ParW141-WATDE0018-RHLN12-AX-94700210	Q2D1-GFP-ParW141-RHLN12	ParW141	2D1	AX-94700210	AX-94460734	AX-95630065	AX-94700210	GFP_calc_day	Grain filling period	52.3	0.008	B	5.6	25.3	108	103.2	116.4	2D	354968144	450999056	417164996	WATDE0018	AG6	RHLN12		2D-56203334-450999458-WATDE0018	2D-33880251-90242605-WATDE0018
2D-GFP-ParW034-WATDE0005-RHLN13-gwm261	Q2D-GFP-ParW034-RHLN13	ParW034	2D	gwm261	gwm261	BS00064538		GFP_calc_day	Grain filling period	29.6	-0.041	A	3.7	13.8	16	8.4	23.6	2D		33370617		WATDE0005	AG3	RHLN13
2D-GFP-ParW034-WATDE0005-RHLN14-BS00064538	Q2D-GFP-ParW034-RHLN14	ParW034	2D	BS00064538	BS00064538	BS00011740	BS00064538	GFP_calc_day	Grain filling period	38.4	0.45	B	2	8.3	32	8.4	40.9	2D	33370617	67233241	33370617	WATDE0005	AG3	RHLN14
2D-GFR-ParW141-WATDE0018-RHLN12-AX-94700210	Q2D1-GFR-ParW141-RHLN12	ParW141	2D1	AX-94700210	AX-94478750	AX-95630065	AX-94541185|AX-94460734|AX-94700210	GFR_Calc_gday	Grain fill rate	168.6	0.99	B	3	14.3	108	99.5	116.4	2D	136167994	450999056	417164996	WATDE0018	AG6	RHLN12		2D-56203334-450999458-WATDE0018	2D-33880251-90242605-WATDE0018
2D-GFR-ParW209-WATDE0024-RHLN12-gwm261	Q2D-GFR-ParW209-RHLN12	ParW209	2D	gwm261	IS00025451	BS00064538	gwm261	GFR_Calc_gday	Grain fill rate	85.2	-7	A	3.4	9.4	8.1	0	23.5	2D	12689645	33370617		WATDE0024	AG2	RHLN12			2D-56203334-574351163-WATDE0024
2D-GFR-ParW468-WATDE0061-RHLN12-gwm261	Q2D-GFR-ParW468-RHLN12	ParW468	2D	gwm261	BS00111010	BS00009575	gwm261	GFR_Calc_gday	Grain fill rate	104.6	-9.5	A	3.3	15.6	8	0	13.1	2D	11841443	26613218		WATDE0061	AG3	RHLN12			2D-11856201-90242605-WATDE0061
2D-GFR-ParW468-WATDE0061-RHLN12-AX-94806590	Q2D1-GFR-ParW468-RHLN12	ParW468	2D1	AX-94806590	AX-94617429	AX-95633138	AX-94806590|AX-94993577|AX-95126447	GFR_Calc_gday	Grain fill rate	104.6	-8.9	A	4.2	15.9	18.2	13.9	24.7	2D	14899552	27654004	19581358	WATDE0061	AG3	RHLN12		2D-11856201-90242605-WATDE0061
2D-GFR-ParW729-WATDE0100-RHLN12-AX-94734862	Q2D1-GFR-ParW729-RHLN12	ParW729	2D1	AX-94734862	AX-95009062	AX-94603120	AX-94413116|AX-95151743|AX-94806590|AX-94734862	GFR_Calc_gday	Grain fill rate	96.2	-11	A	4.1	22.7	20	10.3	37.9	2D	12978253	33370585	27777999	WATDE0100	AG4	RHLN12
2D-GFR-ParW729-WATDE0100-RHLN12-AX-94580285	Q2D3-GFRTT-ParW729-RHLN12	ParW729	2D3	AX-94580285	AX-94401150	AX-94573462	AX-94580285	GFR_Calc_gday	Grain fill rate	6.4	-0.44	A	2.4	10.3	2.7	0	9.2	2D	549729206	574387192	556050674	WATDE0100	AG4	RHLN12
2D-GLng-ParW475-WATDE0064-JILN14-BS00022978	Q2D-GLng-ParW475-JILN14	ParW475	2D	BS00022978	BS00064538	BS00040318	BS00022978|IS00070502	GLng_M_mm	Grain length	7.3	0.12	B	3.2	17.7	48.3	31.4	56.5	2D	33370617	450999458		WATDE0064	AG3	JILN14
2D-GN-ParW496-WATDE0067-JILN15-BS00064538	Q2D-GN-ParW496-JILN15	ParW496	2D	BS00064538	BS00022305	BS00064538	BS00043985|BS00064538	GN_Calc_Grnm2	Grain number	17.8	-1.1	A	2.7	13.4	20	0	34	2D	11841612	33370617	33370617	WATDE0067	AG6	JILN15			2D-11841612-625149323-WATDE0067
2D-GNitr-ParW141-WATDE0018-RHHN12-BS00040318	Q2D-GNitr-ParW141-RHHN12	ParW141	2D	BS00040318	BS00021912	BS00040318	IS00070502	GNitr_NIRS_pct	Grain Nitrogen content	2.7	-0.07	A	4	10.2	72	61.8	73	2D	90242605	450999458	450999458	WATDE0018	AG6	RHHN12			2D-33880251-90242605-WATDE0018;2D-56203334-450999458-WATDE0018
2D-GNitr-ParW141-WATDE0018-RHHN12-AX-95630065	Q2D1-GNitr-ParW141-RHHN12	ParW141	2D1	AX-95630065	AX-94700210	AX-94580285	AX-95630065	GNitr_NIRS_pct	Grain Nitrogen content	2.7	-0.065	A	8	6.6	116.4	108.3	132	2D	417164996	556050674	450999056	WATDE0018	AG6	RHHN12			2D-33880251-90242605-WATDE0018;2D-56203334-450999458-WATDE0018
2D-GNitr-ParW141-WATDE0018-RHHN13-IS00070502	Q2D-GNitr-ParW141-RHHN13	ParW141	2D	IS00070502	BS00021912	BS00040318	IS00070502	GNitr_NIRS_pct	Grain Nitrogen content	2.7	-0.045	A	2.8	15.2	68.8	61.8	73	2D	90242605	450999458		WATDE0018	AG6	RHHN13			2D-33880251-90242605-WATDE0018;2D-56203334-450999458-WATDE0018
2D-GNitr-ParW387-WATDE0050-RHHN16-BS00023211	Q2D-GNitr-ParW387-RHHN16	ParW387	2D	BS00023211	BS00064538	IS00070502	BS00023211	GNitr_NIRS_pct	Grain Nitrogen content	3	0.066	B	4.9	23.2	36	19.3	47.4	2D	33370617	320494058	81836840	WATDE0050	AG6	RHHN16
2D-GNUP-ParW468-WATDE0061-RHHN12-gwm261	Q2D-GNUP-ParW468-RHHN12	ParW468	2D	gwm261	BS00111010	BS00009575	gwm261	GNUP_Calc_kgha	Grain Nitrogen uptake	196.5	-9	A	2.3	9.7	9.6	0	13.1	2D	11841443	26613218		WATDE0061	AG3	RHHN12			2D-11856201-90242605-WATDE0061
2D-GNUP-ParW209-WATDE0024-RHLN12-gwm261	Q2D-GNUP-ParW209-RHLN12	ParW209	2D	gwm261	IS00025451	BS00064538	gwm261	GNUP_Calc_kgha	Grain Nitrogen uptake	111.7	-10	A	4.9	14	8.1	0	23.5	2D	12689645	33370617		WATDE0024	AG2	RHLN12			2D-56203334-574351163-WATDE0024
2D-GNUP-ParW468-WATDE0061-RHLN12-gwm261	Q2D-GNUP-ParW468-RHLN12	ParW468	2D	gwm261	BS00111010	BS00009575	gwm261	GNUP_Calc_kgha	Grain Nitrogen uptake	142.4	-10	A	5.2	23.5	8	0	13.1	2D	11841443	26613218		WATDE0061	AG3	RHLN12			2D-11856201-90242605-WATDE0061
2D-GNUP-ParW468-WATDE0061-RHLN12-AX-94806590	Q2D1-GNUP-ParW468-RHLN12	ParW468	2D1	AX-94806590	AX-94525111	AX-94734862	AX-94779177|AX-94734286|AX-94617429|AX-94806590|AX-94993577|AX-95126447|AX-95633138	GNUP_Calc_kgha	Grain Nitrogen uptake	142.6	-9.5	A	5.1	23.8	16	4.9	25.7	2D	11460037	27777999	19581358	WATDE0061	AG3	RHLN12			2D-11856201-90242605-WATDE0061
2D-GNUP-ParW729-WATDE0100-RHLN12-AX-94806590	Q2D1-GNUP-ParW729-RHLN12	ParW729	2D1	AX-94806590	AX-94413116	AX-94603120	AX-95151743|AX-94806590|AX-94734862	GNUP_Calc_kgha	Grain Nitrogen uptake	121.2	-11	A	4.9	22.1	16	12.4	37.9	2D	18234322	33370585	19581358	WATDE0100	AG4	RHLN12
2D-GNUP-ParW291-WATDE0037-RHLN16-BS00135352	Q2D-GNUP-ParW291-RHLN16	ParW291	2D	BS00135352	BS00022730	BS00040318	BS00022730|BS00023211|BS00181944|BS00040318	GNUP_Calc_kgha	Grain Nitrogen uptake	137.5	2.7	B	2.5	13.3	68	2.6	70.4	2D	27265898	450999458		WATDE0037	AG6	RHLN16
2D-GNUP-ParW239-WATDE0032-RHLN17-BS00023211	Q2D-GNUP-ParW239-RHLN17	ParW239	2D	BS00023211	BS00064538	BS00040318	BS00023211	GNUP_Calc_kgha	Grain Nitrogen uptake	180.6	6.5	B	3.4	15.7	56	23.7	68	2D	33370617	450999458		WATDE0032	AG6	RHLN17
2D-GPD-ParW292-WATDE0038-RHHN12-AX-94885078	Q2D-GPD-ParW292-RHHN12	ParW292	2D2	AX-94885078	AX-94885078	AX-95248411	AX-94538798|AX-94568848|AX-94552768|AX-95096995|AX-94457291|AX-94482198	GPD_Calc_pct		0	-0.36	A	4.3	15.8	0	0	10.4	2D	601245173	626807012	610000000	WATDE0038	AG6	RHHN12
2D-GPD-ParW141-WATDE0018-RHHN13-AX-95631614	Q2D-GPD-ParW141-RHHN13	ParW141	2D1	AX-95631614	AX-94485593	AX-94742835	AX-94707292|AX-94794336|AX-95020348|AX-95254619|AX-94482907|AX-95006006|AX-95631614|AX-94468695|AX-95631965|AX-95653025|AX-94479119	GPD_Calc_pct		0	-0.4	A	3.8	21.4	84	57.1	94.2	2D	37466453	90243264	75393723	WATDE0018	AG6	RHHN13			2D-33880251-90242605-WATDE0018;2D-56203334-450999458-WATDE0018
2D-GPD-ParW387-WATDE0050-RHHN16-BS00023211	Q2D-GPD-ParW387-RHHN16	ParW387	2D	BS00023211	BS00064538	IS00070502	BS00023211	GPD_Calc_pct		0.1	0.31	B	5.3	25.2	36	19.3	47.4	2D	33370617	320494058	81836789	WATDE0050	AG6	RHHN16
2D-GSurfA-ParW126-WATDE0015-JILN14-BS00021950	Q2D-GSurfA-ParW126-JILN14	ParW126	2D	BS00021950	BS00023211	BS00021950		GSurfA_M_mm2	Grain surface area	21.8	0.46	B	3.3	11.3	16	7.4	22.8	2D	81836840	451289025	451289025	WATDE0015	AG3	JILN14
2D-GSurfA-ParW694-WATDE0093-JILN15-IS00070502	Q2D-GSurfA-ParW694-JILN15	ParW694	2D	IS00070502	BS00022978	BS00021950	BS00023211|IS00070502	GSurfA_M_mm2	Grain surface area	19.1	0.27	B	2.5	16.1	52	42.4	59.6	2D	33370534	451289025		WATDE0093	AG3	JILN15		2D-11856201-616155006-WATDE0093
2D-GW-ParW126-WATDE0015-JILN14-BS00021950	Q2D-GW-ParW126-JILN14	ParW126	2D	BS00021950	BS00023211	BS00021950		GW_M_g1000grn	Grain weight	45.7	1.7	B	3.2	12.9	20	7.4	22.8	2D	81836840	451289025	451289025	WATDE0015	AG3	JILN14
2D-GW-ParW562-WATDE0072-JILN20-BS00062864	Q2D-GW-ParW562-JILN20	ParW562	2D	BS00062864	BS00064538	BS00021950	BS00062864|BS00023211|IS00070502	GW_M_g1000grn	Grain weight	51.5	-0.63	A	3	13.9	31.9	19.6	44.9	2D	33370617	451289025	69251592	WATDE0072	AG6	JILN20
2D-GWid-ParW254-WATDE0034-JILN14-IS00069140	Q2D-GWid-ParW254-JILN14	ParW254	2D	IS00069140	BS00023099	BS00064538	IS00069140|BS00022730	GWid_M_mm	Grain width	4	0.035	B	3.2	12.3	8	0	19.3	2D	11476996	33370617		WATDE0034	AG7	JILN14
2D-GWid-ParW566-WATDE0073-JILN14-BS00040318	Q2D-GWid-ParW566-JILN14	ParW566	2D	BS00040318	BS00022978	BS00040318		GWid_M_mm	Grain width	4	0.046	B	3.2	15.6	72.2	54.5	72.2	2D	33370534	450999458	450999458	WATDE0073	AG6	JILN14
2D-GWid-ParW731-WATDE0101-JILN14-BS00022276	Q2D-GWid-ParW731-JILN14	ParW731	2D	BS00022276	BS00022276	BS00062864		GWid_M_mm	Grain width	3.6	0.057	B	3.7	12.4	0	0	4.3	2D	29454322	69251592	29454322	WATDE0101	AG3	JILN14
2D-GY-ParW141-WATDE0018-JILN11-BS00021912	Q2D-GY-ParW141-JILN11	ParW141	2D	BS00021912	BS00064538	IS00070502	BS00003804|BS00011752|BS00000002|BS00021912	GY_Calc_tha	Grain yield	902.5	56	B	3.4	16	61.8	29.4	68.8	2D	33370617	320494058	90242605	WATDE0018	AG6	JILN11	Set1:Q2D-GRYLD-PW141-007:WATDE0018		2D-56203334-450999458-WATDE0018
2D-GY-ParW811-WATDE0115-JILN14-BS00088516	Q2D-GY-ParW811-JILN14	ParW811	2D	BS00088516	BS00022276	BS00023211	BS00064538|BS00069899|BS00023211	GY_Calc_tha	Grain yield	81.2	-11	A	2.7	12.5	56	18.4	60.8	2D	29454322	81836840		WATDE0115	AG1	JILN14
2D-GY-ParW468-WATDE0061-RHHN12-gwm261	Q2D-GY-ParW468-RHHN12	ParW468	2D	gwm261	BS00111010	BS00009575	gwm261	GY_Calc_tha	Grain yield	6.5	-0.45	A	4.4	15.6	9.6	0	13.1	2D	11841443	26613218		WATDE0061	AG3	RHHN12			2D-11856201-90242605-WATDE0061
2D-GY-ParW468-WATDE0061-RHHN12-AX-94806590	Q2D1-GY-ParW468-RHHN12	ParW468	2D1	AX-94806590	AX-94525111	AX-94806590	AX-94779177|AX-94734286|AX-94617429|AX-94806590	GY_Calc_tha	Grain yield	6.5	-0.41	A	4.7	15	18.2	4.9	21.8	2D	11460037	19581358	19581358	WATDE0061	AG3	RHHN12			2D-11856201-90242605-WATDE0061
2D-GY-ParW139-WATDE0017-RHHN17-BS00064538	Q2D1-GY-ParW139-RHHN17	ParW139	2D1	BS00064538	BS00022730	BS00064538		GY_Calc_tha	Grain yield	11.3	0.022	B	4	15.8	18.8	11.8	18.8	2D	27265898	33370617		WATDE0017	AG7	RHHN17
2D-GY-ParW209-WATDE0024-RHLN12-gwm261	Q2D-GY-ParW209-RHLN12	ParW209	2D	gwm261	IS00025451	BS00064538	gwm261	GY_Calc_tha	Grain yield	4.5	-0.46	A	5.8	16.1	8.1	0	23.5	2D	12689645	33370617		WATDE0024	AG2	RHLN12			2D-56203334-574351163-WATDE0024
2D-GY-ParW468-WATDE0061-RHLN12-gwm261	Q2D-GY-ParW468-RHLN12	ParW468	2D	gwm261	BS00111010	BS00009575	gwm261	GY_Calc_tha	Grain yield	5.7	-0.57	A	4.8	21.6	9.6	0	13.1	2D	11841443	26613218		WATDE0061	AG3	RHLN12			2D-11856201-90242605-WATDE0061
2D-GY-ParW468-WATDE0061-RHLN12-AX-94806590	Q2D1-GY-ParW468-RHLN12	ParW468	2D1	AX-94806590	AX-94525111	AX-95126447	AX-94779177|AX-94734286|AX-94617429|AX-94806590|AX-94993577	GY_Calc_tha	Grain yield	5.7	-0.52	A	4.8	22.6	18.2	4.9	22.4	2D	11460037	22199612	19581358	WATDE0061	AG3	RHLN12			2D-11856201-90242605-WATDE0061
2D-GY-ParW729-WATDE0100-RHLN12-AX-94806590	Q2D1-GY-ParW729-RHLN12	ParW729	2D1	AX-94806590	AX-94516671	AX-94603120	AX-95009062|AX-94413116|AX-95151743|AX-94806590|AX-94734862	GY_Calc_tha	Grain yield	5.2	-0.53	A	3.4	19.3	16	0	37.9	2D	10871265	33370585	19581358	WATDE0100	AG4	RHLN12
2D-GY-ParW387-WATDE0050-RHLN15-BS00021950	Q2D-GY-ParW387-RHLN15	ParW387	2D	BS00021950	IS00070502	IS00023910	BS00021950	GY_Calc_tha	Grain yield	9.7	-0.3	A	4.1	16.5	56	47.4	67.7	2D	320494058	574109537	451289025	WATDE0050	AG6	RHLN15
2D-GY-ParW110-WATDE0014-RHLN16-BS00022730	Q2D-GY-ParW110-RHLN16	ParW110	2D	BS00022730	BS00022957	BS00021950	IS00069140|BS00022730	GY_Calc_tha	Grain yield	6.1	0.25	B	2.8	10.1	16	0.6	45.6	2D	12786177	451289025	27265898	WATDE0014	AG2	RHLN16
2D-GY-ParW291-WATDE0037-RHLN17-BS00135352	Q2D-GY-ParW291-RHLN17	ParW291	2D	BS00135352	BS00022730	BS00040318	BS00022730|BS00023211|BS00181944|BS00040318	GY_Calc_tha	Grain yield	8.5	0.26	B	2.6	13.8	64	2.6	70.4	2D	27265898	450999458		WATDE0037	AG6	RHLN17
2D-GY-ParPfau-WREN0313-CFLN15-AX-94603120	Q2D-GY-ParPfau-CFLN15	ParPfau	2D	AX-94603120	AX-94395400	AX-94485593	AX-94724239|AX-94939601|AX-94478443|AX-94525111|AX-94714491|AX-94720999|AX-95142528|AX-94406252|AX-94974227|AX-94408406|AX-94528278|AX-94599595|AX-95241692|AX-94685140|AX-94391776|AX-94409830|AX-94672889|AX-94984538|AX-94387680|AX-94414581|AX-94617429|AX-94734286|AX-94779177|AX-94814880|AX-94970315|AX-95086251|AX-94413116|AX-95098966|AX-94844376|AX-94615229|AX-94761296|AX-94907113|AX-94993577|AX-…	GY_Calc_tha		0.847	-0.074	A	2.228	10.774	56	0	62.034	2D	5163832	37466453	33370550	WREN0313	Modern	CFLN15
2D-Hd-ParW468-WATDE0061-JILN11-BS00009673	Q2D-HD-ParW468-JILN11	ParW468	2D	BS00009673	BS00021852	BS00009932		Hd_dto_day	Heading time	17.1	-0.89	A	3.1	14.5	55.9			2D	62614963	82108317	78561886	WATDE0061	AG3	JILN11		2D-11856201-90242605-WATDE0061
2D-Hd-ParW199-WATDE0023-JILN13-BS00023211	Q2D-Hd-ParW199-JILN13	ParW199	2D	BS00023211	BS00069899	BS00027456	BS00023211	Hd_dto_day	Heading time	36.9	-1.5	A	5.4	18.4	64.8	61.5	67.5	2D	66461532	351983088	81836840	WATDE0023	AG3	JILN13
2D-Hd-ParW471-WATDE0062-JILN13-BS00064538	Q2D-Hd-ParW471-JILN13	ParW471	2D	BS00064538	BS00022276	BS00069899	BS00064538	Hd_dto_day	Heading time	42	-2.2	A	5.9	53	36	19	42.7	2D	29454322	66461532	33370617	WATDE0062	AG3	JILN13
2D-Hd-ParW398-WATDE0053-JILN14-BS00064538	Q2D-Hd-ParW398-JILN14	ParW398	2D	BS00064538	BS00022730	BS00023211	BS00064538	Hd_dto_day	Heading time	22.3	-1.5	A	3.9	15.2	28	13	53.7	2D	27265898	81836840	33370617	WATDE0053	AG6	JILN14
2D-Hd-ParW629-WATDE0081-JILN14-BS00022305	Q2D-Hd-ParW629-JILN14	ParW629	2D	BS00022305	BS00022305	BS00022276	BS00022730	Hd_dto_day	Heading time	26.9	-1	A	3.1	8.7	4	0	14.6	2D	11841612	29454322	11841612	WATDE0081	AG4	JILN14
2D-Hd-ParW694-WATDE0093-JILN16-IS00070502	Q2D-Hd-ParW694-JILN16	ParW694	2D	IS00070502	BS00064538	BS00021950	BS00022978|BS00023211|IS00070502	Hd_dto_day	Heading time	28	-1.2	A	4.3	17.3	56	20.4	59.6	2D	33370617	451289025		WATDE0093	AG3	JILN16	Set5:Q2D-Hd-PW694-026:WATDE0093	2D-11856201-616155006-WATDE0093
2D-Hd-ParW308-WATDE0042-JILN17-BS00022276	Q2D-HD-ParW308-JILN17	ParW308	2D	BS00022276	BS00022730	BS00080749		Hd_dto_day	Heading time	27.4	-0.64	A	3.6	19.9	32			2D	27265898	72171467		WATDE0042	AG4	JILN17
2D-Hd-ParW471-WATDE0062-JILN17-BS00064538	Q2D-HD-ParW471-JILN17	ParW471	2D	BS00064538	BS00022276	BS00069899		Hd_dto_day	Heading time	27.3	-1	A	8.3	37.6	32			2D	29454322	66461532		WATDE0062	AG3	JILN17
2D-Hd-ParW562-WATDE0072-JILN20-BS00064538	Q2D-Hd-ParW562-JILN20	ParW562	2D	BS00064538	BS00043985	BS00062864	BS00064538	Hd_dto_day	Heading time	25.6	-0.3	A	3.3	12.3	19.6	10.2	31.9	2D	27652294	69251592	33370617	WATDE0072	AG6	JILN20
2D-Hd-ParW141-WATDE0018-RHHN12-BS00011752	Q2D-Hd-ParW141-RHHN12	ParW141	2D	BS00011752	BS00064538	IS00070502	BS00003804|BS00011752|BS00000002|BS00021912	Hd_dto_day		47.1	0.87	B	3.6	14.3	56	29.4	68.8	2D	33370617	320494058	70000000	WATDE0018	AG6	RHHN12			2D-56203334-450999458-WATDE0018
2D-Hd-ParW468-WATDE0061-RHLN13-BS00009673	Q2D-Hd-ParW468-RHLN13	ParW468	2D	BS00009673	BS00021865	BS00009932	BS00021823|BS00009673	Hd_dto_day		59.1	-0.34	A	3.7	16.6	56	54.6	58.4	2D	81651714	82108317	78563934	WATDE0061	AG3	RHLN13		2D-11856201-90242605-WATDE0061
2D-Hd-ParW694-WATDE0093-JILN15-IS00070502	Q2D-Hd-ParW694-JILN15	ParW694	2D	IS00070502	BS00022730	BS00022978	BS00064538	Hd_dto_day		24.7	-1.3	A	3.8	15.8	32	11	42.4	2D	27265898	33370534	30000000	WATDE0093	AG3	JILN15		2D-11856201-616155006-WATDE0093
2D-Hd-ParPfau-WREN0313-CFLN15-AX-94603120	Q2D-Hd-ParPfau-CFLN15	ParPfau	2D	AX-94603120	AX-95217264	AX-94485593	AX-94603120	Hd_dto_day		110.933	-4.31	A	6	17.9	51.596	37.071	62.034	2D	27778336	37466453	33370550	WREN0313	Modern	CFLN15
2D-Hd-ParBaj-WREN0300-CFLN15-AX-94603120	Q2D-Hd-ParBaj-CFLN15	ParBaj	2D	AX-94603120	AX-95217264	AX-95124335	AX-94603120	Hd_dto_day		109.798	-3.884	A	16.3	26.8	73.828	60.002	83.847	2D	27778336	52232863	33370550	WREN0300	Modern	CFLN15
2D-HI-ParW352-WATDE0047-RHHN12-AX-95217264	Q2D1-HI-ParW352-RHHN12	ParW352	2D1	AX-95217264	AX-95151743	AX-94406957	AX-95217264|AX-94781754	HI_Calc_pct	Harvest index	26.6	-0.24	A	3	14.5	32	26.1	41.1	2D	20769354	32809658	27778336	WATDE0047	AG4	RHHN12			2D-56203334-574351163-WATDE0047
2D-HI-ParW141-WATDE0018-RHHN14-BS00064538	Q2D-HI-ParW141-RHHN14	ParW141	2D	BS00064538	BS00009575	BS00003804	BS00064538	HI_Calc_pct	Harvest index	47.5	-0.97	A	2.4	13.6	40	19.2	52.4	2D	26613218	74934752	33370617	WATDE0018	AG6	RHHN14			2D-33880251-90242605-WATDE0018;2D-56203334-450999458-WATDE0018
2D-HI-ParW239-WATDE0032-RHHN16-BS00135352	Q2D-HI-ParW239-RHHN16	ParW239	2D	BS00135352	BS00040318	BS00135352		HI_Calc_pct	Harvest index	28.4	-1.5	A	2.8	13.3	80.5	68	80.5	2D	450999458			WATDE0032	AG6	RHHN16
2D-HI-ParW219-WATDE0027-RHHN17-BS00021950	Q2D-HI-ParW219-RHHN17	ParW219	2D	BS00021950	BS00022978	IS00023910	BS00021950	HI_Calc_pct	Harvest index	41.8	-0.99	A	2.7	13.2	56	41.4	81.3	2D	33370534	574109537		WATDE0027	AG6	RHHN17			2D-33370617-643745007-WATDE0027
2D-HI-ParW032-WATDE0004-RHHN18-BS00077936	Q2D-HI-ParW032-RHHN18	ParW032	2D	BS00077936	BS00022730	BS00021950	BS00064538|BS00077936|BS00023211	HI_Calc_pct	Harvest index	41.9	-1.5	A	2.5	13	24	0	47.1	2D	27265898	451289025		WATDE0004	AG5	RHHN18
2D-HI-ParW468-WATDE0061-RHLN12-gwm261	Q2D-HI-ParW468-RHLN12	ParW468	2D	gwm261	BS00111010	BS00009575	gwm261	HI_Calc_pct	Harvest index	23.5	-1.9	A	3.9	17.9	9.6	0	13.1	2D	11841443	26613218		WATDE0061	AG3	RHLN12			2D-11856201-90242605-WATDE0061
2D-HI-ParW468-WATDE0061-RHLN12-AX-94806590	Q2D1-HI-ParW468-RHLN12	ParW468	2D1	AX-94806590	AX-94525111	AX-94806590	AX-94779177|AX-94734286|AX-94617429|AX-94806590	HI_Calc_pct	Harvest index	23.5	-1.7	A	3.7	18	18.2	4.9	21.8	2D	11460037	19581358	19581358	WATDE0061	AG3	RHLN12			2D-11856201-90242605-WATDE0061
2D-HI-ParW729-WATDE0100-RHLN12-AX-94580285	Q2D3-HI-ParW729-RHLN12	ParW729	2D3	AX-94580285	AX-94401150	AX-94573462	AX-94580285	HI_Calc_pct	Harvest index	23.6	-0.52	A	3.3	18.8	2.7	0	9.2	2D	549729206	574387192	556050674	WATDE0100	AG4	RHLN12
2D-HI-ParW141-WATDE0018-RHLN14-BS00064538	Q2D-HI-ParW141-RHLN14	ParW141	2D	BS00064538	BS00022305	BS00021912	BS00010637|BS00022234|BS00022588|cfd36|gwm261|BS00009575|BS00064538|BS00003804|BS00011752|BS00000002	HI_Calc_pct	Harvest index	50.5	-1.4	A	2	10.1	40	0	61.8	2D	11841612	90242605	33370617	WATDE0018	AG6	RHLN14			2D-56203334-450999458-WATDE0018
2D-HI-ParW141-WATDE0018-RHLN14-AX-94786332	Q2D1-HI-ParW141-RHLN14	ParW141	2D1	AX-94786332	AX-95181247	AX-94485593	AX-94627716|AX-94786332|AX-94603120	HI_Calc_pct	Harvest index	50.5	-1.7	A	3.5	20	48	33.5	57.1	2D	26616468	37466453	31887679	WATDE0018	AG6	RHLN14			2D-33880251-90242605-WATDE0018;2D-56203334-450999458-WATDE0018
2D-Mat-ParW141-WATDE0018-RHHN13-IS00070502	Q2D-TTM-ParW141-RHHN13	ParW141	2D	IS00070502	BS00009575	BS00040318	BS00064538|BS00003804|BS00011752|BS00000002|BS00021912|IS00070502	Mat_dto_day	Maturity time	1657.5	19	B	3.4	16.9	68.8	19.2	73	2D	26613218	450999458		WATDE0018	AG6	RHHN13
2D-Mat-ParW141-WATDE0018-RHHN13-AX-95248411	Q2D2-Mat-ParW141-RHHN13	ParW141	2D2	AX-95248411	AX-95222718	AX-95007438	AX-95147357|AX-95633336|AX-94735052|AX-95632644|AX-94457291|AX-95248411	Mat_dto_day	Maturity time	94.9	1.5	B	5.3	24.8	22.1	6	35.5	2D	607646386	648468382	626807012	WATDE0018	AG6	RHHN13			2D-33880251-90242605-WATDE0018;2D-56203334-450999458-WATDE0018
2D-Mat-ParW218-WATDE0026-RHHN15-BS00023211	Q2D-Mat-ParW218-RHHN15	ParW218	2D	BS00023211	BS00043985	BS00021950	BS00064538|BS00077936|BS00023211|BS00021950	Mat_dto_day	Maturity time	83	0.8	B	2.4	12.8	68	13.7	95.3	2D	27652294	451289025	81836840	WATDE0026	AG6	RHHN15
2D-Mat-ParW219-WATDE0027-RHHN16-IS00023910	Q2D-Mat-ParW219-RHHN16	ParW219	2D	IS00023910	BS00021950	IS00023910		Mat_dto_day	Maturity time	91.9	-0.28	A	3.2	15.8	80	60.7	81.3	2D	451289025	574109537		WATDE0027	AG6	RHHN16		2D-33370617-643745007-WATDE0027
2D-Mat-ParW352-WATDE0047-RHHN12-BS00009606	Q2D-Mat-ParW352-RHHN12	ParW352	2D	BS00009606	gwm539	BS00021888	BS00009606|BS00014647|BS00009932|BS00010681|BS00069899|BS00003688|BS00010514|BS00003660|BS00011752|BS00011740|BS00021923|BS00009673|BS00021823|BS00021865|BS00010184|BS00021912|BS00040318	Mat_dto_day		0.7	-0.23	A	1.9	14.3	2.4	0	35	2D	9829652	450999005	650956549	WATDE0047	AG4	RHHN12			2D-56203334-574351163-WATDE0047
2D-NDVI-ParW034-WATDE0005-SBLN13-BS00021923	Q2D-NDVI-ParW034-SBLN13	ParW034	2D	BS00021923	BS00064538	BS00009673	BS00011740|BS00021923	NDVI_M_Idx		0.4	-0.006	A	3.2	12.2	41.6	23.6	42.8	2D	33370617	78561886	66870343	WATDE0005	AG3	SBLN13
2D-NDVI-ParW141-WATDE0018-SBLN13-BS00003804	Q2D-NDVI-ParW141-SBLN13	ParW141	2D	BS00003804	BS00064538	BS00021912	BS00003804|BS00011752|BS00000002	NDVI_M_Idx		0.9	0.008	B	3.2	14.3	52.4	29.4	61.8	2D	33370617	90242605	74934717	WATDE0018	AG6	SBLN13			2D-56203334-450999458-WATDE0018
2D-NDVI-ParW141-WATDE0018-SBLN13-BS00021912	Q2D-NDVI-ParW141-SBLN13	ParW141	2D	BS00021912	BS00064538	BS00021912	BS00003804|BS00011752|BS00000002	NDVI_M_Idx		0.9	0.007	B	2.8	12.7	56	29.4	61.8	2D	33370617	90242605	90243213	WATDE0018	AG6	SBLN13			2D-56203334-450999458-WATDE0018
2D-NDVI-ParW034-WATDE0005-SBHN13-BS00011740	Q2D-NDVI-ParW034-SBHN13	ParW034	2D	BS00011740	BS00064538	BS00009673	BS00011740|BS00021923	NDVI_M_Idx		0.4	0.01	B	2.3	11	32	23.6	42.8	2D	33370617	78561886	67233653	WATDE0005	AG3	SBHN13
2D-NDVI-ParW209-WATDE0024-RHLN14-BS00011990	Q2D-PH-ParW209-RHLN14	ParW209	2D	BS00011990	BS00064538	BS00011990	BS00011313|BS00010681|BS00069899|BS00021923|BS00014219|BS00003660|BS00011740|BS00011752|IS00071324|BS00010184|BS00009932|BS00014647|BS00021865|BS00023211|BS00021823|BS00021912|BS00040318|gwm539	NDVI_M_Idx		0.4	0.014	B	1.1	4.1	110	23.5	112.5	2D	33370617	574351163	0	WATDE0024	AG2	RHLN14
2D-NHI-ParW352-WATDE0047-RHHN12-gwm539	Q2D-NHI-ParW352-RHHN12	ParW352	2D	gwm539	BS00021823	BS00011990	BS00040318|gwm539	NHI_Calc_pct	Nitrogen harvest index	53.4	-1.8	A	3	12.1	52.9	39	60.3	2D	80730927	574351163		WATDE0047	AG4	RHHN12			2D-56203334-574351163-WATDE0047
2D-NHI-ParW141-WATDE0018-RHHN14-BS00003804	Q2D-NHI-ParW141-RHHN14	ParW141	2D	BS00003804	BS00064538	BS00021912	BS00003804|BS00011752|BS00000002	NHI_Calc_pct	Nitrogen harvest index	77.1	-0.86	A	3.3	18	48	29.4	61.8	2D	33370617	90242605	74934752	WATDE0018	AG6	RHHN14			2D-56203334-450999458-WATDE0018
2D-NHI-ParW141-WATDE0018-RHHN14-AX-94460734	Q2D1-NHI-ParW141-RHHN14	ParW141	2D1	AX-94460734	AX-94742835	AX-95630065	AX-94478750|AX-94541185|AX-94460734|AX-94700210	NHI_Calc_pct	Nitrogen harvest index	77	-1.1	A	3.9	22.2	104	94.2	116.4	2D	90243264	450999056	354968144	WATDE0018	AG6	RHHN14		2D-56203334-450999458-WATDE0018	2D-33880251-90242605-WATDE0018
2D-NHI-ParW468-WATDE0061-RHHN14-AX-94580285	Q2D3-NHI-ParW468-RHHN14	ParW468	2D3	AX-94580285	AX-94580285	AX-95152834	AX-94989519	NHI_Calc_pct	Nitrogen harvest index	75.8	-1.1	A	4.2	18.5	4	0	12.3	2D	556050674	574110615	556050674	WATDE0061	AG3	RHHN14			2D-11856201-90242605-WATDE0061
2D-NHI-ParW387-WATDE0050-RHHN16-IS00023910	Q2D-NHI-ParW387-RHHN16	ParW387	2D	IS00023910	BS00021950	IS00023910		NHI_Calc_pct	Nitrogen harvest index	54.2	-0.79	A	3.7	14.5	67.7	51.9	67.7	2D	451289025	574109537		WATDE0050	AG6	RHHN16
2D-NHI-ParW468-WATDE0061-RHLN12-AX-94700210	Q2D2-NHI-ParW468-RHLN12	ParW468	2D2	AX-94700210	AX-94935782	AX-94467676	AX-94700210|AX-94608345|AX-95138710	NHI_Calc_pct	Nitrogen harvest index	55.6	-2.3	A	3.5	14.5	38.9	35.1	48.8	2D	201154712	450205538	417164996	WATDE0061	AG3	RHLN12			2D-11856201-90242605-WATDE0061
2D-NHI-ParW352-WATDE0047-RHLN13-BS00021912	Q2D-NHI-ParW352-RHLN13	ParW352	2D	BS00021912	BS00009606	BS00040318	BS00009673|BS00010184|BS00009932|BS00021912|BS00021823	NHI_Calc_pct	Nitrogen harvest index	84.8	-1.2	A	3	14.2	38.2	34.5	46.8	2D	71766522	450999458	90242605	WATDE0047	AG4	RHLN13		2D-56203334-574351163-WATDE0047
2D-NHI-ParW218-WATDE0026-RHLN15-BS00021950	Q2D-NHI-ParW218-RHLN15	ParW218	2D	BS00021950	BS00064538	BS00021950	BS00077936|BS00023211|BS00021950	NHI_Calc_pct	Nitrogen harvest index	65.3	-0.33	A	2.5	13.5	74.1	22	95.3	2D	33370617	451289025	451289025	WATDE0026	AG6	RHLN15
2D-NodepSP-ParW694-WATDE0093-JILN15-IS00070502	Q2D-NodepSP-ParW694-JILN15	ParW694	2D	IS00070502	BS00022978	BS00021950	BS00023211|IS00070502	NodepSP_Calc_NodepSP	Node number per spike	20.8	-1.2	A	7.6	33.8	48	42.4	59.6	2D	33370534	451289025		WATDE0093	AG3	JILN15		2D-11856201-616155006-WATDE0093
2D-NUE-ParW468-WATDE0061-RHHN12-gwm261	Q2D-NUE-ParW468-RHHN12	ParW468	2D	gwm261	BS00111010	BS00009575	gwm261	NUE_Calc_kgkgN	Nitrogen use efficiency	24.1	-1.4	A	4.8	12.7	9.6	0	13.1	2D	11841443	26613218		WATDE0061	AG3	RHHN12			2D-11856201-90242605-WATDE0061
2D-NUE-ParW209-WATDE0024-RHLN12-gwm261	Q2D-NUE-ParW209-RHLN12	ParW209	2D	gwm261	IS00025451	BS00064538	gwm261	NUE_Calc_kgkgN	Nitrogen use efficiency	37.1	-3.7	A	3.6	10	8.1	0	23.5	2D	12689645	33370617		WATDE0024	AG2	RHLN12			2D-56203334-574351163-WATDE0024
2D-NUE-ParW468-WATDE0061-RHLN12-gwm261	Q2D-NUE-ParW468-RHLN12	ParW468	2D	gwm261	BS00111010	BS00009575	gwm261	NUE_Calc_kgkgN	Nitrogen use efficiency	48.1	-4.4	A	4.7	21.2	8	0	13.1	2D	11841443	26613218		WATDE0061	AG3	RHLN12			2D-11856201-90242605-WATDE0061
2D-NUE-ParW468-WATDE0061-RHLN12-AX-94617429	Q2D1-NUE-ParW468-RHLN12	ParW468	2D1	AX-94617429	AX-94525111	AX-94806590	AX-94779177|AX-94734286|AX-94617429|AX-94806590	NUE_Calc_kgkgN	Nitrogen use efficiency	48.2	-4.5	A	5.3	20.4	16	4.9	21.8	2D	11460037	19581358	14899552	WATDE0061	AG3	RHLN12			2D-11856201-90242605-WATDE0061
2D-NupE-ParW239-WATDE0032-RHHN17-BS00040318	Q2D-NupE-ParW239-RHHN17	ParW239	2D	BS00040318	BS00023211	BS00040318	BS00040318	NupE_Calc_kgkgN	Nitrogen uptake efficiency	1.5	0.084	B	4.4	20	68	47.6	80.5	2D	81836840	450999458		WATDE0032	AG6	RHHN17
2D-NupE-ParW239-WATDE0032-RHLN17-BS00023211	Q2D-NupE-ParW239-RHLN17	ParW239	2D	BS00023211	BS00023211	BS00040318		NupE_Calc_kgkgN	Nitrogen uptake efficiency	2.5	0.084	B	3.6	16.6	56	47.6	68	2D	81836840	450999458		WATDE0032	AG6	RHLN17
2D-NutE-ParW352-WATDE0047-RHHN12-AX-95217264	Q2D1-NutE-ParW352-RHHN12	ParW352	2D1	AX-95217264	AX-95151743	AX-94406957	AX-95217264|AX-94781754	NutE_Calc_kgkgN	Grain Nitrogen utilization efficiency	18.2	-0.053	A	2.4	11.7	32	26.1	41.1	2D	20769354	32809658	27778336	WATDE0047	AG4	RHHN12			2D-56203334-574351163-WATDE0047
2D-NutE-ParW139-WATDE0017-RHHN16-BS00064538	Q2D1-NutE-ParW139-RHHN16	ParW139	2D1	BS00064538	BS00023099	BS00064538	IS00069140|BS00022730	NutE_Calc_kgkgN	Grain Nitrogen utilization efficiency	21.1	0.011	B	2.5	12.5	18.8	0	18.8	2D	11476996	33370617	33370617	WATDE0017	AG7	RHHN16
2D-NutE-ParW387-WATDE0050-RHHN16-IS00023910	Q2D-NutE-ParW387-RHHN16	ParW387	2D	IS00023910	IS00070502	IS00023910	BS00021950	NutE_Calc_kgkgN	Grain Nitrogen utilization efficiency	18.3	-0.56	A	3.2	8.4	64	47.4	67.7	2D	320494058	574109537		WATDE0050	AG6	RHHN16
2D-NutE-ParW209-WATDE0024-RHLN12-gwm261	Q2D-NutE-ParW209-RHLN12	ParW209	2D	gwm261	IS00025451	BS00064538	gwm261	NutE_Calc_kgkgN	Grain Nitrogen utilization efficiency	17	-1.7	A	3.3	11.1	8.1	0	23.5	2D	12689645	33370617		WATDE0024	AG2	RHLN12			2D-56203334-574351163-WATDE0024
2D-NutE-ParW468-WATDE0061-RHLN12-AX-94608345	Q2D2-NutE-ParW468-RHLN12	ParW468	2D2	AX-94608345	AX-94935782	AX-94467676	AX-94700210|AX-94608345|AX-95138710	NutE_Calc_kgkgN	Grain Nitrogen utilization efficiency	22.6	-1.2	A	3.3	12.4	44	35.1	48.8	2D	201154712	450205538	444761561	WATDE0061	AG3	RHLN12			2D-11856201-90242605-WATDE0061
2D-NutE-ParW199-WATDE0023-RHLN15-BS00021950	Q2D-NutE-ParW199-RHLN15	ParW199	2D	BS00021950	BS00027456	IS00023910	BS00021950	NutE_Calc_kgkgN	Grain Nitrogen utilization efficiency	35.3	-0.4	A	2	9.5	76	67.5	82.9	2D	351983088	574109537	451289025	WATDE0023	AG3	RHLN15
2D-PH-ParW034-WATDE0005-JILN11-BS00022305	Q2D-PH-ParW034-JILN11	ParW034	2D	BS00022305	BS00022305	BS00064538	gwm261	PH_M_cm	Plant height	82	-4.2	A	2.8	13.3	0	0	23.6	2D	11841612	33370617	11841612	WATDE0005	AG3	JILN11
2D-PH-ParW219-WATDE0027-JILN14-BS00021950	Q2D-PH-ParW219-JILN14	ParW219	2D	BS00021950	BS00022978	BS00021950		PH_M_cm	Plant height	105.8	0.36	B	5.1	23.9	52	41.4	60.7	2D	33370534	451289025	451289025	WATDE0027	AG6	JILN14	Set6:Q2D-PH-PW219-053:WATDE0027		2D-33370617-643745007-WATDE0027
2D-PH-ParW731-WATDE0101-JILN14-BS00022276	Q2D-PH-ParW731-JILN14	ParW731	2D	BS00022276	BS00022276	BS00062864		PH_M_cm	Plant height	81.1	-5.7	A	2.6	10.4	0	0	4.3	2D	29454322	69251592	29454322	WATDE0101	AG3	JILN14
2D-PH-ParW811-WATDE0115-JILN14-BS00022276	Q2D-PH-ParW811-JILN14	ParW811	2D	BS00022276	BS00022730	BS00064538	BS00022276	PH_M_cm	Plant height	96.9	-4.5	A	5.3	17.2	18.4	12.6	21.9	2D	27265898	33370617	29454322	WATDE0115	AG1	JILN14
2D-PH-ParW199-WATDE0023-RHLN14-IS00069140	Q2D-PH-ParW199-RHLN14	ParW199	2D	IS00069140	BS00022305	BS00035934	IS00069140	PH_M_cm	Plant height	82.8	-3.4	A	2.7	7.5	12	0	25.8	2D	11841612	26774566		WATDE0023	AG3	RHLN14
2D-PH-ParW292-WATDE0038-SBLN13-AX-94498457	Q2D1-PH-ParW292-SBLN13	ParW292	2D1	AX-94498457	AX-95207887	AX-94498457	AX-94516671|AX-94430993|AX-94498457	PH_M_cm	Plant height	84.9	0.34	B	5.1	18.5	16	6.7	21.8	2D	9372552	13624512	13624512	WATDE0038	AG6	SBLN13
2D-PH-ParW219-WATDE0027-SBHN15-BS00043985	Q2D-PH-ParW219-SBHN15	ParW219	2D	BS00043985	BS00023099	BS00064538	BS00022957|BS00043985|BS00022730	PH_M_cm		107.7	3.6	B	3.4	14.8	17	0	24.4	2D	11476996	33370617	27652688	WATDE0027	AG6	SBHN15			2D-33370617-643745007-WATDE0027
2D-PH-ParPfau-WREN0313-CFLN15-AX-94603120	Q2D-PH-ParPfau-CFLN15	ParPfau	2D	AX-94603120	AX-95217264	AX-94485593	AX-94603120	PH_M_cm		93.567	-5.542	A	6.4	25.1	56	37.071	62.034	2D	27778336	37466453	33370550	WREN0313	Modern	CFLN15
2D-SenEndTT-ParW141-WATDE0018-SBLN13-AX-95254619	Q2D1-SenEndTT-ParW141-SBLN13	ParW141	2D1	AX-95254619	AX-95018043	AX-94482907	AX-95018043|AX-94413116|AX-95086251|AX-94814880|AX-94734286|AX-94984538|AX-94391776|AX-94806590|AX-95151743|AX-94993577|AX-94946415|AX-95181247|AX-94627716|AX-94786332|AX-94603120|AX-94485593|AX-94707292|AX-94794336|AX-95020348|AX-95254619	SenEndTT_Cal_Cday	End of senescence thermal time	694.9	11	B	7.9	30.8	78.8	12.6	79.6	2D	14419317	68733925	69251614	WATDE0018	AG6	SBLN13			2D-33880251-90242605-WATDE0018;2D-56203334-450999458-WATDE0018
2D-SN-ParW496-WATDE0067-JILN15-BS00022305	Q2D-SN-ParW496-JILN15	ParW496	2D	BS00022305	BS00022305	BS00043985		SN_Calc_Spksm2	Spike number	247.7	-24	A	3.2	15.5	4	0	12.3	2D	11841612	27652294	11841612	WATDE0067	AG6	JILN15			2D-11841612-625149323-WATDE0067
2D-SN-ParW753-WATDE0109-JILN15-BS00022730	Q2D-SN-ParW753-JILN15	ParW753	2D	BS00022730	BS00022730	BS00064538		SN_Calc_Spksm2	Spike number	252.5	-0.77	A	2.2	11.1	0	0	7.9	2D	27265898	33370617	27265898	WATDE0109	AG5	JILN15
2D-SplN-ParW694-WATDE0093-JILN15-IS00070502	Q2D-SplN-ParW694-JILN15	ParW694	2D	IS00070502	BS00022978	BS00021950	IS00070502	SplN_Ct_SplSpk	Spikelet number	20.8	-1.2	A	6.9	30.7	48	46.1	59.6	2D	33370534	451289025		WATDE0093	AG3	JILN15		2D-11856201-616155006-WATDE0093
2D-SplN-ParW753-WATDE0109-JILN15-BS00022730	Q2D-fSplN-ParW753-JILN15	ParW753	2D	BS00022730	BS00022730	BS00064538		SplN_Ct_SplSpk	Spikelet number	24	0.39	B	2.7	10.4	0	0	7.9	2D	27265898	33370617	27265898	WATDE0109	AG5	JILN15
2D-StrawYld-ParW209-WATDE0024-RHHN13-gwm261	Q2D-StrawYld-ParW209-RHHN13	ParW209	2D	gwm261	IS00025451	BS00064538	gwm261	StrawYld_Calc_tha	Straw yield	10	-0.31	A	2.1	11	8.1	0	23.5	2D	12689645	33370617		WATDE0024	AG2	RHHN13			2D-56203334-574351163-WATDE0024
2D-StrawYld-ParW239-WATDE0032-RHHN16-BS00135352	Q2D-StrawYld-ParW239-RHHN16	ParW239	2D	BS00135352	BS00040318	BS00135352		StrawYld_Calc_tha	Straw yield	21.2	1.5	B	6	26.3	80.5	68	80.5	2D	450999458			WATDE0032	AG6	RHHN16
2D-StrawYld-ParW239-WATDE0032-RHHN17-BS00040318	Q2D-StrawYld-ParW239-RHHN17	ParW239	2D	BS00040318	BS00023211	BS00040318	BS00040318	StrawYld_Calc_tha	Straw yield	14.3	0.76	B	4.1	18.8	68	47.6	80.5	2D	81836840	450999458		WATDE0032	AG6	RHHN17
2D-StrawYld-ParW141-WATDE0018-RHLN14-BS00003804	Q2D-StrawYld-ParW141-RHLN14	ParW141	2D	BS00003804	BS00064538	BS00021912	BS00003804|BS00011752|BS00000002	StrawYld_Calc_tha	Straw yield	11.5	0.46	B	2.4	13.4	56	29.4	61.8	2D	33370617	90242605	74934752	WATDE0018	AG6	RHLN14			2D-56203334-450999458-WATDE0018
2D-StrawYld-ParW141-WATDE0018-RHLN14-AX-95020348	Q2D1-StrawYld-ParW141-RHLN14	ParW141	2D1	AX-95020348	AX-94485593	AX-95006006	AX-94707292|AX-94794336|AX-95020348|AX-95254619|AX-94482907	StrawYld_Calc_tha	Straw yield	11.5	0.76	B	3.6	20.6	77.8	57.1	82.2	2D	37466453	74981581	67552821	WATDE0018	AG6	RHLN14		2D-33880251-90242605-WATDE0018	2D-56203334-450999458-WATDE0018
2D-StrawYld-ParW239-WATDE0032-RHLN16-BS00135352	Q2D-StrawYld-ParW239-RHLN16	ParW239	2D	BS00135352	BS00040318	BS00135352		StrawYld_Calc_tha	Straw yield	12	0.72	B	3.2	14.9	80	68	80.5	2D	450999458			WATDE0032	AG6	RHLN16
2D-STRNitr-ParW292-WATDE0038-RHHN12-AX-94498457	Q2D1-STRNitr-ParW292-RHHN12	ParW292	2D1	AX-94498457	AX-95207887	AX-94498457	AX-94516671|AX-94430993|AX-94498457	STRNitr_NIRS_pct	Straw Nitrogen content	1	0.005	B	2.9	13.5	12	6.7	21.8	2D	9372552	13624512	13624512	WATDE0038	AG6	RHHN12
2D-STRNitr-ParW141-WATDE0018-RHHN14-BS00040318	Q2D-STRNitr-ParW141-RHHN14	ParW141	2D	BS00040318	BS00000002	BS00040318	BS00021912|IS00070502	STRNitr_NIRS_pct	Straw Nitrogen content	0.7	0.016	B	3	16.7	73	55	73	2D	75390420	450999458	450999458	WATDE0018	AG6	RHHN14			2D-33880251-90242605-WATDE0018;2D-56203334-450999458-WATDE0018
2D-STRNitr-ParW468-WATDE0061-RHHN14-AX-94989519	Q2D3-STRNitr-ParW468-RHHN14	ParW468	2D3	AX-94989519	AX-94580285	AX-95152834	AX-94989519|AX-95152834	STRNitr_NIRS_pct	Straw Nitrogen content	0.7	0.014	B	3.1	12.8	4	0	13.2	2D	556050674	574110615	571946853	WATDE0061	AG3	RHHN14			2D-11856201-90242605-WATDE0061
2D-STRNitr-ParW468-WATDE0061-RHLN12-AX-94935782	Q2D2-STRNitr-ParW468-RHLN12	ParW468	2D2	AX-94935782	AX-95164994	AX-94608345	AX-94478750|AX-94460734|AX-94935782|AX-94700210	STRNitr_NIRS_pct	Straw Nitrogen content	0.6	0.033	B	4.1	19.7	36	27.8	45.5	2D	123097503	444761561	201154712	WATDE0061	AG3	RHLN12			2D-11856201-90242605-WATDE0061
2D-STRNitr-ParW141-WATDE0018-RHLN13-BS00011752	Q2D-STRNitr-ParW141-RHLN13	ParW141	2D	BS00011752	BS00064538	BS00000002	BS00003804|BS00011752	STRNitr_NIRS_pct	Straw Nitrogen content	0.2	-0.014	A	2.2	12.3	53.8	29.4	55	2D	33370617	75390420	63570728	WATDE0018	AG6	RHLN13			2D-33880251-90242605-WATDE0018;2D-56203334-450999458-WATDE0018
2D-STRNitr-ParW468-WATDE0061-RHLN14-gwm261	Q2D-STRNitr-ParW468-RHLN14	ParW468	2D	gwm261	BS00111010	BS00009575	gwm261	STRNitr_NIRS_pct	Straw Nitrogen content	0.5	0.018	B	4.7	22.4	9.6	0	13.1	2D	11841443	26613218		WATDE0061	AG3	RHLN14			2D-11856201-90242605-WATDE0061
2D-STRNitr-ParW239-WATDE0032-RHLN16-BS00135352	Q2D-STRNitr-ParW239-RHLN16	ParW239	2D	BS00135352	BS00040318	BS00135352		STRNitr_NIRS_pct	Straw Nitrogen content	0.5	-0.022	A	3.8	17.7	76	68	80.5	2D	450999458			WATDE0032	AG6	RHLN16
2D-STRNUP-ParW209-WATDE0024-RHHN13-gwm261	Q2D-STRNUP-ParW209-RHHN13	ParW209	2D	gwm261	IS00025451	BS00064538	gwm261	STRNUP_Calc_kgha	Straw Nitrogen uptake	53.1	-0.65	A	2.9	15	8.1	0	23.5	2D	12689645	33370617		WATDE0024	AG2	RHHN13			2D-56203334-574351163-WATDE0024
2D-STRNUP-ParW141-WATDE0018-RHHN14-BS00003804	Q2D-STRNUP-ParW141-RHHN14	ParW141	2D	BS00003804	BS00064538	BS00021912	BS00003804|BS00011752|BS00000002	STRNUP_Calc_kgha	Straw Nitrogen uptake	101.1	4.8	B	2.6	14.8	52	29.4	61.8	2D	33370617	90242605	74934752	WATDE0018	AG6	RHHN14			2D-56203334-450999458-WATDE0018
2D-STRNUP-ParW209-WATDE0024-RHHN14-BS00040318	Q2D-STRNUP-ParW209-RHHN14	ParW209	2D	BS00040318	gwm539	BS00021912	BS00040318	STRNUP_Calc_kgha	Straw Nitrogen uptake	100.7	-5.5	A	3.3	16.7	80	65.1	105.3	2D	9829652	90242605	450999458	WATDE0024	AG2	RHHN14			2D-56203334-574351163-WATDE0024
2D-STRNUP-ParW239-WATDE0032-RHHN17-BS00040318	Q2D-STRNUP-ParW239-RHHN17	ParW239	2D	BS00040318	BS00023211	BS00040318	BS00040318	STRNUP_Calc_kgha	Straw Nitrogen uptake	94.1	7.3	B	4.9	21.9	68	47.6	80.5	2D	81836840	450999458		WATDE0032	AG6	RHHN17
2D-STRNUP-ParW352-WATDE0047-RHLN13-BS00021912	Q2D-STRNUP-ParW352-RHLN13	ParW352	2D	BS00021912	BS00009606	BS00040318	BS00009673|BS00010184|BS00009932|BS00021912|BS00021823	STRNUP_Calc_kgha	Straw Nitrogen uptake	23.3	2.3	B	2.9	13.4	38.2	34.5	46.8	2D	71766522	450999458	90242605	WATDE0047	AG4	RHLN13		2D-56203334-574351163-WATDE0047
2D-STRNUP-ParW199-WATDE0023-RHLN14-BS00022305	Q2D-STRNUP-ParW199-RHLN14	ParW199	2D	BS00022305	BS00022305	BS00035934	IS00069140	STRNUP_Calc_kgha	Straw Nitrogen uptake	49.7	-1.4	A	2.7	12.2	0	0	25.8	2D	11841612	26774566	11841612	WATDE0023	AG3	RHLN14
3A-AGBMNitr-ParW034-WATDE0005-RHHN14-BS00010414	Q3A-AGBMNitr-ParW034-RHHN14	ParW034	3A	BS00010414	BS00021909	BS00024548	BS00021909|BS00019326|BS00010414|BS00011280|BS00088756	AGBMNitr_M_pct	Above ground biomass nitrogen content	1.6	-0.043	A	3.2	15.1	28	21.1	54.9	3A	633058149	701852763	649714193	WATDE0005	AG3	RHHN14
3A-AGBMNitr-ParW034-WATDE0005-RHHN14-AX-95003297	Q3A1-AGBMNitr-ParW034-RHHN14	ParW034	3A1	AX-95003297	AX-95130788	AX-95227988	AX-94916391|AX-94953987|AX-95630312|AX-95003297|AX-94868738	AGBMNitr_M_pct	Above ground biomass nitrogen content	1.6	-0.041	A	6	23.2	120	105.9	124.4	3A	635101573	686775946	686121498	WATDE0005	AG3	RHHN14
3A-AGBMNitr-ParW141-WATDE0018-RHHN14-BS00010204	Q3A-AGBMNitr-ParW141-RHHN14	ParW141	3A	BS00010204	BS00025739	BS00011170	BS00032524|gwm2-2|BS00010204	AGBMNitr_M_pct	Above ground biomass nitrogen content	1.5	0.027	B	2.8	15.4	30.8	0	33.6	3A	25938990	514312970	477708738	WATDE0018	AG6	RHHN14
3A-AGBMNitr-ParW141-WATDE0018-RHHN14-AX-94627268	Q3A2-AGBMNitr-ParW141-RHHN14	ParW141	3A2	AX-94627268	AX-94504504	AX-94914946	AX-95193749|AX-95168777|AX-95023992|AX-95087317|AX-95225454|AX-94638235|AX-94435188|AX-94472299|AX-94565139|AX-94619093|AX-94397869|AX-94627268|AX-94865983|AX-94779070	AGBMNitr_M_pct	Above ground biomass nitrogen content	1.5	0.017	B	4.3	24.2	33.9	16.4	35.9	3A	552757140	557257622	519764109	WATDE0018	AG6	RHHN14
3A-AGBMNitr-ParW239-WATDE0032-RHHN17-BS00022516	Q3A-AGBMNitr-ParW239-RHHN17	ParW239	3A	BS00022516	BS00023022	BS00041121	BS00025739|BS00022516	AGBMNitr_M_pct	Above ground biomass nitrogen content	1.5	0.022	B	3.7	14.6	35.6	1.3	39.1	3A	14045695	480433971		WATDE0032	AG6	RHHN17
3A-AGBMNitr-ParW291-WATDE0037-RHHN17-BS00022182	Q3A2-AGBMNitr-ParW291-RHHN17	ParW291	3A2	BS00022182	BS00022862	BS00022735	BS00022182|BS00022915	AGBMNitr_M_pct	Above ground biomass nitrogen content	1.6	0.035	B	3.6	18.6	64.1	54.2	70.8	3A	714156198	732779804		WATDE0037	AG6	RHHN17
3A-AGBMNitr-ParW141-WATDE0018-RHLN12-BS00010204	Q3A-AGBMNitr-ParW141-RHLN12	ParW141	3A	BS00010204	BS00025739	BS00011170	BS00032524|gwm2-2|BS00010204	AGBMNitr_M_pct	Above ground biomass nitrogen content	1	0.031	B	3.8	17.4	30.8	0	33.6	3A	25938990	514312970	477708738	WATDE0018	AG6	RHLN12
3A-AGBMNitr-ParW141-WATDE0018-RHLN12-AX-94504504	Q3A2-AGBMNitr-ParW141-RHLN12	ParW141	3A2	AX-94504504	AX-95232902	AX-94619093	AX-94443246|AX-94389504|AX-94675291|AX-95075882|AX-94504504|AX-95193749|AX-95168777|AX-95023992|AX-95087317|AX-95225454|AX-94638235|AX-94435188|AX-94472299|AX-94565139	AGBMNitr_M_pct	Above ground biomass nitrogen content	1	0.031	B	3.8	18.2	16.4	12.2	32	3A	59521656	534383717	552757140	WATDE0018	AG6	RHLN12
3A-AGBMNitr-ParW352-WATDE0047-RHLN12-AX-94558904	Q3A2-AGBMNitr-ParW352-RHLN12	ParW352	3A2	AX-94558904	AX-94558904	AX-94410643	AX-94494425	AGBMNitr_M_pct	Above ground biomass nitrogen content	1	0.029	B	3.6	14.2	0.3	0.3	4.9	3A	40826573	50747564	40826573	WATDE0047	AG4	RHLN12		3A-7921259-686783884-WATDE0047;3A-7921259-651497059-WATDE0047-WL0487-WT	3A-535189178-686783884-WATDE0047
3A-AGBMNitr-ParW219-WATDE0027-RHLN16-BS00022862	Q3A-AGBMNitr-ParW219-RHLN16	ParW219	3A	BS00022862	BS00020459	BS00022735	BS00022862	AGBMNitr_M_pct	Above ground biomass nitrogen content	1	-0.003	A	3.3	15.8	56	42.5	74.2	3A	688883499	732779804	714156198	WATDE0027	AG6	RHLN16
3A-Ant-ParW141-WATDE0018-RHHN12-BS00010204	Q3A-TTA-ParW141-RHHN12	ParW141	3A	BS00010204	BS00025739	BS00010284	BS00032524|gwm2-2|BS00010204|BS00011170|BS00010284	Ant_dto_day	Anthesis time	1845.8	-12	A	3.3	9.5	30.8	0	52.6	3A	25938990	535001479	477708738	WATDE0018	AG6	RHHN12
3A-Ant-ParW141-WATDE0018-RHHN12-AX-94504504	Q3A2-Ant-ParW141-RHHN12	ParW141	3A2	AX-94504504	AX-95232902	AX-95087317	AX-94443246|AX-94389504|AX-94675291|AX-95075882|AX-94504504|AX-95193749|AX-95168777|AX-95023992	Ant_dto_day	Anthesis time	47	-1.1	A	4	18.9	16.4	12.2	23.3	3A	59521656	484635509	552757140	WATDE0018	AG6	RHHN12
3A-Ant-ParW352-WATDE0047-RHHN13-AX-94700643	Q3A2-Ant-ParW352-RHHN13	ParW352	3A2	AX-94700643	AX-94715783	AX-94417941	AX-94611599|AX-94704559|AX-94700643	Ant_dto_day	Anthesis time	68.2	0.57	B	3.8	18.1	106.8	102.4	107.6	3A	732974215	741240716	739147183	WATDE0047	AG4	RHHN13	Set3:Q3A-DTAD-PW352-065:WATDE0047		3A-7921259-686783884-WATDE0047;3A-535189178-686783884-WATDE0047;3A-7921259-651497059-WATDE0047-WL0487-WT
3A-Ant-ParW352-WATDE0047-RHHN14-BS00022844	Q3A-Ant-ParW352-RHHN14	ParW352	3A	BS00022844	BS00025739	BS00011012	BS00003801|BS00022844|BS00010204|BS00010295|BS00011012	Ant_dto_day	Anthesis time	41.7	-0.4	A	3.4	14.3	44	17.9	61.1	3A	25938990	585332611	61308063	WATDE0047	AG4	RHHN14	Set3:Q3A-DTAD-PW352-065:WATDE0047	3A-7921259-686783884-WATDE0047;3A-7921259-651497059-WATDE0047-WL0487-WT	3A-535189178-686783884-WATDE0047
3A-Ant-ParW468-WATDE0061-RHHN14-gwm2	Q3A-Ant-ParW468-RHHN14	ParW468	3A	gwm2	BS00041121	BS00021909	BS00032524|gwm2-2|BS00010204|BS00011929	Ant_dto_day	Anthesis time	32	-0.09	A	3.2	13.7	44	29.8	65.7	3A	480433971	633058149		WATDE0061	AG3	RHHN14
3A-Ant-ParW231-WATDE0030-RHHN16-BS00074617	Q3A1-TTA-ParW231-RHHN16	ParW231	3A1	BS00074617	BS00032524	BS00023087	BS00041121|BS00067189|BS00076631|BS00074617	Ant_dto_day	Anthesis time	2017.1	-4.1	A	3.3	16.2	42	32	44.7	3A	56140901	655721687	620212087	WATDE0030	AG2	RHHN16	Set4:Q3A-DTAD-PW231-083:WATDE0030		3A-7921259-655721687-WATDE0030
3A-Ant-ParW209-WATDE0024-RHLN12-BS00034334	Q3A-Ant-ParW209-RHLN12	ParW209	3A	BS00034334	BS00009805	BS00003837	BS00032524|gwm2-1|BS00034334|BS00013997|BS00010204|BS00010531	Ant_dto_day	Anthesis time	39.1	-1.8	A	3.7	8.7	44	9.9	54.9	3A	20329491	487458140	61219665	WATDE0024	AG2	RHLN12	Set1:Q3A-EM-PW209-057:WATDE0024	3A-12814142-550414385-WATDE0024;3A-7921259-717853041-WATDE0024
3A-Ant-ParW292-WATDE0038-RHLN12-BS00041121	Q3A-TTA-ParW292-RHLN12	ParW292	3A	BS00041121	BS00025739	BS00010284	BS00032524|gwm2-2|BS00041121|BS00021699|BS00011170|BS00010284	Ant_dto_day	Anthesis time	1784.3	-8.1	A	2.5	7.3	30	9.8	48.9	3A	25938990	535001479	480433971	WATDE0038	AG6	RHLN12		3A-12814142-682976438-WATDE0038	3A-12814142-535001479-WATDE0038
3A-Ant-ParW292-WATDE0038-RHLN12-AX-94480742	Q3A1-Ant-ParW292-RHLN12	ParW292	3A1	AX-94480742	AX-94476859	AX-95196391	AX-94690276|AX-94438178|AX-95232902|AX-94472664|AX-94636432|AX-94652031|AX-94675291|AX-94793041|AX-94710748|AX-94480742|AX-94630312|AX-94972681|AX-94540502|AX-95225454	Ant_dto_day	Anthesis time	42.6	-1.1	A	3.6	13.6	72.5	62.1	77.9	3A	57568625	501225011	434613968	WATDE0038	AG6	RHLN12		3A-12814142-682976438-WATDE0038;3A-12814142-535001479-WATDE0038
3A-Ant-ParW468-WATDE0061-RHLN12-AX-94512274	Q3A2-Ant-ParW468-RHLN12	ParW468	3A2	AX-94512274	AX-94913832	AX-94539619	AX-94512274|AX-94476859|AX-95075882|AX-94675291|AX-94476781|AX-94389041|AX-94400861|AX-94638235|AX-95629148|AX-94704134|AX-94676993	Ant_dto_day	Anthesis time	38.7	-1	A	2.6	6.1	15.3	5.1	30	3A	38609684	487447607	56087533	WATDE0061	AG3	RHLN12
3A-Ant-ParW292-WATDE0038-RHLN13-BS00041121	Q3A-TTA-ParW292-RHLN13	ParW292	3A	BS00041121	BS00025739	BS00011170	BS00032524|gwm2-2|BS00041121|BS00021699	Ant_dto_day	Anthesis time	1044.9	-9.5	A	5.4	15.6	30	9.8	35.5	3A	25938990	514312970	480433971	WATDE0038	AG6	RHLN13		3A-12814142-682976438-WATDE0038;3A-12814142-535001479-WATDE0038
3A-Ant-ParW292-WATDE0038-RHLN13-AX-94480742	Q3A1-Ant-ParW292-RHLN13	ParW292	3A1	AX-94480742	AX-94710748	AX-94540502	AX-94480742|AX-94630312|AX-94972681	Ant_dto_day	Anthesis time	62.2	-0.77	A	7	16.3	72.5	71.4	75.9	3A	326464823	480104404	434613968	WATDE0038	AG6	RHLN13		3A-12814142-682976438-WATDE0038;3A-12814142-535001479-WATDE0038
3A-Ant-ParW292-WATDE0038-RHLN14-AX-94480742	Q3A1-TTA-ParW292-RHLN14	ParW292	3A1	AX-94480742	AX-94710748	AX-94540502	AX-94480742|AX-94630312|AX-94972681	Ant_dto_day	Anthesis time	1705.6	-7.5	A	2.6	9.7	72.5	71.4	75.9	3A	326464823	480104404	434613968	WATDE0038	AG6	RHLN14		3A-12814142-682976438-WATDE0038;3A-12814142-535001479-WATDE0038
3A-Ant-ParW352-WATDE0047-RHLN14-BS00022844	Q3A-Ant-ParW352-RHLN14	ParW352	3A	BS00022844	BS00025739	BS00010295	BS00003801|BS00022844|BS00010204	Ant_dto_day	Anthesis time	41.5	-0.39	A	4	17.1	44	17.9	47.4	3A	25938990	564344903	61308063	WATDE0047	AG4	RHLN14	Set3:Q3A-DTAD-PW352-065:WATDE0047	3A-7921259-686783884-WATDE0047;3A-7921259-651497059-WATDE0047-WL0487-WT	3A-535189178-686783884-WATDE0047
3A-Ant-ParW352-WATDE0047-RHLN14-AX-94675291	Q3A2-Ant-ParW352-RHLN14	ParW352	3A2	AX-94675291	AX-94410643	AX-95652823	AX-95657281|AX-94438178|AX-94799208|AX-94675291|AX-95176186|AX-94465976|AX-94541365|AX-94638235|AX-94509316|AX-95078629	Ant_dto_day	Anthesis time	41.5	-0.35	A	4.9	21.2	11.8	4.9	16.9	3A	50747564	485012145	81477697	WATDE0047	AG4	RHLN14	Set3:Q3A-DTAD-PW352-065:WATDE0047	3A-7921259-686783884-WATDE0047;3A-7921259-651497059-WATDE0047-WL0487-WT	3A-535189178-686783884-WATDE0047
3A-Ant-ParW352-WATDE0047-RHLN14-AX-94465976	Q3A2-TTA-ParW352-RHLN14	ParW352	3A2	AX-94465976	AX-94410643	AX-94914946	AX-95657281|AX-94438178|AX-94799208|AX-94675291|AX-95176186|AX-94465976|AX-94541365|AX-94638235|AX-94509316|AX-95078629|AX-95652823|AX-95166499	Ant_dto_day	Anthesis time	1818.9	-6.1	A	4.5	20.9	12.9	4.9	19.1	3A	50747564	557257622	156269763	WATDE0047	AG4	RHLN14	Set3:Q3A-DTAD-PW352-065:WATDE0047	3A-7921259-686783884-WATDE0047;3A-7921259-651497059-WATDE0047-WL0487-WT	3A-535189178-686783884-WATDE0047
3A-Ant-ParW141-WATDE0018-SBHN13-AX-94504504	Q3A2-Ant-ParW141-SBHN13	ParW141	3A2	AX-94504504	AX-94443246	AX-95168777	AX-94389504|AX-94675291|AX-95075882|AX-94504504|AX-95193749	Ant_dto_day	Anthesis time	48	-0.82	A	4.1	12.5	16.4	13.9	19.5	3A	66166589	401710412	552757140	WATDE0018	AG6	SBHN13
3A-Ant-ParW292-WATDE0038-SBHN13-AX-94987731	Q3A1-Ant-ParW292-SBHN13	ParW292	3A1	AX-94987731	AX-94972681	AX-94664169	AX-94540502|AX-95225454|AX-95196391|AX-94987731	Ant_dto_day	Anthesis time	45.4	-0.85	A	4.9	21.7	78.5	74.2	82.6	3A	456776729	507466434	487857875	WATDE0038	AG6	SBHN13		3A-12814142-682976438-WATDE0038;3A-12814142-535001479-WATDE0038
3A-Ant-ParW352-WATDE0047-SBHN13-AX-94541365	Q3A2-Ant-ParW352-SBHN13	ParW352	3A2	AX-94541365	AX-94558904	AX-95078629	AX-94494425|AX-94410643|AX-95657281|AX-94438178|AX-94799208|AX-94675291|AX-95176186|AX-94465976|AX-94541365|AX-94638235|AX-94509316	Ant_dto_day	Anthesis time	51.2	-0.7	A	4.9	17.4	13.6	0.3	15.9	3A	40826573	478912269	369405010	WATDE0047	AG4	SBHN13	Set3:Q3A-DTAD-PW352-065:WATDE0047	3A-7921259-686783884-WATDE0047;3A-7921259-651497059-WATDE0047-WL0487-WT	3A-535189178-686783884-WATDE0047
3A-Ant-ParW292-WATDE0038-SBLN13-AX-94972681	Q3A1-Ant-ParW292-SBLN13	ParW292	3A1	AX-94972681	AX-94710748	AX-94540502	AX-94480742|AX-94630312|AX-94972681	Ant_dto_day	Anthesis time	45.6	-1.2	A	6.1	26.2	74.2	71.4	75.9	3A	326464823	480104404	456776729	WATDE0038	AG6	SBLN13		3A-12814142-682976438-WATDE0038;3A-12814142-535001479-WATDE0038
3A-Awns-ParW387-WATDE0050-RHHN16-BS00022862	Q3A-AWNS-ParW387-RHHN16	ParW387	3A	BS00022862	BS00074617	BS00022092	BS00070014|BS00020459|BS00022862	Awns_E_0to1	Spike awnedness	0.3	-0.12	A	3.1	15.7	32	12.7	61.5	3A	620212087	737801882	714156198	WATDE0050	AG6	RHHN16
3A-BM-ParW352-WATDE0047-RHHN12-BS00071422	Q3A-BM-ParW352-RHHN12	ParW352	3A	BS00071422	BS00084357	BS00025739	BS00071422	BM_Calc_gm2	Aboveground biomass at maturity	33.6	-1.6	A	3.8	14.5	1.3	0	17.9	3A	9855807	25938990	13029099	WATDE0047	AG4	RHHN12		3A-7921259-686783884-WATDE0047;3A-7921259-651497059-WATDE0047-WL0487-WT	3A-535189178-686783884-WATDE0047
3A-BM-ParW352-WATDE0047-RHHN12-AX-95144677	Q3A1-BM-ParW352-RHHN12	ParW352	3A1	AX-95144677	AX-95144677	AX-95127888	AX-95233036|AX-94440640|AX-94684907|AX-94735807|AX-95134755	BM_Calc_gm2	Aboveground biomass at maturity	33.6	-1.7	A	5.4	22.3	19.8	14.2	19.8	3A	7928624	17702882	7928624	WATDE0047	AG4	RHHN12		3A-7921259-686783884-WATDE0047;3A-7921259-651497059-WATDE0047-WL0487-WT	3A-535189178-686783884-WATDE0047
3A-BM-ParW292-WATDE0038-RHHN14-BS00022410	Q3A-BM-ParW292-RHHN14	ParW292	3A	BS00022410	BS00024548	BS00022410	BS00022862	BM_Calc_gm2	Aboveground biomass at maturity	29.5	-0.23	A	3	13.5	88	68.8	94.6	3A	701852763	722357728	722357728	WATDE0038	AG6	RHHN14			3A-12814142-682976438-WATDE0038;3A-12814142-535001479-WATDE0038
3A-BM-ParW291-WATDE0037-RHHN17-BS00022182	Q3A2-BM-ParW291-RHHN17	ParW291	3A2	BS00022182	BS00022862	BS00022735	BS00022182|BS00022915	BM_Calc_gm2	Aboveground biomass at maturity	21.8	-0.75	A	2.9	15.4	64.1	54.2	70.8	3A	714156198	732779804		WATDE0037	AG6	RHHN17
3A-BM-ParW246-WATDE0033-RHLN14-BS00022379	Q3A-BM-ParW246-RHLN14	ParW246	3A	BS00022379	BS00066712	BS00034334	BS00036257|BS00022379	BM_Calc_gm2	Aboveground biomass at maturity	21.4	-1.1	A	3.8	14.5	26.7	0	31	3A	11128685	61219665	479782399	WATDE0033	AG1	RHLN14			3A-11128685-620212087-WATDE0033-WL0429-WB
3A-BM-ParW231-WATDE0030-RHLN15-BS00048491	Q3A1-BM-ParW231-RHLN15	ParW231	3A1	BS00048491	BS00048491	BS00025739	BS00023022	BM_Calc_gm2	Aboveground biomass at maturity	33.6	0.99	B	2.6	13.2	0	0	15.7	3A	12253804	25938990	12253804	WATDE0030	AG2	RHLN15		3A-7921259-655721687-WATDE0030
3A-BM-ParW032-WATDE0004-RHLN16-BS00032524	Q3A1-BM-ParW032-RHLN16	ParW032	3A1	BS00032524	BS00048491	BS00034334	BS00032524	BM_Calc_gm2	Aboveground biomass at maturity	17.9	-0.6	A	2	10.7	20	0	33.3	3A	12253804	61219665	56140901	WATDE0004	AG5	RHLN16
3A-BM-ParW352-WATDE0047-SBLN13-AX-94417941	Q3A2-BM-ParW352-SBLN13	ParW352	3A2	AX-94417941	AX-94715783	AX-94417941	AX-94611599|AX-94704559|AX-94700643	BM_Calc_gm2	Aboveground biomass at maturity	2607.1	-3.2	A	2.1	10.5	107.6	102.4	107.6	3A	732974215	741240716	741240716	WATDE0047	AG4	SBLN13			3A-7921259-686783884-WATDE0047;3A-535189178-686783884-WATDE0047;3A-7921259-651497059-WATDE0047-WL0487-WT
3A-BMNUE-ParW034-WATDE0005-RHHN12-BS00011012	Q3A-BMNUE-ParW034-RHHN12	ParW034	3A	BS00011012	BS00011660	BS00019326	BS00011012|BS00074617|wmc264|BS00021909	BMNUE_Calc_kgkgN	Above ground biomass nitrogen efficiency	90.8	0.38	B	3.7	15.1	12	8.2	23.9	3A	531082659	654325321	585332611	WATDE0005	AG3	RHHN12
3A-BMNUE-ParW292-WATDE0038-RHHN14-BS00022862	Q3A-BMNUE-ParW292-RHHN14	ParW292	3A	BS00022862	BS00024548	BS00022410	BS00022862	BMNUE_Calc_kgkgN	Above ground biomass nitrogen efficiency	108.2	0.19	B	3.4	15.2	84	68.8	94.6	3A	701852763	722357728	714156198	WATDE0038	AG6	RHHN14			3A-12814142-682976438-WATDE0038;3A-12814142-535001479-WATDE0038
3A-BMNUE-ParW291-WATDE0037-RHHN17-BS00022182	Q3A2-BMNUE-ParW291-RHHN17	ParW291	3A2	BS00022182	BS00022862	BS00022735	BS00022182|BS00022915	BMNUE_Calc_kgkgN	Above ground biomass nitrogen efficiency	89.5	-3.1	A	3.4	15.8	64.1	54.2	70.8	3A	714156198	732779804		WATDE0037	AG6	RHHN17
3A-BMNUE-ParW032-WATDE0004-RHLN16-BS00032524	Q3A1-BMNUE-ParW032-RHLN16	ParW032	3A1	BS00032524	BS00048491	BS00034334	BS00032524	BMNUE_Calc_kgkgN	Above ground biomass nitrogen efficiency	157.2	-4.8	A	2	10.6	20	0	33.3	3A	12253804	61219665	56140901	WATDE0004	AG5	RHLN16
3A-BMNUE-ParW160-WATDE0021-RHLN18-BS00034334	Q3A1-BMNUE-ParW160-RHLN18	ParW160	3A1	BS00034334	BS00025739	BS00088756	BS00034334	BMNUE_Calc_kgkgN	Above ground biomass nitrogen efficiency	174	-4.8	A	4.5	15.2	36	15.8	67	3A	25938990	686783884	61219665	WATDE0021	AG7	RHLN18
3A-BMNUP-ParW209-WATDE0024-RHHN12-BS00010204	Q3A-BMNUP-ParW209-RHHN12	ParW209	3A	BS00010204	BS00013997	BS00021699	BS00010204|BS00010531|BS00003837	BMNUP_Calc_kgha	Above ground biomass nitrogen uptake	349	-24	A	6.3	24.9	52.1	45	57.9	3A	61348627	507458237	477708738	WATDE0024	AG2	RHHN12		3A-12814142-550414385-WATDE0024;3A-7921259-717853041-WATDE0024
3A-BMNUP-ParW352-WATDE0047-RHHN12-BS00084357	Q3A-BMNUP-ParW352-RHHN12	ParW352	3A	BS00084357	BS00084357	BS00025739	BS00071422	BMNUP_Calc_kgha	Above ground biomass nitrogen uptake	471.3	-16	A	2.3	11	0	0	17.9	3A	9855807	25938990	9855807	WATDE0047	AG4	RHHN12		3A-7921259-686783884-WATDE0047;3A-7921259-651497059-WATDE0047-WL0487-WT	3A-535189178-686783884-WATDE0047
3A-BMNUP-ParW352-WATDE0047-RHHN12-AX-95144677	Q3A1-BMNUP-ParW352-RHHN12	ParW352	3A1	AX-95144677	AX-95144677	AX-94449625	AX-94490447|AX-94626189|AX-95195012|AX-95127888|AX-95233036|AX-94440640|AX-94684907|AX-94735807|AX-95134755	BMNUP_Calc_kgha	Above ground biomass nitrogen uptake	470.1	-16	A	2.2	10.9	19.8	6.7	19.8	3A	7928624	23829202	7928624	WATDE0047	AG4	RHHN12		3A-7921259-686783884-WATDE0047;3A-7921259-651497059-WATDE0047-WL0487-WT	3A-535189178-686783884-WATDE0047
3A-BMNUP-ParW292-WATDE0038-RHHN14-BS00022410	Q3A-BMNUP-ParW292-RHHN14	ParW292	3A	BS00022410	BS00024548	BS00022410	BS00022862	BMNUP_Calc_kgha	Above ground biomass nitrogen uptake	435.9	-1.7	A	3	13.5	88	68.8	94.6	3A	701852763	722357728	722357728	WATDE0038	AG6	RHHN14			3A-12814142-682976438-WATDE0038;3A-12814142-535001479-WATDE0038
3A-BMNUP-ParW219-WATDE0027-RHHN17-BS00034334	Q3A-BMNUP-ParW219-RHHN17	ParW219	3A	BS00034334	BS00034334	BS00039925		BMNUP_Calc_kgha	Above ground biomass nitrogen uptake	375	-4.5	A	2.8	14	0	0	13.8	3A	61219665	541482430		WATDE0027	AG6	RHHN17
3A-BMNUP-ParW209-WATDE0024-RHLN12-BS00010531	Q3A-BMNUP-ParW209-RHLN12	ParW209	3A	BS00010531	BS00013997	BS00021699	BS00010204|BS00010531|BS00003837	BMNUP_Calc_kgha	Above ground biomass nitrogen uptake	261	-12	A	3.9	15.3	53.5	45	57.9	3A	61348627	507458237	480438011	WATDE0024	AG2	RHLN12		3A-12814142-550414385-WATDE0024;3A-7921259-717853041-WATDE0024
3A-BMNUP-ParW032-WATDE0004-RHLN16-BS00048491	Q3A1-BMNUP-ParW032-RHLN16	ParW032	3A1	BS00048491	BS00048491	BS00032524		BMNUP_Calc_kgha	Above ground biomass nitrogen uptake	190.2	-6.4	A	3.1	15.8	8	0	31.9	3A	12253804	56140901	12253804	WATDE0004	AG5	RHLN16
3A-BMNUP-ParW160-WATDE0021-RHLN18-BS00034334	Q3A1-BMNUP-ParW160-RHLN18	ParW160	3A1	BS00034334	BS00025739	BS00088756	BS00034334	BMNUP_Calc_kgha	Above ground biomass nitrogen uptake	345.9	-9.4	A	2.7	12.6	40	15.8	67	3A	25938990	686783884	61219665	WATDE0021	AG7	RHLN18
3A-BMNUtE-ParW468-WATDE0061-RHHN12-AX-95629148	Q3A2-BMNUtE-ParW468-RHHN12	ParW468	3A2	AX-95629148	AX-94638235	AX-95652823	AX-95629148|AX-94704134|AX-94676993|AX-94539619	BMNUtE_Calc_kgkgN	Biomass Nitrogen utilization efficiency	69.6	-1.5	A	3.8	18.5	26.6	24.6	31.5	3A	470097288	485012145	481018306	WATDE0061	AG3	RHHN12
3A-BMNUtE-ParW034-WATDE0005-RHHN14-BS00010414	Q3A-BMNUtE-ParW034-RHHN14	ParW034	3A	BS00010414	BS00021909	BS00024548	BS00021909|BS00019326|BS00010414|BS00011280|BS00088756	BMNUtE_Calc_kgkgN	Biomass Nitrogen utilization efficiency	62.1	1.6	B	2.9	13.6	28	21.1	54.9	3A	633058149	701852763	649714193	WATDE0005	AG3	RHHN14
3A-BMNUtE-ParW034-WATDE0005-RHHN14-AX-95003297	Q3A1-BMNUtE-ParW034-RHHN14	ParW034	3A1	AX-95003297	AX-94449625	AX-94868738	AX-94721049|AX-94417635|AX-94410643|AX-95657281|AX-94494353|AX-94508006|AX-94659266|AX-94522663|AX-94387180|AX-95093159|AX-94779070|AX-94845415|AX-94545557|AX-95239816|AX-95191928|AX-95125642|AX-94971625|AX-94941121|AX-94527988|AX-94911243|AX-94480950|AX-95130788|AX-94916391|AX-94953987|AX-95630312|AX-95003297	BMNUtE_Calc_kgkgN	Biomass Nitrogen utilization efficiency	62.2	1.6	B	3.6	17	116	40.7	122.1	3A	23829202	686783982	686121498	WATDE0005	AG3	RHHN14
3A-BMNUtE-ParW141-WATDE0018-RHHN14-BS00010204	Q3A-BMNUtE-ParW141-RHHN14	ParW141	3A	BS00010204	BS00025739	BS00011170	BS00032524|gwm2-2|BS00010204	BMNUtE_Calc_kgkgN	Biomass Nitrogen utilization efficiency	66.8	-1.3	A	2.7	15	30.8	0	33.6	3A	25938990	514312970	477708738	WATDE0018	AG6	RHHN14
3A-BMNUtE-ParW141-WATDE0018-RHHN14-AX-94627268	Q3A2-BMNUtE-ParW141-RHHN14	ParW141	3A2	AX-94627268	AX-95225454	AX-94914946	AX-94638235|AX-94435188|AX-94472299|AX-94565139|AX-94619093|AX-94397869|AX-94627268|AX-94865983|AX-94779070	BMNUtE_Calc_kgkgN	Biomass Nitrogen utilization efficiency	66.8	-0.79	A	4.9	27.1	33.9	24.3	35.9	3A	480147458	557257622	519764109	WATDE0018	AG6	RHHN14
3A-BMNUtE-ParW291-WATDE0037-RHHN17-BS00022182	Q3A2-BMNUtE-ParW291-RHHN17	ParW291	3A2	BS00022182	BS00022862	BS00022735	BS00022182|BS00022915	BMNUtE_Calc_kgkgN	Biomass Nitrogen utilization efficiency	64.4	-1.3	A	3	15.6	64.1	54.2	70.8	3A	714156198	732779804		WATDE0037	AG6	RHHN17
3A-BMNUtE-ParW141-WATDE0018-RHLN12-BS00010204	Q3A-BMNUtE-ParW141-RHLN12	ParW141	3A	BS00010204	BS00025739	BS00011170	BS00032524|gwm2-2|BS00010204	BMNUtE_Calc_kgkgN	Biomass Nitrogen utilization efficiency	103.1	-3.2	A	4.2	16.9	30.8	0	33.6	3A	25938990	514312970	477708738	WATDE0018	AG6	RHLN12
3A-BMNUtE-ParW141-WATDE0018-RHLN12-AX-94504504	Q3A2-BMNUtE-ParW141-RHLN12	ParW141	3A2	AX-94504504	AX-95232902	AX-94638235	AX-94443246|AX-94389504|AX-94675291|AX-95075882|AX-94504504|AX-95193749|AX-95168777|AX-95023992|AX-95087317|AX-95225454	BMNUtE_Calc_kgkgN	Biomass Nitrogen utilization efficiency	102.9	-3.3	A	3.8	18	16.4	12.2	26.2	3A	59521656	470097288	552757140	WATDE0018	AG6	RHLN12
3A-BMNUtE-ParW352-WATDE0047-RHLN12-AX-94494425	Q3A2-BMNUtE-ParW352-RHLN12	ParW352	3A2	AX-94494425	AX-94558904	AX-94438178	AX-94494425|AX-94410643|AX-95657281	BMNUtE_Calc_kgkgN	Biomass Nitrogen utilization efficiency	100.6	-3	A	3.8	12.6	3.8	0.3	9.5	3A	40826573	58928337	46717056	WATDE0047	AG4	RHLN12		3A-7921259-686783884-WATDE0047;3A-7921259-651497059-WATDE0047-WL0487-WT	3A-535189178-686783884-WATDE0047
3A-BMNUtE-ParW219-WATDE0027-RHLN16-BS00022862	Q3A-BMNUtE-ParW219-RHLN16	ParW219	3A	BS00022862	BS00034334	BS00022735	BS00039925|BS00074617|BS00070014|BS00035364|BS00020459|BS00022862	BMNUtE_Calc_kgkgN	Biomass Nitrogen utilization efficiency	100.6	0.43	B	3	14.7	56	0	74.2	3A	61219665	732779804	714156198	WATDE0027	AG6	RHLN16
3A-GFP-ParW034-WATDE0005-RHHN12-AX-94684907	Q3A1-GFP-ParW034-RHHN12	ParW034	3A1	AX-94684907	AX-94489717	AX-95009752	AX-94798168|AX-95236410|AX-95134755|AX-95171598|AX-94752388|AX-94969670|AX-94735807|AX-94684907|AX-95023272|AX-95127888	GFP_calc_day	Grain filling period	51.8	-1.9	A	3.3	15.6	28.5	14.2	37.9	3A	6892255	20308498	12479976	WATDE0005	AG3	RHHN12
3A-GFP-ParW231-WATDE0030-RHHN16-BS00074617	Q3A1-GFP-ParW231-RHHN16	ParW231	3A1	BS00074617	BS00032524	BS00023087	BS00041121|BS00067189|BS00076631|BS00074617	GFP_calc_day	Grain filling period	45.7	0.19	B	3.1	12.9	42	32	44.7	3A	56140901	655721687	620212087	WATDE0030	AG2	RHHN16			3A-7921259-655721687-WATDE0030
3A-GFP-ParW034-WATDE0005-RHLN12-AX-95134755	Q3A1-GFPTT-ParW034-RHLN12	ParW034	3A1	AX-95134755	AX-94798168	AX-95009752	AX-95236410|AX-95134755|AX-95171598|AX-94752388|AX-94969670|AX-94735807|AX-94684907|AX-95023272|AX-95127888	GFP_calc_day	Grain filling period	824.3	-22	A	4.7	13.9	24.8	17	37.9	3A	1886335	20308498	8862939	WATDE0005	AG3	RHLN12
3A-GFP-ParW034-WATDE0005-RHLN12-AX-94671257	Q3A1-GFP-ParW034-RHLN12	ParW034	3A1	AX-94671257	AX-94489717	AX-94671257	AX-94671257	GFP_calc_day	Grain filling period	53.5	-1.5	A	5.9	17.2	8	0	14.2	3A	6892255	241921973	241921973	WATDE0005	AG3	RHLN12
3A-GFR-ParW209-WATDE0024-RHHN12-BS00010204	Q3A-GFR-ParW209-RHHN12	ParW209	3A	BS00010204	BS00013997	BS00021699	BS00010204|BS00010531|BS00003837	GFR_Calc_gday	Grain fill rate	113.1	-14	A	4.8	15	52.1	45	57.9	3A	61348627	507458237	477708738	WATDE0024	AG2	RHHN12		3A-12814142-550414385-WATDE0024;3A-7921259-717853041-WATDE0024
3A-GFR-ParW209-WATDE0024-RHHN13-BS00022410	Q3A-GFRTT-ParW209-RHHN13	ParW209	3A	BS00022410	BS00010531	BS00022410	BS00003837|BS00021699|BS00011158|BS00070511|BS00074617|wmc264|BS00021909|BS00019326|BS00011812|BS00020459|BS00024548|gwm155|BS00022862	GFR_Calc_gday	Grain fill rate	13.5	-0.32	A	3.5	17.5	120.3	53.5	120.3	3A	480438011	722357728	722357728	WATDE0024	AG2	RHHN13			3A-12814142-550414385-WATDE0024;3A-7921259-717853041-WATDE0024
3A-GFR-ParW209-WATDE0024-RHHN13-BS00010204	Q3A-GFR-ParW209-RHHN13	ParW209	3A	BS00010204	BS00013997	BS00003837	BS00010204|BS00010531	GFR_Calc_gday	Grain fill rate	251.1	-16	A	3.7	18.4	52.1	45	54.9	3A	61348627	487458140	477708738	WATDE0024	AG2	RHHN13		3A-12814142-550414385-WATDE0024;3A-7921259-717853041-WATDE0024
3A-GFR-ParW141-WATDE0018-RHHN14-AX-94913832	Q3A2-GFR-ParW141-RHHN14	ParW141	3A2	AX-94913832	AX-94913832	AX-94840749	AX-94494425|AX-94410643	GFR_Calc_gday	Grain fill rate	324.9	14	B	3.2	21.2	0	0	8	3A	38609684	56400291	38609684	WATDE0018	AG6	RHHN14
3A-GFR-ParW209-WATDE0024-RHLN12-BS00010204	Q3A-GFR-ParW209-RHLN12	ParW209	3A	BS00010204	BS00013997	BS00021699	BS00010204|BS00010531|BS00003837	GFR_Calc_gday	Grain fill rate	85.2	-15	A	6.6	20	52.1	45	57.9	3A	61348627	507458237	477708738	WATDE0024	AG2	RHLN12		3A-12814142-550414385-WATDE0024;3A-7921259-717853041-WATDE0024
3A-GFR-ParW292-WATDE0038-RHLN12-BS00011170	Q3A-GFR-ParW292-RHLN12	ParW292	3A	BS00011170	BS00025739	BS00010284	BS00032524|gwm2-2|BS00041121|BS00021699|BS00011170|BS00010284	GFR_Calc_gday	Grain fill rate	139	-6.9	A	3.6	16.7	35.5	9.8	48.9	3A	25938990	535001479	514312970	WATDE0038	AG6	RHLN12		3A-12814142-682976438-WATDE0038	3A-12814142-535001479-WATDE0038
3A-GLng-ParW566-WATDE0073-JILN14-BS00070014	Q3A-GLng-ParW566-JILN14	ParW566	3A	BS00070014	BS00074617	BS00024548	BS00023087|BS00070014|BS00035364	GLng_M_mm	Grain length	7.3	0.1	B	3.7	16.1	60	51.3	68.3	3A	620212087	701852763	659799935	WATDE0073	AG6	JILN14			3A-682976438-732779804-WATDE0073
3A-GLng-ParW042-WATDE0007-JILN15-BS00067189	Q3A-GLng-ParW042-JILN15	ParW042	3A	BS00067189	BS00025739	BS00074617	BS00034334|BS00041121|BS00067189	GLng_M_mm	Grain length	6.9	0.056	B	3.5	11.5	58.3	23.1	72.7	3A	25938990	620212087	543712430	WATDE0007	AG2	JILN15
3A-GLng-ParW308-WATDE0042-JILN17-BS00070014	Q3A-GRLN-ParW308-JILN17	ParW308	3A	BS00070014	BS00041121	BS00024548	BS00074617|BS00023087|BS00070014|BS00020459	GLng_M_mm	Grain length	6.3	0.14	B	3	10.3	68.4	42.4	92.7	3A	480433971	701852763		WATDE0042	AG4	JILN17
3A-GLng-ParW562-WATDE0072-JILN20-BS00074617	Q3A-GLng-ParW562-JILN20	ParW562	3A	BS00074617	BS00022844	BS00023087	BS00041121|BS00022719|BS00074617	GLng_M_mm	Grain length	7	0.14	B	5	22.1	48	37.9	56.1	3A	61308063	655721687	620212087	WATDE0072	AG6	JILN20
3A-GN-ParW468-WATDE0061-SBLN13-AX-95087317	Q3A2-GN-ParW468-SBLN13	ParW468	3A2	AX-95087317	AX-94676993	AX-94879786	AX-94539619|AX-95652823|AX-95087317	GN_Calc_Grnm2	Grain number	195384	-18000	A	6.2	29.1	32.5	29	33.6	3A	487439471	510828852	484635509	WATDE0061	AG3	SBLN13
3A-GNitr-ParW292-WATDE0038-RHHN12-BS00041121	Q3A-GNitr-ParW292-RHHN12	ParW292	3A	BS00041121	BS00032524	BS00011170	gwm2-2|BS00041121|BS00021699	GNitr_NIRS_pct	Grain Nitrogen content	2.8	0.068	B	4.2	18.8	30	25	35.5	3A	56140901	514312970	480433971	WATDE0038	AG6	RHHN12		3A-12814142-682976438-WATDE0038;3A-12814142-535001479-WATDE0038
3A-GNitr-ParW292-WATDE0038-RHHN12-AX-94710748	Q3A1-GNitr-ParW292-RHHN12	ParW292	3A1	AX-94710748	AX-94652031	AX-94987731	AX-94675291|AX-94793041|AX-94710748|AX-94480742|AX-94630312|AX-94972681|AX-94540502|AX-95225454|AX-95196391	GNitr_NIRS_pct	Grain Nitrogen content	2.8	0.065	B	6.1	18.2	71.4	67.2	78.5	3A	70710531	487857875	326464823	WATDE0038	AG6	RHHN12		3A-12814142-682976438-WATDE0038;3A-12814142-535001479-WATDE0038
3A-GNitr-ParW352-WATDE0047-RHHN12-BS00084357	Q3A-GNitr-ParW352-RHHN12	ParW352	3A	BS00084357	BS00084357	BS00025739	BS00071422	GNitr_NIRS_pct	Grain Nitrogen content	3	0.068	B	4.5	17.8	0	0	17.9	3A	9855807	25938990	9855807	WATDE0047	AG4	RHHN12		3A-7921259-686783884-WATDE0047;3A-7921259-651497059-WATDE0047-WL0487-WT	3A-535189178-686783884-WATDE0047
3A-GNitr-ParW352-WATDE0047-RHHN12-AX-95144677	Q3A1-GNitr-ParW352-RHHN12	ParW352	3A1	AX-95144677	AX-95144677	AX-94735807	AX-95134755	GNitr_NIRS_pct	Grain Nitrogen content	3	0.077	B	6.9	18.9	19.8	18.1	19.8	3A	7928624	12051324	7928624	WATDE0047	AG4	RHHN12		3A-7921259-686783884-WATDE0047;3A-7921259-651497059-WATDE0047-WL0487-WT	3A-535189178-686783884-WATDE0047
3A-GNitr-ParW292-WATDE0038-RHHN13-BS00021699	Q3A-GNitr-ParW292-RHHN13	ParW292	3A	BS00021699	BS00025739	BS00010284	BS00032524|gwm2-2|BS00041121|BS00021699|BS00011170|BS00010284	GNitr_NIRS_pct	Grain Nitrogen content	2.6	0.051	B	3.4	10.7	32	9.8	48.9	3A	25938990	535001479	507458237	WATDE0038	AG6	RHHN13		3A-12814142-682976438-WATDE0038	3A-12814142-535001479-WATDE0038
3A-GNitr-ParW246-WATDE0033-RHHN14-BS00036257	Q3A-GNitr-ParW246-RHHN14	ParW246	3A	BS00036257	BS00066712	BS00034334	BS00036257|BS00022379	GNitr_NIRS_pct	Grain Nitrogen content	2.4	0.067	B	6.4	27.1	25.3	0	31	3A	11128685	61219665	535728168	WATDE0033	AG1	RHHN14			3A-11128685-620212087-WATDE0033-WL0429-WB
3A-GNitr-ParW292-WATDE0038-RHHN14-BS00021699	Q3A-GNitr-ParW292-RHHN14	ParW292	3A	BS00021699	BS00041121	BS00011170	BS00021699	GNitr_NIRS_pct	Grain Nitrogen content	2.4	0.051	B	6.8	21.4	32.7	30	35.5	3A	480433971	514312970	507458237	WATDE0038	AG6	RHHN14		3A-12814142-682976438-WATDE0038;3A-12814142-535001479-WATDE0038
3A-GNitr-ParW292-WATDE0038-RHHN14-AX-94989495	Q3A1-GNitr-ParW292-RHHN14	ParW292	3A1	AX-94989495	AX-94972681	AX-94935938	AX-94540502|AX-95225454|AX-95196391|AX-94987731|AX-94664169|AX-94989495|AX-94879786|AX-94387180|AX-95129372	GNitr_NIRS_pct	Grain Nitrogen content	2.4	0.049	B	4.1	14	84.1	74.2	87.6	3A	456776729	516641456	507458237	WATDE0038	AG6	RHHN14		3A-12814142-682976438-WATDE0038;3A-12814142-535001479-WATDE0038
3A-GNitr-ParW110-WATDE0014-RHHN16-BS00041121	Q3A1-GNitr-ParW110-RHHN16	ParW110	3A1	BS00041121	BS00040798	BS00074617	BS00041121	GNitr_NIRS_pct	Grain Nitrogen content	2.8	-0.059	A	5.3	23.1	4	0	12.6	3A	528555193	620212087	480433971	WATDE0014	AG2	RHHN16		3A-57019512-659799935-WATDE0014
3A-GNitr-ParW209-WATDE0024-RHLN12-BS00010204	Q3A-GNitr-ParW209-RHLN12	ParW209	3A	BS00010204	BS00066712	BS00021699	BS00000628|BS00009805|BS00032524|gwm2-1|BS00034334|BS00013997|BS00010204|BS00010531|BS00003837	GNitr_NIRS_pct	Grain Nitrogen content	2.6	0.11	B	4.6	16.7	52.1	0	57.9	3A	11128685	507458237	477708738	WATDE0024	AG2	RHLN12		3A-7921259-717853041-WATDE0024	3A-12814142-550414385-WATDE0024
3A-GNitr-ParW292-WATDE0038-RHLN12-BS00021699	Q3A-GNitr-ParW292-RHLN12	ParW292	3A	BS00021699	BS00025739	BS00010284	BS00032524|gwm2-2|BS00041121|BS00021699|BS00011170|BS00010284	GNitr_NIRS_pct	Grain Nitrogen content	2.2	0.046	B	2.4	11.3	32	9.8	48.9	3A	25938990	535001479	507458237	WATDE0038	AG6	RHLN12		3A-12814142-682976438-WATDE0038	3A-12814142-535001479-WATDE0038
3A-GNitr-ParW352-WATDE0047-RHLN12-BS00084357	Q3A-GNitr-ParW352-RHLN12	ParW352	3A	BS00084357	BS00084357	BS00025739	BS00071422	GNitr_NIRS_pct	Grain Nitrogen content	2.2	0.062	B	4.3	19.3	0	0	17.9	3A	9855807	25938990	9855807	WATDE0047	AG4	RHLN12		3A-7921259-686783884-WATDE0047;3A-7921259-651497059-WATDE0047-WL0487-WT	3A-535189178-686783884-WATDE0047
3A-GNitr-ParW352-WATDE0047-RHLN12-AX-95144677	Q3A1-GNitr-ParW352-RHLN12	ParW352	3A1	AX-95144677	AX-95144677	AX-95233036	AX-94440640|AX-94684907|AX-94735807|AX-95134755	GNitr_NIRS_pct	Grain Nitrogen content	2.2	0.063	B	4.1	19	19.8	15.3	19.8	3A	7928624	13516027	7928624	WATDE0047	AG4	RHLN12		3A-7921259-686783884-WATDE0047;3A-7921259-651497059-WATDE0047-WL0487-WT	3A-535189178-686783884-WATDE0047
[truncated: 2,276 more rows]

## Sheet: S18
Supplementary Table 18. Detailed information of the 1428 MTAs for 39 traits from Watkins natural population genome wide association studies (GWAS). Table provides information on environment and year, start and end position of MTA and the interval size. The number of high confidence gene models in the interval are shown, alongside putative candidate gene names and the status of the MTA as prioriti…
[truncated: 1,429 more rows]

[truncated: 2 more sheets: S19, S20]
