# Supplementary material for: Harnessing landrace diversity empowers wheat breeding
Source: Nature. 2024 Jun 17;632(8026):823–31. doi: 10.1038/s41586-024-07682-9 (PMC11338829; doi:10.1038/s41586-024-07682-9)
Supplement: Supplementary file 7 — Source Data Fig. 1–4 and Source Data Extended Data Fig. 2, 4, 5 [file 41586_2024_7682_MOESM7_ESM.xlsx]

## Sheet: Summary
	Source Data
	Fig	Panel	Provider	Location (can be Supplemental Table XX)			Extended Figures	Panel	Provider	Location (can be Supplemental Table XX)
	1	a	FengCong	Supplemental Table S5			1	-		-
		b	FengCong	separate tab
		c	FengCong	Supplemental Table S6			2	a	AGIS	supplementary table 4
		d	Xiaoming	separate tab				b	AGIS	separate table
		e	FengCong	separate tab				c	AGIS	separate table
								d	-	-
	2	a	-	-
		b	-	-			3	a	JIC	https://www.cerealsdb.uk.net/cerealgenomics/cgi-bin/display_varieties.pl?example=35K_breeders_array&submitter=Submit+Button
		c	-	-				b	JIC	https://www.cerealsdb.uk.net/cerealgenomics/cgi-bin/display_varieties.pl?example=35K_breeders_array&submitter=Submit+Button
		d	FengCong	separate tab
		e	Luzie	separate tab			4	a	AGIS	separate table
		f	FengCong	separate tab				b	AGIS	separate table
		g	Luzie	separate tab				c	AGIS	separate table
								d	AGIS	separate table
	3	a	Tobin	separate tab				e	AGIS	separate table
		b	-	-				e.i	AGIS	separate table
		c	Tobin/Luzie	separate tab
		d	FengCong	separate tab			5	a	AGIS	-
		e	Luzie	separate tab				b	AGIS	-
		f	Luzie	Supplementary Table 31				c	AGIS	separate table
		g	Supp Table	Supplementary Table 34				d	AGIS	-
		h	Cristobal	separate tab				e	AGIS	-
								f	AGIS	separate table
	4	a	FengCong	Supplementary Table 35				g	-	-
		b	Xiaoming	separate tab
		c	Luzie	separate tab
		d	FengCong	separate tab

## Sheet: Fig 1b
sample_name	Dim1	Dim2
Ability	557.904	-48.5743
Agron	128.449	-121.001
Alba	581.421	-28.9373
Albatross	620.595	-28.422
Alcedo	487.11	-199.202
Alert	693.958	-297.649
Almus	459.665	-187.473
Altria	569.68	-128.481
ArinaLrFor	668.993	-13.4201
Arminda	638.854	-156.268
Aronde	294.945	-65.9956
Avalon	687.861	-119.49
Avocet	685.91	-152.549
Aztec	595.229	-87.9422
Banco	699.598	-72.0752
Bandit	240.029	-139.239
Banner	551.086	-223.654
Beauchamp	595.201	-182.842
Beaver	678.933	-268.587
Becard/Kachu	-111.198	-151.188
Bersee	680.624	-66.5328
Blitz	685.649	-254.659
Boreonos	492.883	-192.49
Bounty	693.154	-102.856
Boxer	644.05	-346.61
Buster	687.144	-223.291
Cadenza	389.838	-173.229
Calif	544.749	-36.0996
Camp Remy	584.297	-94.9914
Capitaine	639.035	-90.3704
Capo	496.775	-11.1855
Cappelle Desprez	682.3	-90.822
Captor	563.695	-64.5653
Catamaran	643.331	-288.464
Cezanne	706.366	-124.025
Charger	653.9	-272.958
Chinese Spring	-569.878	-510.913
Cimcog 26	-120.495	-143.216
Cimcog 3	-107.034	-165.281
Cimcog 32	-105.24	-133.789
Cimcog 47	-87.8144	-186.517
Cimcog 56	-122.969	-174.733
Claire	648.715	-324.967
Consort	609.287	-245.89
Courtot	170.934	-233.981
Crest	598.852	-249.53
Crusoe	633.35	-272.31
David	472.346	-233.395
Denver	406.472	-182.774
Diablo	525.195	-95.7418
Diplomat	474.417	-10.9123
Disponent	538.013	-70.7514
Dorby	591.594	-108.677
Drake	670.638	-277.895
Drauhofener Kolben	449.172	-160.159
Druid	712.435	-223.314
Eagle	664.534	-155.486
Encore	607.986	-256.317
Equinox	708.727	-271.392
Erla Kolben	409.923	-240.364
Erland	569.1	-204.153
Eros	476.905	-158.859
Expert	256.98	-94.0326
Extrem	248.345	-91.7067
Fanal	550.133	-161.074
Felix	526.956	-44.0523
Festival	633.66	-73.0894
Fidel	664.428	-61.1999
Fielder	676.996	-290.407
Fiorello	497.041	-151.877
Flair	575.862	-147.959
Flame	658.452	-323.609
Flamingo	482.991	-172.016
Florida	547.561	-68.4591
Gabo	-147.054	-104.451
Galahad	594.378	-117.727
Garcia	576.915	-284.799
Gawain	695.398	-212.246
Glasgow	624.897	-300.531
Grafton	631.023	-249.55
Granada	699.896	-155.771
Haven	684.365	-277.983
Heine 7	564.443	-183.694
Hereward	588.656	-292.044
Highbury	-125.759	-193.299
Hobbit	642.838	-205.3
Holdfast	192.972	-185.724
Holster	598.107	-285.738
Hybrid 46	597.21	-58.4145
Ibis	565.953	-166.907
Iena	391.05	-145.305
Ikarus	548.906	-50.856
Jagger	-62.25	-140.59
Joss Cambier	581.227	-173.678
Julius	474.912	-131.819
Karat	109.23	-122.769
Koga 1	288.591	-59.942
Kontrast	476.844	-187.939
Kosack	480.602	-93.3982
Kranich	555.925	-171.69
KWS Santiago	663.806	-241.814
Lancelot	651.029	-150.142
Lancer	-58.7839	-166.694
CDC Landmark	36.528	-187.888
Leda	592.741	-30.8547
Legend	632.907	-199.097
Longbow	695.936	-163.643
Lutin	668.088	-97.2106
Mace	-143.815	-125.023
Mahndorfer	527.684	-123.385
Malacca	638.448	-244.054
Marco	687.602	-187.838
Maris Dove	317.398	-36.5978
Maris ranger	720.779	-75.4417
Maris Widgeon	682.68	-103.931
Maris Huntsman	720.377	-194.803
Mendel	507.81	-117.391
Mercia	649.218	-113.084
Mina	678.087	-179.639
Minister	615.286	-48.8365
Mironovska	121.941	-129.504
MISR 1	-100.061	-197.242
Moisson	657.632	-84.715
Muck	320.157	-46.5017
Multiweiss	578.516	-185.157
Nautica	556.069	-193.656
Newhaven	691.662	-269.276
Norda	612.457	-35.0042
Norin 61	-608.447	-548.823
Obelisk	598.179	-330.715
Odeon	594.45	-146.483
Odin	440.257	-139.41
Oenus	482.018	-22.8851
Opata	-70.7183	-155.812
Orlando	622.721	-81.3555
Palur	459.852	-196.204
Pamyat Azieva	-24.5568	-116.255
Paragon	319.232	-72.9247
Pastiche	616.957	-113.883
Pavon 76	-91.7473	-142.203
Pepital	600.118	-207.497
Peragis	295.214	144.231
Perlo	482.252	-255.984
Pfau	-90.812	-171.328
Pomerelle	-163.478	-58.9888
Pony	594.901	-167.132
Prof Marshall	702.167	-197.533
Prophet	642.696	-223.532
Rabe	463.717	-155.264
Rebel	709.984	-208.11
Recital	561.571	-124.341
Record	289.299	66.0654
Red Fife	184.695	-167.802
Reedling	-110.594	-179.478
Regent	481.369	-3.27338
Renan	124.98	-141.026
Rendezvous	661.682	-209.021
Revelation	638.123	-321.378
Riband	602.858	-233.638
Rimpaus Bastard 2	501.438	-131.447
RitzlhoferNeu	377.106	-49.6508
Robigus	606.173	-318.155
Savannah	617.109	-228.265
Schweigers Taca	182.345	-64.5268
Scipion	353.63	-204.841
Shamrock	618.601	-282.209
Shango	598.245	-266.775
Sicco	230.083	-142.828
Slejpner	718.067	-232.705
Soissons	385.629	-134.983
Soleil	631.641	-103.508
Solstice	671.631	-302.21
Spark	357.973	-136.856
PI190962	-319.468	-152.207
Sperber	558.742	-149.07
Spitfire	658.943	-198.07
Sportsman	673.193	-118.126
Stamm 101	286.237	74.2637
CDC Stanley	43.1859	-198.213
Starke 2	488.268	-102.292
Stava	491.504	-89.2708
Stella	704.957	-188.502
Super 152	-82.2792	-173.189
Svale	505.066	-101.809
SY Mattis	642.631	-62.8116
Tadorna	545.5	-175.963
Talent	626.191	-89.1388
Tambor	428.536	-70.8709
Tandem	549.643	-233.151
Tanker	706.161	-254.741
Taras	436.077	-66.8721
Thatcher	66.0255	-234.253
Thor	487.519	-113.78
Titus	527.985	-169.299
Top	671.556	-82.6596
Torch	658.515	-341.459
Torfrida	660.715	-221.359
Trafalgar	-47.6515	-141.003
Treasure	-166.108	-67.5295
Tremie	657.129	-258.804
Triumph NDL	416.411	-234.497
Tschermaks	161.639	-58.7884
Turpin	697.646	-285.45
Urban	467.087	-10.2648
Vaguedepis	683.756	-51.5878
Veritas	659.489	-291.024
Vilmorin 27	687.094	-75.9161
Vilmorin 53	620.909	14.2731
Virgo	448.676	-136.696
Vocal	630.104	-188.881
Voyage	609.682	-171.277
Walde	477.079	-106.235
Warrior	685.267	-130.41
Wasp	637.788	-338.647
WATDE0001	-156.101	143.741
WATDE0002	-181.603	519.751
WATDE0003	-3.6451	513.478
WATDE0004	84.5564	136.375
WATDE0005	-575.736	-337.929
WATDE0006	585.544	8.58239
WATDE0007	599.826	18.225
WATDE0008	-91.7593	374.207
WATDE0009	-90.5809	382.572
WATDE0010	127.976	13.5151
WATDE0011	63.5571	-214.911
WATDE0012	-129.261	-250.564
WATDE0013	3.17121	448.1
WATDE0014	535.627	-112.267
WATDE0015	-404.16	-321.71
WATDE0016	29.7877	-11.6771
WATDE0017	-21.6393	440.619
WATDE0018	102.397	436.585
WATDE0019	81.1929	311.102
WATDE0020	442.29	-114.244
WATDE0021	-22.265	223.275
WATDE0022	296.415	-114.585
WATDE0023	-573.015	-378.934
WATDE0024	423.006	-99.713
WATDE0025	-241.802	464.815
WATDE0026	-268.472	443.12
WATDE0027	-224.342	327.33
WATDE0028	-264.249	387.669
WATDE0029	-276.47	392.486
WATDE0030	400.677	-110.893
WATDE0031	-236.298	-155.639
WATDE0032	-204.854	358.884
WATDE0033	-535.804	-327.883
WATDE0034	-122.182	524.206
WATDE0035	-221.867	166.374
WATDE0036	-316.185	115.068
WATDE0037	-314.166	404.399
WATDE0038	-278.182	245.845
WATDE0040	-366.661	248.77
WATDE0041	-265.549	235.613
WATDE0042	-454.888	-232.484
WATDE0043	-12.8408	315.705
WATDE0044	299.906	-242.049
WATDE0045	305.144	-252.556
WATDE0046	-2.23125	-9.45228
WATDE0047	-329.738	-191.937
WATDE0048	-173.752	294.062
WATDE0049	-4.65796	37.8165
WATDE0050	-332.006	505.315
WATDE0051	131.895	200.798
WATDE0052	50.2412	348.039
WATDE0053	-330.654	295.449
WATDE0054	-466.528	-452.731
WATDE0055	-151.894	261.046
WATDE0056	-521.213	-409.998
WATDE0057	-200.841	-234.902
WATDE0058	-213.209	283.654
WATDE0059	46.4713	-59.7489
WATDE0060	16.49	-61.1709
WATDE0061	-471.052	-375.924
WATDE0062	-452.592	-294.973
WATDE0063	-460.989	-387.031
WATDE0064	-450.438	-416.24
WATDE0065	89.4725	31.2783
WATDE0066	-308.436	-184.519
WATDE0067	-296.981	497.682
WATDE0068	-222.249	246.057
WATDE0069	-90.4138	341.43
WATDE0070	-57.4916	338.577
WATDE0071	-199.316	410.174
WATDE0072	-118.094	379.729
WATDE0073	-125.875	396.689
WATDE0074	-593.309	-519.13
WATDE0075	-458.915	-166.069
WATDE0076	-443.761	-226.141
WATDE0077	-281.464	107.355
WATDE0078	-415.5	-255.707
WATDE0079	14.2308	-20.4404
WATDE0080	-297.045	-116.768
WATDE0081	-302.2	-109.521
WATDE0082	173.236	-40.6498
WATDE0083	49.8542	207.791
WATDE0084	93.0949	44.4275
WATDE0085	56.0183	178.274
WATDE0086	17.345	-84.2148
WATDE0087	-156.782	20.1529
WATDE0088	-326.605	-226.808
WATDE0089	-8.14745	131.747
WATDE0090	-4.79723	-42.7864
WATDE0091	-100.764	431.155
WATDE0092	-347.77	442.462
WATDE0093	-582.722	-389.083
WATDE0094	-546.759	-536.644
WATDE0095	-545.583	-552.037
WATDE0096	-542.721	-453.767
WATDE0097	-491.572	-261.024
WATDE0098	-480.871	-462.666
WATDE0099	79.0263	-210.08
WATDE0100	-348.361	-145.356
WATDE0101	-568.16	-414.487
WATDE0102	588.921	-233.633
WATDE0103	155.822	24.2842
WATDE0104	-237.687	481.807
WATDE0105	-410.781	-178.91
WATDE0106	-310.513	-230.293
WATDE0107	-296.196	-234.956
WATDE0108	169.708	-97.0567
WATDE0109	86.6262	-81.6496
WATDE0110	-103.261	-55.636
WATDE0111	-91.7535	-55.3258
WATDE0112	-172.32	-9.83055
WATDE0113	-392.977	-166.045
WATDE0114	-416.861	-228.644
WATDE0115	-113.807	-349.905
WATDE0116	-271.307	336.16
WATDE0117	-593.783	-473.831
WATDE0118	-588.8	-580.919
WATDE0119	91.5237	-56.8563
WATDE0120	-163.156	324.749
WATDE0121	-156.951	318.773
WATDE0122	-463.689	-341.398
WATDE0123	-208.954	508.113
WATDE0124	-202.922	524.852
WATDE0126	-218.593	460.845
WATDE0127	-77.7778	464.028
WATDE0129	-177.782	526.395
WATDE0131	-89.2476	-99.3601
WATDE0133	129.495	108.527
WATDE0134	284.746	173.769
WATDE0136	61.9743	65.7551
WATDE0138	39.0153	27.6816
WATDE0140	-106.466	283.342
WATDE0141	-97.0188	290.786
WATDE0143	46.4504	-132.642
WATDE0144	50.7429	-143.788
WATDE0145	34.8005	-135.288
WATDE0146	39.1777	-146.355
WATDE0148	-12.9641	537.085
WATDE0149	-248.31	292.934
WATDE0150	-180.269	508.125
WATDE0151	124.155	115.509
WATDE0152	117.807	101.995
WATDE0153	-2.9558	-233.59
WATDE0154	-265.466	301.067
WATDE0156	-35.2639	514.632
WATDE0157	84.0287	127.693
WATDE0158	-8.55388	526.255
WATDE0159	302.409	-140.961
WATDE0160	313.514	-141.5
WATDE0162	316.963	-124.462
WATDE0164	308.095	-124.288
WATDE0165	323.94	-148.549
WATDE0168	598.785	9.27671
WATDE0169	21.1919	427.242
WATDE0171	205.455	-46.6993
WATDE0173	150.494	292.035
WATDE0174	160.024	286.339
WATDE0175	150.641	280.687
WATDE0176	297.224	211.393
WATDE0177	-123.225	321.459
WATDE0178	668.587	-38.2998
WATDE0180	-234.379	376.072
WATDE0181	-228.633	369.714
WATDE0182	-85.963	83.4982
WATDE0183	48.2062	-225.261
WATDE0184	170.117	233.856
WATDE0185	-304.758	142.066
WATDE0187	-310.036	128.517
WATDE0188	169.553	350.711
WATDE0190	173.567	334.432
WATDE0191	133.51	209.967
WATDE0192	143.291	-180.818
WATDE0194	185.499	334.016
WATDE0195	-64.4678	241.646
WATDE0196	-94.844	269.626
WATDE0198	-68.7678	249.468
WATDE0199	46.511	-34.9425
WATDE0200	-114.523	323.279
WATDE0202	179.196	322.547
WATDE0203	48.4902	11.4731
WATDE0204	103.926	17.1759
WATDE0205	115.422	17.8967
WATDE0206	305.769	160.131
WATDE0207	699.619	-49.2438
WATDE0209	517.989	-122.304
WATDE0211	296.244	167.19
WATDE0212	111.322	7.35082
WATDE0214	44.702	270.857
WATDE0215	-23.6961	-253.781
WATDE0216	33.3243	279.651
WATDE0217	309.6	175.233
WATDE0219	53.9599	-210.301
WATDE0220	27.6331	272.487
WATDE0221	-286.484	-63.4715
WATDE0222	-300.437	126.829
WATDE0223	320.763	145.303
WATDE0224	88.7749	-186.34
WATDE0225	204.697	-181.193
WATDE0227	-68.9171	502.911
WATDE0228	-63.7781	503.602
WATDE0229	337.801	-103.098
WATDE0230	327.914	-112.289
WATDE0232	479.433	-60.0312
WATDE0233	188.879	-44.7909
WATDE0234	90.4027	-164.189
WATDE0235	285.181	158.55
WATDE0236	471.836	-63.9691
WATDE0237	4.44979	437.996
WATDE0238	360.97	116.493
WATDE0239	351.352	117.396
WATDE0241	-83.0921	312.576
WATDE0242	193.275	312.498
WATDE0243	161.996	332.918
WATDE0244	167.422	321.893
WATDE0246	-12.7637	432.823
WATDE0247	-31.9792	219.423
WATDE0248	53.52	42.677
WATDE0249	47.015	48.0305
WATDE0250	-209.986	373.682
WATDE0252	-76.0691	288.351
WATDE0253	-75.6822	279.93
WATDE0254	94.2177	183.56
WATDE0255	97.8715	175.884
WATDE0257	-34.8152	548.187
WATDE0258	-39.8791	532.42
WATDE0259	-277.63	-372.296
WATDE0260	-284.928	-377.082
WATDE0262	-142.836	71.3984
WATDE0263	24.0347	-213.197
WATDE0264	239.315	186.321
WATDE0266	561.865	-318.86
WATDE0268	-106.311	295.578
WATDE0270	712.788	-96.9402
WATDE0271	-133.766	76.1846
WATDE0272	-31.3867	531.81
WATDE0273	281.458	219.838
WATDE0275	-268.856	292.351
WATDE0276	-179.769	490.967
WATDE0277	-139.546	61.9525
WATDE0278	-49.1181	196.061
WATDE0280	-24.276	430.793
WATDE0281	208.74	67.3748
WATDE0282	80.7089	299.272
WATDE0284	286.545	201.1
WATDE0285	82.7147	320.48
WATDE0286	94.7853	321.383
WATDE0287	200.301	263.389
WATDE0288	432.083	-105.272
WATDE0290	496.738	36.7112
WATDE0291	35.6775	440.5
WATDE0292	-319.853	142.204
WATDE0293	109.265	62.7863
WATDE0294	-334.276	110.982
WATDE0296	115.742	57.3804
WATDE0298	81.6915	98.8187
WATDE0299	264.48	132.786
WATDE0301	259.463	140.242
WATDE0302	309.934	224.22
WATDE0303	308.867	193.8
WATDE0304	339.144	193.977
WATDE0305	299.595	185.946
WATDE0306	324.141	187.879
WATDE0308	249.75	128.324
WATDE0310	359.652	-128.03
WATDE0312	-240.093	-248.384
WATDE0313	120.066	30.3757
WATDE0315	-400.075	328.869
WATDE0316	34.3815	-300.008
WATDE0317	93.1319	436.348
WATDE0318	95.9961	423.816
WATDE0319	109.679	423.784
WATDE0321	216.418	72.2901
WATDE0323	-28.0207	-378.909
WATDE0324	-325.172	125.096
WATDE0325	375.095	-22.6
WATDE0328	-191.054	320.801
WATDE0329	31.5915	293.586
WATDE0331	378.173	-31.3839
WATDE0332	109.023	-179.391
WATDE0333	106.022	-187.791
WATDE0334	-34.5731	-384.42
WATDE0335	-41.7847	206.522
WATDE0336	14.1505	382.239
WATDE0337	266.791	191.849
WATDE0339	250.611	193.917
WATDE0340	455.778	-83.3151
WATDE0342	455.298	-92.083
WATDE0343	9.3866	458.499
WATDE0344	288.365	189.372
WATDE0345	298.39	198.469
WATDE0346	518.018	-188.946
WATDE0347	518.889	-139.569
WATDE0348	612.712	-132.95
WATDE0350	-318.107	-15.3422
WATDE0352	619.577	-138.234
WATDE0353	-14.3934	272.028
WATDE0354	-6.05274	270.689
WATDE0355	178.008	-185.358
WATDE0356	160.271	-181.656
WATDE0358	167.106	-172.874
WATDE0359	156.706	-170.6
WATDE0361	-437.389	-357.02
WATDE0363	-430.946	-362.568
WATDE0365	497.512	-292.013
WATDE0366	237.309	200.654
WATDE0368	-184.457	342.021
WATDE0369	148.905	-78.4046
WATDE0370	-44.0758	469.867
WATDE0371	-289.875	522.719
WATDE0372	-309.099	517.656
WATDE0373	-213.371	356.056
WATDE0374	-218.249	319.72
WATDE0375	-256.133	458.811
WATDE0377	26.5102	349.635
WATDE0378	-265.457	374.062
WATDE0379	395.927	-102.195
WATDE0381	-208.144	337.355
WATDE0382	0.908414	421.272
WATDE0383	-35.5338	470.479
WATDE0385	-232.771	94.6212
WATDE0386	-75.7477	30.8596
WATDE0387	71.5152	56.9599
WATDE0389	74.9738	65.1022
WATDE0391	-91.3716	41.8997
WATDE0392	-99.9879	43.4473
WATDE0394	-223.989	-154.778
WATDE0396	-584.459	-417.588
WATDE0397	-522.349	-387.492
WATDE0399	-393.977	83.0366
WATDE0401	-273.779	186.993
WATDE0403	-194.95	500.796
WATDE0404	-404.062	267.794
WATDE0405	-540.589	-362.903
WATDE0407	-242.88	333.218
WATDE0408	-234.959	337.301
WATDE0409	-275.681	456.579
WATDE0410	-279.83	464.48
WATDE0411	-261.937	473.546
WATDE0412	-118	515.687
WATDE0413	183.99	161.97
WATDE0415	-194.755	195.903
WATDE0417	21.0365	436.141
WATDE0419	-287.388	451.225
WATDE0420	175.635	164.398
WATDE0421	-336.235	358.063
WATDE0422	-329.732	363.784
WATDE0423	-324.219	346.07
WATDE0424	130.335	282.382
WATDE0425	5.88413	384.394
WATDE0426	-29.105	340.829
WATDE0427	-29.4163	332.224
WATDE0428	20.0131	364.77
WATDE0429	11.5578	331.108
WATDE0430	-40.2823	371.513
WATDE0431	-115.838	568.447
WATDE0432	9.33914	397.128
WATDE0433	-99.0101	579.247
WATDE0434	-125.142	550.025
WATDE0435	128.336	293.257
WATDE0436	-1.54344	187.957
WATDE0438	8.04542	183.815
WATDE0439	-310.974	508.111
WATDE0440	-318.632	530.019
WATDE0441	-117.309	353.515
WATDE0442	-184.413	433.601
WATDE0443	-260.583	413.221
WATDE0444	-44.3041	269.713
WATDE0445	-169.435	449.382
WATDE0446	-166.564	435.248
WATDE0448	-39.2718	259.346
WATDE0449	-311.857	433.539
WATDE0450	-145.19	436.235
WATDE0451	-171.026	370.736
WATDE0452	-158.919	443.956
WATDE0453	-299.896	428.09
WATDE0454	-271.192	415.02
WATDE0455	-282.879	416.678
WATDE0456	-238.655	120.54
WATDE0457	-134.227	573.636
WATDE0459	-254.304	75.5168
WATDE0460	-247.132	70.8507
WATDE0461	-320.677	302.703
WATDE0462	-261.993	243.338
WATDE0463	-235.563	16.3616
WATDE0465	136.112	-70.3756
WATDE0467	136.358	-92.4871
WATDE0469	-2.73209	311.984
WATDE0471	-11.8005	305.178
WATDE0474	-333.673	-64.7434
WATDE0476	-29.2398	-7.2645
WATDE0477	-565.89	-561.006
WATDE0479	-579.333	-184.259
WATDE0481	-433.991	-322.728
WATDE0482	-460.862	-256.957
WATDE0484	289.572	-253.918
WATDE0486	-320.047	217.359
WATDE0487	-312.257	212.768
WATDE0488	310.995	-243.151
WATDE0489	-194.781	510.717
WATDE0490	-336.792	287.96
WATDE0492	210.166	-10.7972
WATDE0494	182.953	-8.24201
WATDE0496	190.002	-16.8256
WATDE0498	193.812	-6.82346
WATDE0500	118.75	-38.7014
WATDE0501	127.28	-40.1492
WATDE0502	1.91484	297.047
WATDE0503	45.2655	-26.6512
WATDE0504	406.884	-118.91
WATDE0505	134.897	-78.9267
WATDE0507	106.015	-55.2776
WATDE0509	-205.004	445.93
WATDE0510	-114.016	553.95
WATDE0511	-14.3203	-20.7494
WATDE0512	-89.476	237.988
WATDE0513	189.876	8.25164
WATDE0515	-191.923	384.886
WATDE0516	-14.822	-59.393
WATDE0518	-7.33524	-63.2206
WATDE0519	50.5255	1.47318
WATDE0520	-6.97834	-0.608152
WATDE0521	-28.0266	-91.2378
WATDE0522	96.4822	77.7024
WATDE0524	125.79	-26.1695
WATDE0526	-175.818	270.129
WATDE0527	-166.741	289.32
WATDE0529	-106.16	122.917
WATDE0531	-33.7154	129.12
WATDE0532	-56.2989	45.0661
WATDE0533	-6.71307	29.5256
WATDE0534	-97.344	121.252
WATDE0536	-27.127	0.891734
WATDE0537	-31.3952	40.3958
WATDE0538	-54.1906	53.4151
WATDE0539	-32.5093	31.9913
WATDE0540	10.4646	-53.4421
WATDE0541	8.29804	353.034
WATDE0542	36.6848	366.559
WATDE0543	85.2526	16.9374
WATDE0544	383.491	46.6338
WATDE0546	5.23	369.654
WATDE0547	-245.687	12.4522
WATDE0549	-456.12	-243.866
WATDE0550	-286.019	-189.423
WATDE0552	-469.23	-233.001
WATDE0553	-113.04	236.096
WATDE0555	-196.31	93.6072
WATDE0556	-319.832	482.023
WATDE0557	-188.152	120.968
WATDE0558	-110.284	194.996
WATDE0560	-61.7477	10.8973
WATDE0561	-54.4983	15.2649
WATDE0562	-105.707	241.31
WATDE0563	-111.693	204.217
WATDE0565	-318.476	493.366
WATDE0566	-228.933	430.593
WATDE0567	47.0987	387.736
WATDE0568	36.9908	391.409
WATDE0569	-314.357	95.7008
WATDE0570	-318.517	98.7643
WATDE0571	-246.24	-20.8654
WATDE0572	-51.8972	372.818
WATDE0574	-565.952	-525.647
WATDE0576	-576.794	-500.098
WATDE0577	-221.165	437.066
WATDE0578	-97.557	14.2161
WATDE0579	-107.178	10.1446
WATDE0581	-345.844	-266.794
WATDE0582	-187.484	98.5653
WATDE0585	-532.482	-215.591
WATDE0586	80.2427	-93.7255
WATDE0588	-465.628	-11.4508
WATDE0589	79.4018	-108.148
WATDE0591	29.5617	384.163
WATDE0592	11.9962	252.125
WATDE0594	-373.604	-301.596
WATDE0596	-88.8198	10.0487
WATDE0597	-594.481	-377.018
WATDE0598	-208.032	156.042
WATDE0599	-195.462	158.114
WATDE0600	-234.232	-282.555
WATDE0601	-542.28	-410.442
WATDE0602	-516.744	-498.029
WATDE0603	-515.206	-508.953
WATDE0604	-117.261	118.118
WATDE0606	127.108	-299.612
WATDE0608	-13.6251	388.276
WATDE0609	-567.819	-361.465
WATDE0610	-548.948	-371.155
WATDE0611	-494.616	-56.183
WATDE0612	-410.627	-429.35
WATDE0613	-520.912	-422.838
WATDE0614	-292.795	469.019
WATDE0615	-399.311	66.4467
WATDE0616	-322.906	401.694
WATDE0617	-557.962	-494.413
WATDE0618	197.528	84.3947
WATDE0620	192.455	99.7375
WATDE0622	205.151	89.4041
WATDE0624	-198.702	-226.537
WATDE0626	-538.413	-222.783
WATDE0627	-417.629	-71.455
WATDE0628	-190.039	-181.33
WATDE0630	-116.704	155.36
WATDE0631	-117.672	163.771
WATDE0632	56.9463	-62.5233
WATDE0634	-179.871	-182.077
WATDE0635	-578.043	-543.188
WATDE0636	49.3914	-70.2671
WATDE0638	167.201	-27.7295
WATDE0639	-166.437	195.784
WATDE0640	-165.402	207.412
WATDE0641	-413.572	-474.291
WATDE0643	-354.283	-243.784
WATDE0644	-342.932	-224.206
WATDE0646	-270.962	-32.9013
WATDE0648	-170.076	216.801
WATDE0649	-477.475	-381.593
WATDE0650	-202.965	126.128
WATDE0651	-478.159	-396.107
WATDE0652	-264.012	-25.5944
WATDE0653	-487.038	-372.579
WATDE0655	-501.799	-384.085
WATDE0657	-287.604	-283.891
WATDE0658	-511.278	-389.034
WATDE0659	-443.81	-294.339
WATDE0660	-24.0006	-458.336
WATDE0661	-557.668	-388.518
WATDE0662	-458.869	-424.935
WATDE0663	-230.507	449.027
WATDE0664	-474.1	-431.536
WATDE0665	-472.713	-439.922
WATDE0666	498.929	-68.25
WATDE0667	81.5439	33.9489
WATDE0668	-141.141	364.021
WATDE0669	-328.873	-162.627
WATDE0670	-319.195	-213.2
WATDE0671	-332.044	-242.268
WATDE0672	-357.472	-234.374
WATDE0674	-323.232	-241.754
WATDE0675	0.0811122	341.849
WATDE0676	-7.88299	337.872
WATDE0678	-71.5115	220.608
WATDE0679	-56.158	94.8303
WATDE0680	-215.189	480.643
WATDE0682	-287.555	500.313
WATDE0683	-274.903	509.415
WATDE0685	-338.439	374.486
WATDE0686	-214.065	223.733
WATDE0687	-369.455	-241.585
WATDE0688	-512.638	-473.656
WATDE0689	-349.401	-103.203
WATDE0691	-579.342	-368.704
WATDE0693	-400.304	-377.563
WATDE0694	-451.475	-469.404
WATDE0695	-447.258	-461.307
WATDE0697	-434.881	-468.079
WATDE0699	-80.3743	424.898
WATDE0700	-295.59	511.357
WATDE0701	-432.807	127.824
WATDE0702	-463.845	71.2112
WATDE0703	-500.767	-471.993
WATDE0704	-430.245	136.045
WATDE0705	-177.049	93.3576
WATDE0706	-203.215	-345.533
WATDE0707	-74.6736	555.134
WATDE0709	-384.959	-55.2775
WATDE0710	79.4435	239.47
WATDE0712	16.481	226.862
WATDE0713	-316.296	-256.085
WATDE0714	-599.864	-358.578
WATDE0716	-3.28993	66.5964
WATDE0718	-72.9969	-26.7945
WATDE0720	59.0867	349.587
WATDE0721	-245.554	185.468
WATDE0723	-370.613	-56.1816
WATDE0725	-587.955	-527.609
WATDE0726	-489.463	-439.752
WATDE0727	-257.859	-180.715
WATDE0728	-84.8248	555.655
WATDE0729	-473.923	-360.833
WATDE0730	-61.9946	-25.1248
WATDE0732	-302.564	268.308
WATDE0735	-294.411	364.26
WATDE0736	-297.706	275.423
WATDE0737	-213.799	50.4617
WATDE0738	-84.4607	348.038
WATDE0739	-299.073	-166.297
WATDE0740	-102.976	444.485
WATDE0742	-118.972	583.579
WATDE0743	-139.589	227.164
WATDE0744	-145.425	238.501
WATDE0745	122.905	265.922
WATDE0747	-308.913	345.837
WATDE0748	-125.136	561.901
WATDE0749	-63.2136	329.935
WATDE0750	-105.814	561.932
WATDE0751	-346.435	127.001
WATDE0752	112.976	271.006
WATDE0754	-76.8153	166.148
WATDE0755	33.5277	321.177
WATDE0756	-348.967	343.601
WATDE0758	-73.8266	153.294
WATDE0759	-64.9649	153.856
WATDE0760	-209.003	406.8
WATDE0761	-216.52	401.282
WATDE0762	-169.686	402.035
WATDE0763	-163.991	410.176
WATDE0765	-149.47	411.439
WATDE0766	-141.552	417.091
WATDE0768	-132.332	420.96
WATDE0769	-216.628	238.598
WATDE0770	-204.614	248.8
WATDE0771	-19.0195	131.268
WATDE0773	-296.767	406.693
WATDE0774	-230.829	207.747
WATDE0775	-396.391	-26.9779
WATDE0776	-445.317	-239.116
WATDE0777	-205.701	164.959
WATDE0779	-100.344	527.18
WATDE0780	-19.9334	360.371
WATDE0781	-393.709	-405.02
WATDE0782	-565.244	-542.885
WATDE0783	-403.621	-407.896
WATDE0785	16.6597	16.9463
WATDE0786	675.259	-205.826
WATDE0788	-336.102	92.6055
WATDE0789	-446.719	-81.8681
WATDE0790	-450.296	-89.7464
WATDE0791	550.503	37.9594
WATDE0793	-70.5682	407.664
WATDE0794	-371.777	-12.4188
WATDE0795	-243.707	436.833
WATDE0797	-117.784	401.767
WATDE0798	-301.497	109.1
WATDE0800	-38.2513	398.663
WATDE0801	-79.4745	411.197
WATDE0802	-67.8587	424.082
WATDE0803	-102.234	260.127
WATDE0804	-58.8903	444.035
WATDE0805	-51.8747	347.184
WATDE0807	315.587	207.445
WATDE0808	-20.4671	95.0827
WATDE0810	-11.3962	97.7782
WATDE0811	-58.7979	429.974
WATDE0812	26.1079	59.9246
WATDE0814	-183.773	275.926
WATDE0815	17.3559	56.165
WATDE0816	65.8526	25.6011
WATDE0817	-8.40732	359.354
WATDE0818	1.99199	106.935
WATDE0819	13.2991	100.596
WATDE0821	45.1308	90.9224
WATDE0823	54.7909	94.0322
WATDE0825	-11.1754	376.192
WATDE0826	-35.8742	-29.5416
WATDE0827	71.925	5.40926
WATDE0828	30.0347	93.2179
WATDE0830	-137.037	298.369
WATDE0831	10.5291	-31.9773
WATDE0833	18.2516	-40.2957
WATDE0835	-498.011	-414.426
WATDE0836	-489.508	-414.698
WATDE0837	-294.124	-99.218
WATDE0839	-159.586	29.0172
WATDE0840	-267.121	-175.353
WATDE0841	-488.968	-477.606
WATDE0843	-486.096	-490.956
WATDE0845	172.026	-51.0808
WATDE0846	-35.4293	406.846
WATDE0848	162.98	-44.2132
WATDE0850	-138.693	386.447
WATDE0851	47.8755	216.671
WATDE0852	-1.00503	153.19
WATDE0854	48.3319	227.902
WATDE0856	-230.602	-293.502
WATDE0857	-141.8	554.743
WATDE0859	-178.275	-270.37
WATDE0861	-169.719	-271.765
WATDE0862	-179.81	-299.132
WATDE0863	-318.908	-458.6
WATDE0864	-317.874	-307.694
WATDE0865	-204.918	48.0799
WATDE0868	-131.791	276.402
WATDE0869	-193.293	46.7741
WATDE0871	-189.824	-306.999
WATDE0872	-199.214	-353.264
WATDE0873	-201.654	-400.093
WATDE0874	-203.561	-391.735
WATDE0875	-237.139	-392.035
WATDE0876	-235.063	-383.688
WATDE0877	-403.901	-450.023
WATDE0878	147.979	76.8794
WATDE0879	148.164	68.0572
WATDE0880	-194.108	-129.05
WATDE0881	-199.14	-121.679
WATDE0882	-502.981	-316.33
WATDE0883	-450.141	-437.035
WATDE0884	148.127	-1.60757
WATDE0887	154.962	-8.52673
WATDE0888	-408.437	-9.36688
WATDE0889	-160.68	355.736
WATDE0890	-322.512	-299.729
WATDE0892	5.41295	62.8207
WATDE0894	-293.147	-213.051
WATDE0895	-465.306	-474.474
WATDE0896	3.32739	131.742
WATDE0898	-459.967	-216.955
WATDE0899	-207.969	291.118
WATDE0900	388.483	-212.903
WATDE0901	-147.618	334.912
WATDE0902	-150.226	173.879
WATDE0903	-111.124	534.777
WATDE0904	-335.403	447.507
WATDE0905	-342.114	434.431
WATDE0906	-451.764	34.5613
WATDE0907	-355.071	432.737
WATDE0909	-558.452	-518.293
WATDE0910	-566.602	-425.579
WATDE0911	-517.77	-353.932
WATDE0912	-538.124	-537.922
WATDE0913	-595.016	-550.294
WATDE0914	-542.927	-467.709
WATDE0915	-534.008	-454.654
WATDE0916	-558.413	-417.141
WATDE0917	-570.39	-401.811
WATDE0918	-200.39	-312.458
WATDE0919	-553.106	-432.487
WATDE0920	-339.296	32.9223
WATDE0922	-577.448	-347.513
WATDE0923	-606.816	-397.46
WATDE0924	-97.3703	-362.088
WATDE0926	183.188	-332.607
WATDE0927	174.95	-334.846
WATDE0928	-424.955	-182.153
WATDE0929	-449.349	-500.906
WATDE0930	-435.692	-551.527
WATDE0932	-433.669	-497.652
WATDE0933	62.6964	-203.837
WATDE0934	458.07	-109.866
WATDE0935	-204.109	-19.6948
WATDE0937	-356.525	-502.337
WATDE0938	-351.889	-366.238
WATDE0939	-355.188	-352.97
WATDE0941	-239.225	-213.475
WATDE0944	-385.608	-181.936
WATDE0945	-247.115	-218.352
WATDE0947	326.562	164.767
WATDE0950	21.256	-93.8814
WATDE0951	-19.4047	-105.127
WATDE0952	149.96	31.2836
WATDE0953	-245.913	484.191
WATDE0954	-243.136	-84.1457
WATDE0955	79.3728	-38.227
WATDE0957	-399.518	-180.683
WATDE0958	-307.879	-221.83
WATDE0961	175.102	-90.4026
WATDE0963	-317.413	-198.587
WATDE0965	78.4973	-12.1324
WATDE0966	88.8458	-95.8969
WATDE0967	379.467	38.9572
WATDE0969	431.573	-40.7051
WATDE0970	-42.0595	300.643
WATDE0971	-46.7642	307.637
WATDE0973	-380.395	-207.199
WATDE0974	-372.447	-211.453
WATDE0975	-369.723	-197.719
WATDE0977	-42.1443	-63.0905
WATDE0978	41.8486	130.126
WATDE0979	40.1433	138.671
WATDE0981	71.2915	-40.7126
WATDE0982	-495.288	-458.727
WATDE0983	-423.192	-245.926
WATDE0984	-147.491	384.201
WATDE0986	-435.468	-283.36
WATDE0987	-44.053	-74.6442
WATDE0989	-504.463	-454.414
WATDE0991	-377.079	-162.463
WATDE0993	-337.296	-207.322
WATDE0995	-97.1244	-65.3996
WATDE0996	-79.0924	211.429
WATDE0997	148.47	-49.0207
WATDE0999	-348.396	-208.348
WATDE1001	89.6538	-9.81156
WATDE1002	149.098	-32.5669
WATDE1003	-343.667	-198.724
WATDE1004	-402.085	-197.858
WATDE1005	-414.745	-156.155
WATDE1008	-407.829	-231
WATDE1009	-413.236	-211.493
WATDE1010	-402.764	-164.421
WATDE1012	-52.8863	-96.0288
WATDE1014	-2.57134	-78.922
WATDE1016	67.3183	-17.6995
WATDE1017	-389.144	-148.765
WATDE1018	-399.023	-148.647
WATDE1019	364.333	48.7994
WATDE1021	101.79	-17.4374
WATDE1023	96.1374	-23.7581
WATDE1025	-383.178	-222.14
WATDE1026	-354.778	-274.925
WATDE1027	354.358	50.4722
WATDE1029	-601.236	-443.4
WATDE1030	-592.576	-444.915
WATDE1031	-354.239	-180.933
WATDE1032	-346.111	-177.487
WATDE1034	-570.313	-455.83
WATDE1035	-575.259	-463.047
WATDE1037	-600.455	-578.715
WATDE1038	-118.226	-339.605
WATDE1040	-502.308	-436.481
WATDE1042	-26.4478	159.707
WATDE1044	-123.431	-375.726
WATDE1046	-107.373	-359.374
WATDE1048	-609.971	-566.582
WATDE1049	20.793	-169.102
WATDE1050	12.4417	-167.121
WATDE1051	-490.081	-565.16
WATDE1052	-278.111	-330.786
WATDE1053	-276.031	-322.442
WATDE1055	-172.767	-305.971
WATDE1056	-586.559	-567.859
WATDE1058	-596.199	-566.288
WATDE1060	-247.683	-149.987
WATDE1061	-61.7452	375.881
WATDE1062	120.923	-75.7399
Waxwing	-90.8497	-156.806
Weebill 1	-119.101	-166.504
Werla	537.775	-149.8
Wizard	665.544	-131.959
Wyalkatchem	-141.045	-116.786
Xi 19	380.699	-173.46
Zemon	602.197	-151.35
Zentos	-312.553	-141.935

## Sheet: Fig 1d
query	chr	startposi	endposi	Landrace	Cultivar name	Landrace group	Release year of Cultivar	year_interval
Mahndorfer	chr1A	0	1	WATDE0934	Mahndorfer	AG2	1920	-1940
Mahndorfer	chr1A	1	2	WATDE0014	Mahndorfer	AG2	1920	-1940
Mahndorfer	chr1A	2	3	WATDE0014	Mahndorfer	AG2	1920	-1940
Mahndorfer	chr1A	3	4	WATDE0014	Mahndorfer	AG2	1920	-1940
Mahndorfer	chr1A	4	5	WATDE0014	Mahndorfer	AG2	1920	-1940
Mahndorfer	chr1A	5	6	WATDE0014	Mahndorfer	AG2	1920	-1940
Mahndorfer	chr1A	6	7	WATDE0014	Mahndorfer	AG2	1920	-1940
Mahndorfer	chr1A	7	8	WATDE0014	Mahndorfer	AG2	1920	-1940
Mahndorfer	chr1A	8	9	WATDE0014	Mahndorfer	AG2	1920	-1940
Mahndorfer	chr1A	9	10	WATDE0014	Mahndorfer	AG2	1920	-1940
Mahndorfer	chr1A	10	11	WATDE0014	Mahndorfer	AG2	1920	-1940
Mahndorfer	chr1A	11	12	WATDE0014	Mahndorfer	AG2	1920	-1940
Mahndorfer	chr1A	12	13	WATDE0014	Mahndorfer	AG2	1920	-1940
Mahndorfer	chr1A	13	14	WATDE0352	Mahndorfer	AG2	1920	-1940
Mahndorfer	chr1A	14	15	WATDE0352	Mahndorfer	AG2	1920	-1940
Mahndorfer	chr1A	15	16	WATDE0352	Mahndorfer	AG2	1920	-1940
Mahndorfer	chr1A	16	17	WATDE0352	Mahndorfer	AG2	1920	-1940
Mahndorfer	chr1A	17	18	WATDE0352	Mahndorfer	AG2	1920	-1940
Mahndorfer	chr1A	18	19	WATDE0352	Mahndorfer	AG2	1920	-1940
Mahndorfer	chr1A	19	20	WATDE0352	Mahndorfer	AG2	1920	-1940
Mahndorfer	chr1A	20	21	WATDE0352	Mahndorfer	AG2	1920	-1940
Mahndorfer	chr1A	21	22	WATDE0352	Mahndorfer	AG2	1920	-1940
Mahndorfer	chr1A	22	23	WATDE0352	Mahndorfer	AG2	1920	-1940
Mahndorfer	chr1A	23	24	WATDE0352	Mahndorfer	AG2	1920	-1940
Mahndorfer	chr1A	24	25	WATDE0352	Mahndorfer	AG2	1920	-1940
Mahndorfer	chr1A	25	26	WATDE0352	Mahndorfer	AG2	1920	-1940
Mahndorfer	chr1A	26	27	WATDE0352	Mahndorfer	AG2	1920	-1940
Mahndorfer	chr1A	27	28	WATDE0352	Mahndorfer	AG2	1920	-1940
Mahndorfer	chr1A	28	29	WATDE0352	Mahndorfer	AG2	1920	-1940
Mahndorfer	chr1A	29	30	WATDE0352	Mahndorfer	AG2	1920	-1940
Mahndorfer	chr1A	30	31	WATDE0352	Mahndorfer	AG2	1920	-1940
Mahndorfer	chr1A	31	32	WATDE0352	Mahndorfer	AG2	1920	-1940
Mahndorfer	chr1A	32	33	WATDE0352	Mahndorfer	AG2	1920	-1940
Mahndorfer	chr1A	33	34	WATDE0352	Mahndorfer	AG2	1920	-1940
Mahndorfer	chr1A	34	35	WATDE0352	Mahndorfer	AG2	1920	-1940
Mahndorfer	chr1A	35	36	WATDE0352	Mahndorfer	AG2	1920	-1940
Mahndorfer	chr1A	36	37	WATDE0352	Mahndorfer	AG2	1920	-1940
Mahndorfer	chr1A	37	38	WATDE0352	Mahndorfer	AG2	1920	-1940
Mahndorfer	chr1A	38	39	WATDE0352	Mahndorfer	AG2	1920	-1940
Mahndorfer	chr1A	39	40	WATDE0352	Mahndorfer	AG2	1920	-1940
Mahndorfer	chr1A	40	41	WATDE0352	Mahndorfer	AG2	1920	-1940
Mahndorfer	chr1A	41	42	WATDE0352	Mahndorfer	AG2	1920	-1940
Mahndorfer	chr1A	42	43	WATDE0352	Mahndorfer	AG2	1920	-1940
Mahndorfer	chr1A	43	44	WATDE0352	Mahndorfer	AG2	1920	-1940
Mahndorfer	chr1A	44	45	WATDE0352	Mahndorfer	AG2	1920	-1940
Mahndorfer	chr1A	45	46	WATDE0352	Mahndorfer	AG2	1920	-1940
Mahndorfer	chr1A	46	47	WATDE0352	Mahndorfer	AG2	1920	-1940
Mahndorfer	chr1A	47	48	WATDE0352	Mahndorfer	AG2	1920	-1940
Mahndorfer	chr1A	48	49	WATDE0352	Mahndorfer	AG2	1920	-1940
Mahndorfer	chr1A	49	50	WATDE0352	Mahndorfer	AG2	1920	-1940
Mahndorfer	chr1A	50	51	WATDE0352	Mahndorfer	AG2	1920	-1940
Mahndorfer	chr1A	51	52	WATDE0352	Mahndorfer	AG2	1920	-1940
Mahndorfer	chr1A	52	53	WATDE0352	Mahndorfer	AG2	1920	-1940
Mahndorfer	chr1A	53	54	WATDE0352	Mahndorfer	AG2	1920	-1940
Mahndorfer	chr1A	54	55	WATDE0352	Mahndorfer	AG2	1920	-1940
Mahndorfer	chr1A	55	56	WATDE0352	Mahndorfer	AG2	1920	-1940
Mahndorfer	chr1A	56	57	WATDE0352	Mahndorfer	AG2	1920	-1940
Mahndorfer	chr1A	57	58	WATDE0352	Mahndorfer	AG2	1920	-1940
Mahndorfer	chr1A	58	59	WATDE0352	Mahndorfer	AG2	1920	-1940
Mahndorfer	chr1A	59	60	WATDE0352	Mahndorfer	AG2	1920	-1940
Mahndorfer	chr1A	60	61	WATDE0352	Mahndorfer	AG2	1920	-1940
Mahndorfer	chr1A	61	62	WATDE0352	Mahndorfer	AG2	1920	-1940
Mahndorfer	chr1A	62	63	WATDE0352	Mahndorfer	AG2	1920	-1940
Mahndorfer	chr1A	63	64	WATDE0352	Mahndorfer	AG2	1920	-1940
Mahndorfer	chr1A	64	65	WATDE0352	Mahndorfer	AG2	1920	-1940
Mahndorfer	chr1A	65	66	WATDE0352	Mahndorfer	AG2	1920	-1940
Mahndorfer	chr1A	66	67	WATDE0352	Mahndorfer	AG2	1920	-1940
Mahndorfer	chr1A	67	68	WATDE0352	Mahndorfer	AG2	1920	-1940
Mahndorfer	chr1A	68	69	WATDE0352	Mahndorfer	AG2	1920	-1940
Mahndorfer	chr1A	69	70	WATDE0352	Mahndorfer	AG2	1920	-1940
Mahndorfer	chr1A	70	71	WATDE0352	Mahndorfer	AG2	1920	-1940
Mahndorfer	chr1A	71	72	WATDE0352	Mahndorfer	AG2	1920	-1940
Mahndorfer	chr1A	72	73	WATDE0352	Mahndorfer	AG2	1920	-1940
Mahndorfer	chr1A	73	74	WATDE0352	Mahndorfer	AG2	1920	-1940
Mahndorfer	chr1A	74	75	WATDE0352	Mahndorfer	AG2	1920	-1940
Mahndorfer	chr1A	75	76	WATDE0352	Mahndorfer	AG2	1920	-1940
Mahndorfer	chr1A	76	77	WATDE0352	Mahndorfer	AG2	1920	-1940
Mahndorfer	chr1A	77	78	WATDE0352	Mahndorfer	AG2	1920	-1940
Mahndorfer	chr1A	78	79	WATDE0352	Mahndorfer	AG2	1920	-1940
Mahndorfer	chr1A	79	80	WATDE0352	Mahndorfer	AG2	1920	-1940
Mahndorfer	chr1A	80	81	WATDE0352	Mahndorfer	AG2	1920	-1940
Mahndorfer	chr1A	81	82	WATDE0352	Mahndorfer	AG2	1920	-1940
Mahndorfer	chr1A	82	83	WATDE0352	Mahndorfer	AG2	1920	-1940
Mahndorfer	chr1A	83	84	WATDE0352	Mahndorfer	AG2	1920	-1940
Mahndorfer	chr1A	84	85	WATDE0352	Mahndorfer	AG2	1920	-1940
Mahndorfer	chr1A	85	86	WATDE0352	Mahndorfer	AG2	1920	-1940
Mahndorfer	chr1A	86	87	WATDE0352	Mahndorfer	AG2	1920	-1940
Mahndorfer	chr1A	87	88	WATDE0352	Mahndorfer	AG2	1920	-1940
Mahndorfer	chr1A	88	89	WATDE0352	Mahndorfer	AG2	1920	-1940
Mahndorfer	chr1A	89	90	WATDE0352	Mahndorfer	AG2	1920	-1940
Mahndorfer	chr1A	90	91	WATDE0352	Mahndorfer	AG2	1920	-1940
Mahndorfer	chr1A	91	92	WATDE0352	Mahndorfer	AG2	1920	-1940
Mahndorfer	chr1A	92	93	WATDE0352	Mahndorfer	AG2	1920	-1940
Mahndorfer	chr1A	93	94	WATDE0352	Mahndorfer	AG2	1920	-1940
Mahndorfer	chr1A	94	95	WATDE0352	Mahndorfer	AG2	1920	-1940
Mahndorfer	chr1A	95	96	WATDE0352	Mahndorfer	AG2	1920	-1940
Mahndorfer	chr1A	96	97	WATDE0352	Mahndorfer	AG2	1920	-1940
Mahndorfer	chr1A	97	98	WATDE0352	Mahndorfer	AG2	1920	-1940
Mahndorfer	chr1A	98	99	WATDE0352	Mahndorfer	AG2	1920	-1940
Mahndorfer	chr1A	99	100	WATDE0352	Mahndorfer	AG2	1920	-1940
Mahndorfer	chr1A	100	101	WATDE0352	Mahndorfer	AG2	1920	-1940
Mahndorfer	chr1A	101	102	WATDE0352	Mahndorfer	AG2	1920	-1940
Mahndorfer	chr1A	102	103	WATDE0352	Mahndorfer	AG2	1920	-1940
Mahndorfer	chr1A	103	104	WATDE0352	Mahndorfer	AG2	1920	-1940
Mahndorfer	chr1A	104	105	WATDE0352	Mahndorfer	AG2	1920	-1940
Mahndorfer	chr1A	105	106	WATDE0352	Mahndorfer	AG2	1920	-1940
Mahndorfer	chr1A	106	107	WATDE0352	Mahndorfer	AG2	1920	-1940
Mahndorfer	chr1A	107	108	WATDE0352	Mahndorfer	AG2	1920	-1940
Mahndorfer	chr1A	108	109	WATDE0352	Mahndorfer	AG2	1920	-1940
Mahndorfer	chr1A	109	110	WATDE0352	Mahndorfer	AG2	1920	-1940
Mahndorfer	chr1A	110	111	WATDE0352	Mahndorfer	AG2	1920	-1940
Mahndorfer	chr1A	111	112	WATDE0352	Mahndorfer	AG2	1920	-1940
Mahndorfer	chr1A	112	113	WATDE0352	Mahndorfer	AG2	1920	-1940
Mahndorfer	chr1A	113	114	WATDE0352	Mahndorfer	AG2	1920	-1940
Mahndorfer	chr1A	114	115	WATDE0352	Mahndorfer	AG2	1920	-1940
Mahndorfer	chr1A	115	116	WATDE0352	Mahndorfer	AG2	1920	-1940
Mahndorfer	chr1A	116	117	WATDE0352	Mahndorfer	AG2	1920	-1940
Mahndorfer	chr1A	117	118	WATDE0352	Mahndorfer	AG2	1920	-1940
Mahndorfer	chr1A	118	119	WATDE0352	Mahndorfer	AG2	1920	-1940
Mahndorfer	chr1A	119	120	WATDE0352	Mahndorfer	AG2	1920	-1940
Mahndorfer	chr1A	120	121	WATDE0352	Mahndorfer	AG2	1920	-1940
Mahndorfer	chr1A	121	122	WATDE0352	Mahndorfer	AG2	1920	-1940
Mahndorfer	chr1A	122	123	WATDE0352	Mahndorfer	AG2	1920	-1940
Mahndorfer	chr1A	123	124	WATDE0352	Mahndorfer	AG2	1920	-1940
Mahndorfer	chr1A	124	125	WATDE0352	Mahndorfer	AG2	1920	-1940
Mahndorfer	chr1A	125	126	WATDE0352	Mahndorfer	AG2	1920	-1940
Mahndorfer	chr1A	126	127	WATDE0352	Mahndorfer	AG2	1920	-1940
Mahndorfer	chr1A	127	128	WATDE0352	Mahndorfer	AG2	1920	-1940
Mahndorfer	chr1A	128	129	WATDE0352	Mahndorfer	AG2	1920	-1940
Mahndorfer	chr1A	129	130	WATDE0352	Mahndorfer	AG2	1920	-1940
Mahndorfer	chr1A	130	131	WATDE0352	Mahndorfer	AG2	1920	-1940
Mahndorfer	chr1A	131	132	WATDE0352	Mahndorfer	AG2	1920	-1940
Mahndorfer	chr1A	132	133	WATDE0352	Mahndorfer	AG2	1920	-1940
Mahndorfer	chr1A	133	134	WATDE0352	Mahndorfer	AG2	1920	-1940
Mahndorfer	chr1A	134	135	WATDE0352	Mahndorfer	AG2	1920	-1940
Mahndorfer	chr1A	135	136	WATDE0352	Mahndorfer	AG2	1920	-1940
Mahndorfer	chr1A	136	137	WATDE0352	Mahndorfer	AG2	1920	-1940
Mahndorfer	chr1A	137	138	WATDE0352	Mahndorfer	AG2	1920	-1940
Mahndorfer	chr1A	138	139	WATDE0352	Mahndorfer	AG2	1920	-1940
Mahndorfer	chr1A	139	140	WATDE0352	Mahndorfer	AG2	1920	-1940
Mahndorfer	chr1A	140	141	WATDE0352	Mahndorfer	AG2	1920	-1940
Mahndorfer	chr1A	141	142	WATDE0352	Mahndorfer	AG2	1920	-1940
Mahndorfer	chr1A	142	143	WATDE0352	Mahndorfer	AG2	1920	-1940
Mahndorfer	chr1A	143	144	WATDE0352	Mahndorfer	AG2	1920	-1940
Mahndorfer	chr1A	144	145	WATDE0352	Mahndorfer	AG2	1920	-1940
Mahndorfer	chr1A	145	146	WATDE0352	Mahndorfer	AG2	1920	-1940
Mahndorfer	chr1A	146	147	WATDE0352	Mahndorfer	AG2	1920	-1940
Mahndorfer	chr1A	147	148	WATDE0352	Mahndorfer	AG2	1920	-1940
Mahndorfer	chr1A	148	149	WATDE0352	Mahndorfer	AG2	1920	-1940
Mahndorfer	chr1A	149	150	WATDE0352	Mahndorfer	AG2	1920	-1940
Mahndorfer	chr1A	150	151	WATDE0352	Mahndorfer	AG2	1920	-1940
Mahndorfer	chr1A	151	152	WATDE0352	Mahndorfer	AG2	1920	-1940
Mahndorfer	chr1A	152	153	WATDE0352	Mahndorfer	AG2	1920	-1940
Mahndorfer	chr1A	153	154	WATDE0352	Mahndorfer	AG2	1920	-1940
Mahndorfer	chr1A	154	155	WATDE0352	Mahndorfer	AG2	1920	-1940
Mahndorfer	chr1A	155	156	WATDE0352	Mahndorfer	AG2	1920	-1940
Mahndorfer	chr1A	156	157	WATDE0352	Mahndorfer	AG2	1920	-1940
Mahndorfer	chr1A	157	158	WATDE0352	Mahndorfer	AG2	1920	-1940
Mahndorfer	chr1A	158	159	WATDE0352	Mahndorfer	AG2	1920	-1940
Mahndorfer	chr1A	159	160	WATDE0352	Mahndorfer	AG2	1920	-1940
Mahndorfer	chr1A	160	161	WATDE0352	Mahndorfer	AG2	1920	-1940
Mahndorfer	chr1A	161	162	WATDE0352	Mahndorfer	AG2	1920	-1940
Mahndorfer	chr1A	162	163	WATDE0352	Mahndorfer	AG2	1920	-1940
Mahndorfer	chr1A	163	164	WATDE0352	Mahndorfer	AG2	1920	-1940
Mahndorfer	chr1A	164	165	WATDE0352	Mahndorfer	AG2	1920	-1940
Mahndorfer	chr1A	165	166	WATDE0352	Mahndorfer	AG2	1920	-1940
Mahndorfer	chr1A	166	167	WATDE0352	Mahndorfer	AG2	1920	-1940
Mahndorfer	chr1A	167	168	WATDE0352	Mahndorfer	AG2	1920	-1940
Mahndorfer	chr1A	168	169	WATDE0352	Mahndorfer	AG2	1920	-1940
Mahndorfer	chr1A	169	170	WATDE0352	Mahndorfer	AG2	1920	-1940
Mahndorfer	chr1A	170	171	WATDE0352	Mahndorfer	AG2	1920	-1940
Mahndorfer	chr1A	171	172	WATDE0352	Mahndorfer	AG2	1920	-1940
Mahndorfer	chr1A	172	173	WATDE0352	Mahndorfer	AG2	1920	-1940
Mahndorfer	chr1A	173	174	WATDE0352	Mahndorfer	AG2	1920	-1940
Mahndorfer	chr1A	174	175	WATDE0352	Mahndorfer	AG2	1920	-1940
Mahndorfer	chr1A	175	176	WATDE0352	Mahndorfer	AG2	1920	-1940
Mahndorfer	chr1A	176	177	WATDE0352	Mahndorfer	AG2	1920	-1940
Mahndorfer	chr1A	177	178	WATDE0352	Mahndorfer	AG2	1920	-1940
Mahndorfer	chr1A	178	179	WATDE0352	Mahndorfer	AG2	1920	-1940
Mahndorfer	chr1A	179	180	WATDE0352	Mahndorfer	AG2	1920	-1940
Mahndorfer	chr1A	180	181	WATDE0352	Mahndorfer	AG2	1920	-1940
Mahndorfer	chr1A	181	182	WATDE0352	Mahndorfer	AG2	1920	-1940
Mahndorfer	chr1A	182	183	WATDE0352	Mahndorfer	AG2	1920	-1940
Mahndorfer	chr1A	183	184	WATDE0352	Mahndorfer	AG2	1920	-1940
Mahndorfer	chr1A	184	185	WATDE0352	Mahndorfer	AG2	1920	-1940
Mahndorfer	chr1A	185	186	WATDE0352	Mahndorfer	AG2	1920	-1940
Mahndorfer	chr1A	186	187	WATDE0352	Mahndorfer	AG2	1920	-1940
Mahndorfer	chr1A	187	188	WATDE0352	Mahndorfer	AG2	1920	-1940
Mahndorfer	chr1A	188	189	WATDE0352	Mahndorfer	AG2	1920	-1940
Mahndorfer	chr1A	189	190	WATDE0352	Mahndorfer	AG2	1920	-1940
Mahndorfer	chr1A	190	191	WATDE0352	Mahndorfer	AG2	1920	-1940
Mahndorfer	chr1A	191	192	WATDE0352	Mahndorfer	AG2	1920	-1940
Mahndorfer	chr1A	192	193	WATDE0352	Mahndorfer	AG2	1920	-1940
Mahndorfer	chr1A	193	194	WATDE0352	Mahndorfer	AG2	1920	-1940
Mahndorfer	chr1A	194	195	WATDE0352	Mahndorfer	AG2	1920	-1940
Mahndorfer	chr1A	195	196	WATDE0352	Mahndorfer	AG2	1920	-1940
Mahndorfer	chr1A	196	197	WATDE0352	Mahndorfer	AG2	1920	-1940
Mahndorfer	chr1A	197	198	WATDE0352	Mahndorfer	AG2	1920	-1940
Mahndorfer	chr1A	198	199	WATDE0352	Mahndorfer	AG2	1920	-1940
Mahndorfer	chr1A	199	200	WATDE0352	Mahndorfer	AG2	1920	-1940
Mahndorfer	chr1A	200	201	WATDE0352	Mahndorfer	AG2	1920	-1940
Mahndorfer	chr1A	201	202	WATDE0352	Mahndorfer	AG2	1920	-1940
Mahndorfer	chr1A	202	203	WATDE0352	Mahndorfer	AG2	1920	-1940
Mahndorfer	chr1A	203	204	WATDE0352	Mahndorfer	AG2	1920	-1940
Mahndorfer	chr1A	204	205	WATDE0352	Mahndorfer	AG2	1920	-1940
Mahndorfer	chr1A	205	206	WATDE0352	Mahndorfer	AG2	1920	-1940
Mahndorfer	chr1A	206	207	WATDE0352	Mahndorfer	AG2	1920	-1940
Mahndorfer	chr1A	207	208	WATDE0352	Mahndorfer	AG2	1920	-1940
Mahndorfer	chr1A	208	209	WATDE0352	Mahndorfer	AG2	1920	-1940
Mahndorfer	chr1A	209	210	WATDE0352	Mahndorfer	AG2	1920	-1940
Mahndorfer	chr1A	210	211	WATDE0352	Mahndorfer	AG2	1920	-1940
Mahndorfer	chr1A	211	212	WATDE0352	Mahndorfer	AG2	1920	-1940
Mahndorfer	chr1A	212	213	WATDE0352	Mahndorfer	AG2	1920	-1940
Mahndorfer	chr1A	213	214	WATDE0352	Mahndorfer	AG2	1920	-1940
Mahndorfer	chr1A	214	215	WATDE0352	Mahndorfer	AG2	1920	-1940
Mahndorfer	chr1A	215	216	WATDE0352	Mahndorfer	AG2	1920	-1940
Mahndorfer	chr1A	216	217	WATDE0352	Mahndorfer	AG2	1920	-1940
Mahndorfer	chr1A	217	218	WATDE0352	Mahndorfer	AG2	1920	-1940
Mahndorfer	chr1A	218	219	WATDE0352	Mahndorfer	AG2	1920	-1940
Mahndorfer	chr1A	219	220	WATDE0352	Mahndorfer	AG2	1920	-1940
Mahndorfer	chr1A	220	221	WATDE0352	Mahndorfer	AG2	1920	-1940
Mahndorfer	chr1A	221	222	WATDE0352	Mahndorfer	AG2	1920	-1940
Mahndorfer	chr1A	222	223	WATDE0352	Mahndorfer	AG2	1920	-1940
Mahndorfer	chr1A	223	224	WATDE0352	Mahndorfer	AG2	1920	-1940
Mahndorfer	chr1A	224	225	WATDE0352	Mahndorfer	AG2	1920	-1940
Mahndorfer	chr1A	225	226	WATDE0352	Mahndorfer	AG2	1920	-1940
Mahndorfer	chr1A	226	227	WATDE0352	Mahndorfer	AG2	1920	-1940
Mahndorfer	chr1A	227	228	WATDE0352	Mahndorfer	AG2	1920	-1940
Mahndorfer	chr1A	228	229	WATDE0352	Mahndorfer	AG2	1920	-1940
Mahndorfer	chr1A	229	230	WATDE0352	Mahndorfer	AG2	1920	-1940
Mahndorfer	chr1A	230	231	WATDE0352	Mahndorfer	AG2	1920	-1940
Mahndorfer	chr1A	231	232	WATDE0352	Mahndorfer	AG2	1920	-1940
Mahndorfer	chr1A	232	233	WATDE0352	Mahndorfer	AG2	1920	-1940
Mahndorfer	chr1A	233	234	WATDE0352	Mahndorfer	AG2	1920	-1940
Mahndorfer	chr1A	234	235	WATDE0352	Mahndorfer	AG2	1920	-1940
Mahndorfer	chr1A	235	236	WATDE0352	Mahndorfer	AG2	1920	-1940
Mahndorfer	chr1A	236	237	WATDE0352	Mahndorfer	AG2	1920	-1940
Mahndorfer	chr1A	237	238	WATDE0352	Mahndorfer	AG2	1920	-1940
Mahndorfer	chr1A	238	239	WATDE0352	Mahndorfer	AG2	1920	-1940
Mahndorfer	chr1A	239	240	WATDE0352	Mahndorfer	AG2	1920	-1940
Mahndorfer	chr1A	240	241	WATDE0352	Mahndorfer	AG2	1920	-1940
Mahndorfer	chr1A	241	242	WATDE0352	Mahndorfer	AG2	1920	-1940
Mahndorfer	chr1A	242	243	WATDE0352	Mahndorfer	AG2	1920	-1940
Mahndorfer	chr1A	243	244	WATDE0352	Mahndorfer	AG2	1920	-1940
Mahndorfer	chr1A	244	245	WATDE0352	Mahndorfer	AG2	1920	-1940
Mahndorfer	chr1A	245	246	WATDE0352	Mahndorfer	AG2	1920	-1940
Mahndorfer	chr1A	246	247	WATDE0352	Mahndorfer	AG2	1920	-1940
Mahndorfer	chr1A	247	248	WATDE0352	Mahndorfer	AG2	1920	-1940
Mahndorfer	chr1A	248	249	WATDE0352	Mahndorfer	AG2	1920	-1940
Mahndorfer	chr1A	249	250	WATDE0352	Mahndorfer	AG2	1920	-1940
Mahndorfer	chr1A	250	251	WATDE0352	Mahndorfer	AG2	1920	-1940
Mahndorfer	chr1A	251	252	WATDE0352	Mahndorfer	AG2	1920	-1940
Mahndorfer	chr1A	252	253	WATDE0352	Mahndorfer	AG2	1920	-1940
Mahndorfer	chr1A	253	254	WATDE0352	Mahndorfer	AG2	1920	-1940
Mahndorfer	chr1A	254	255	WATDE0352	Mahndorfer	AG2	1920	-1940
Mahndorfer	chr1A	255	256	WATDE0352	Mahndorfer	AG2	1920	-1940
Mahndorfer	chr1A	256	257	WATDE0352	Mahndorfer	AG2	1920	-1940
Mahndorfer	chr1A	257	258	WATDE0352	Mahndorfer	AG2	1920	-1940
Mahndorfer	chr1A	258	259	WATDE0352	Mahndorfer	AG2	1920	-1940
Mahndorfer	chr1A	259	260	WATDE0352	Mahndorfer	AG2	1920	-1940
Mahndorfer	chr1A	260	261	WATDE0352	Mahndorfer	AG2	1920	-1940
Mahndorfer	chr1A	261	262	WATDE0352	Mahndorfer	AG2	1920	-1940
Mahndorfer	chr1A	262	263	WATDE0352	Mahndorfer	AG2	1920	-1940
Mahndorfer	chr1A	263	264	WATDE0352	Mahndorfer	AG2	1920	-1940
Mahndorfer	chr1A	264	265	WATDE0352	Mahndorfer	AG2	1920	-1940
Mahndorfer	chr1A	265	266	WATDE0352	Mahndorfer	AG2	1920	-1940
Mahndorfer	chr1A	266	267	WATDE0352	Mahndorfer	AG2	1920	-1940
Mahndorfer	chr1A	267	268	WATDE0352	Mahndorfer	AG2	1920	-1940
Mahndorfer	chr1A	268	269	WATDE0352	Mahndorfer	AG2	1920	-1940
Mahndorfer	chr1A	269	270	WATDE0352	Mahndorfer	AG2	1920	-1940
Mahndorfer	chr1A	270	271	WATDE0352	Mahndorfer	AG2	1920	-1940
Mahndorfer	chr1A	271	272	WATDE0352	Mahndorfer	AG2	1920	-1940
Mahndorfer	chr1A	272	273	WATDE0352	Mahndorfer	AG2	1920	-1940
Mahndorfer	chr1A	273	274	WATDE0352	Mahndorfer	AG2	1920	-1940
Mahndorfer	chr1A	274	275	WATDE0352	Mahndorfer	AG2	1920	-1940
Mahndorfer	chr1A	275	276	WATDE0352	Mahndorfer	AG2	1920	-1940
Mahndorfer	chr1A	276	277	WATDE0352	Mahndorfer	AG2	1920	-1940
Mahndorfer	chr1A	277	278	WATDE0352	Mahndorfer	AG2	1920	-1940
Mahndorfer	chr1A	278	279	WATDE0352	Mahndorfer	AG2	1920	-1940
Mahndorfer	chr1A	279	280	WATDE0352	Mahndorfer	AG2	1920	-1940
Mahndorfer	chr1A	280	281	WATDE0352	Mahndorfer	AG2	1920	-1940
Mahndorfer	chr1A	281	282	WATDE0352	Mahndorfer	AG2	1920	-1940
Mahndorfer	chr1A	282	283	WATDE0352	Mahndorfer	AG2	1920	-1940
Mahndorfer	chr1A	283	284	WATDE0352	Mahndorfer	AG2	1920	-1940
Mahndorfer	chr1A	284	285	WATDE0352	Mahndorfer	AG2	1920	-1940
Mahndorfer	chr1A	285	286	WATDE0352	Mahndorfer	AG2	1920	-1940
Mahndorfer	chr1A	286	287	WATDE0352	Mahndorfer	AG2	1920	-1940
Mahndorfer	chr1A	287	288	WATDE0352	Mahndorfer	AG2	1920	-1940
Mahndorfer	chr1A	288	289	WATDE0352	Mahndorfer	AG2	1920	-1940
Mahndorfer	chr1A	289	290	WATDE0352	Mahndorfer	AG2	1920	-1940
Mahndorfer	chr1A	290	291	WATDE0352	Mahndorfer	AG2	1920	-1940
Mahndorfer	chr1A	291	292	WATDE0352	Mahndorfer	AG2	1920	-1940
Mahndorfer	chr1A	292	293	WATDE0352	Mahndorfer	AG2	1920	-1940
Mahndorfer	chr1A	293	294	WATDE0352	Mahndorfer	AG2	1920	-1940
Mahndorfer	chr1A	294	295	WATDE0352	Mahndorfer	AG2	1920	-1940
Mahndorfer	chr1A	295	296	WATDE0352	Mahndorfer	AG2	1920	-1940
Mahndorfer	chr1A	296	297	WATDE0352	Mahndorfer	AG2	1920	-1940
Mahndorfer	chr1A	297	298	WATDE0352	Mahndorfer	AG2	1920	-1940
Mahndorfer	chr1A	298	299	WATDE0352	Mahndorfer	AG2	1920	-1940
Mahndorfer	chr1A	299	300	WATDE0352	Mahndorfer	AG2	1920	-1940
Mahndorfer	chr1A	300	301	WATDE0352	Mahndorfer	AG2	1920	-1940
Mahndorfer	chr1A	301	302	WATDE0352	Mahndorfer	AG2	1920	-1940
Mahndorfer	chr1A	302	303	WATDE0352	Mahndorfer	AG2	1920	-1940
Mahndorfer	chr1A	303	304	WATDE0352	Mahndorfer	AG2	1920	-1940
Mahndorfer	chr1A	304	305	WATDE0352	Mahndorfer	AG2	1920	-1940
Mahndorfer	chr1A	305	306	WATDE0352	Mahndorfer	AG2	1920	-1940
Mahndorfer	chr1A	306	307	WATDE0352	Mahndorfer	AG2	1920	-1940
Mahndorfer	chr1A	307	308	WATDE0352	Mahndorfer	AG2	1920	-1940
Mahndorfer	chr1A	308	309	WATDE0352	Mahndorfer	AG2	1920	-1940
Mahndorfer	chr1A	309	310	WATDE0352	Mahndorfer	AG2	1920	-1940
Mahndorfer	chr1A	310	311	WATDE0352	Mahndorfer	AG2	1920	-1940
Mahndorfer	chr1A	311	312	WATDE0352	Mahndorfer	AG2	1920	-1940
Mahndorfer	chr1A	312	313	WATDE0352	Mahndorfer	AG2	1920	-1940
Mahndorfer	chr1A	313	314	WATDE0352	Mahndorfer	AG2	1920	-1940
Mahndorfer	chr1A	314	315	WATDE0352	Mahndorfer	AG2	1920	-1940
Mahndorfer	chr1A	315	316	WATDE0352	Mahndorfer	AG2	1920	-1940
Mahndorfer	chr1A	316	317	WATDE0352	Mahndorfer	AG2	1920	-1940
Mahndorfer	chr1A	317	318	WATDE0352	Mahndorfer	AG2	1920	-1940
Mahndorfer	chr1A	318	319	WATDE0352	Mahndorfer	AG2	1920	-1940
Mahndorfer	chr1A	319	320	WATDE0352	Mahndorfer	AG2	1920	-1940
Mahndorfer	chr1A	320	321	WATDE0352	Mahndorfer	AG2	1920	-1940
Mahndorfer	chr1A	321	322	WATDE0352	Mahndorfer	AG2	1920	-1940
Mahndorfer	chr1A	322	323	WATDE0352	Mahndorfer	AG2	1920	-1940
Mahndorfer	chr1A	323	324	WATDE0352	Mahndorfer	AG2	1920	-1940
Mahndorfer	chr1A	324	325	WATDE0352	Mahndorfer	AG2	1920	-1940
Mahndorfer	chr1A	325	326	WATDE0352	Mahndorfer	AG2	1920	-1940
Mahndorfer	chr1A	326	327	WATDE0352	Mahndorfer	AG2	1920	-1940
Mahndorfer	chr1A	327	328	WATDE0352	Mahndorfer	AG2	1920	-1940
Mahndorfer	chr1A	328	329	WATDE0352	Mahndorfer	AG2	1920	-1940
Mahndorfer	chr1A	329	330	WATDE0352	Mahndorfer	AG2	1920	-1940
Mahndorfer	chr1A	330	331	WATDE0352	Mahndorfer	AG2	1920	-1940
Mahndorfer	chr1A	331	332	WATDE0352	Mahndorfer	AG2	1920	-1940
Mahndorfer	chr1A	332	333	WATDE0352	Mahndorfer	AG2	1920	-1940
Mahndorfer	chr1A	333	334	WATDE0352	Mahndorfer	AG2	1920	-1940
Mahndorfer	chr1A	334	335	WATDE0352	Mahndorfer	AG2	1920	-1940
Mahndorfer	chr1A	335	336	WATDE0352	Mahndorfer	AG2	1920	-1940
Mahndorfer	chr1A	336	337	WATDE0352	Mahndorfer	AG2	1920	-1940
Mahndorfer	chr1A	337	338	WATDE0352	Mahndorfer	AG2	1920	-1940
Mahndorfer	chr1A	338	339	WATDE0352	Mahndorfer	AG2	1920	-1940
Mahndorfer	chr1A	339	340	WATDE0352	Mahndorfer	AG2	1920	-1940
Mahndorfer	chr1A	340	341	WATDE0352	Mahndorfer	AG2	1920	-1940
Mahndorfer	chr1A	341	342	WATDE0352	Mahndorfer	AG2	1920	-1940
Mahndorfer	chr1A	342	343	WATDE0352	Mahndorfer	AG2	1920	-1940
Mahndorfer	chr1A	343	344	WATDE0352	Mahndorfer	AG2	1920	-1940
Mahndorfer	chr1A	344	345	WATDE0352	Mahndorfer	AG2	1920	-1940
Mahndorfer	chr1A	345	346	WATDE0352	Mahndorfer	AG2	1920	-1940
Mahndorfer	chr1A	346	347	WATDE0352	Mahndorfer	AG2	1920	-1940
Mahndorfer	chr1A	347	348	WATDE0352	Mahndorfer	AG2	1920	-1940
Mahndorfer	chr1A	348	349	WATDE0352	Mahndorfer	AG2	1920	-1940
Mahndorfer	chr1A	349	350	WATDE0352	Mahndorfer	AG2	1920	-1940
Mahndorfer	chr1A	350	351	WATDE0352	Mahndorfer	AG2	1920	-1940
Mahndorfer	chr1A	351	352	WATDE0352	Mahndorfer	AG2	1920	-1940
Mahndorfer	chr1A	352	353	WATDE0352	Mahndorfer	AG2	1920	-1940
Mahndorfer	chr1A	353	354	WATDE0352	Mahndorfer	AG2	1920	-1940
Mahndorfer	chr1A	354	355	WATDE0352	Mahndorfer	AG2	1920	-1940
Mahndorfer	chr1A	355	356	WATDE0352	Mahndorfer	AG2	1920	-1940
Mahndorfer	chr1A	356	357	WATDE0352	Mahndorfer	AG2	1920	-1940
Mahndorfer	chr1A	357	358	WATDE0352	Mahndorfer	AG2	1920	-1940
Mahndorfer	chr1A	358	359	WATDE0352	Mahndorfer	AG2	1920	-1940
Mahndorfer	chr1A	359	360	WATDE0352	Mahndorfer	AG2	1920	-1940
Mahndorfer	chr1A	360	361	WATDE0352	Mahndorfer	AG2	1920	-1940
Mahndorfer	chr1A	361	362	WATDE0352	Mahndorfer	AG2	1920	-1940
Mahndorfer	chr1A	362	363	WATDE0352	Mahndorfer	AG2	1920	-1940
Mahndorfer	chr1A	363	364	WATDE0352	Mahndorfer	AG2	1920	-1940
Mahndorfer	chr1A	364	365	WATDE0352	Mahndorfer	AG2	1920	-1940
Mahndorfer	chr1A	365	366	WATDE0352	Mahndorfer	AG2	1920	-1940
Mahndorfer	chr1A	366	367	WATDE0352	Mahndorfer	AG2	1920	-1940
Mahndorfer	chr1A	367	368	WATDE0352	Mahndorfer	AG2	1920	-1940
Mahndorfer	chr1A	368	369	WATDE0352	Mahndorfer	AG2	1920	-1940
Mahndorfer	chr1A	369	370	WATDE0352	Mahndorfer	AG2	1920	-1940
Mahndorfer	chr1A	370	371	WATDE0352	Mahndorfer	AG2	1920	-1940
Mahndorfer	chr1A	371	372	WATDE0352	Mahndorfer	AG2	1920	-1940
Mahndorfer	chr1A	372	373	WATDE0352	Mahndorfer	AG2	1920	-1940
Mahndorfer	chr1A	373	374	WATDE0352	Mahndorfer	AG2	1920	-1940
Mahndorfer	chr1A	374	375	WATDE0352	Mahndorfer	AG2	1920	-1940
Mahndorfer	chr1A	375	376	WATDE0352	Mahndorfer	AG2	1920	-1940
Mahndorfer	chr1A	376	377	WATDE0352	Mahndorfer	AG2	1920	-1940
Mahndorfer	chr1A	377	378	WATDE0352	Mahndorfer	AG2	1920	-1940
Mahndorfer	chr1A	378	379	WATDE0352	Mahndorfer	AG2	1920	-1940
Mahndorfer	chr1A	379	380	WATDE0352	Mahndorfer	AG2	1920	-1940
Mahndorfer	chr1A	380	381	WATDE0352	Mahndorfer	AG2	1920	-1940
Mahndorfer	chr1A	381	382	WATDE0352	Mahndorfer	AG2	1920	-1940
Mahndorfer	chr1A	382	383	WATDE0352	Mahndorfer	AG2	1920	-1940
Mahndorfer	chr1A	383	384	WATDE0352	Mahndorfer	AG2	1920	-1940
Mahndorfer	chr1A	384	385	WATDE0352	Mahndorfer	AG2	1920	-1940
Mahndorfer	chr1A	385	386	WATDE0352	Mahndorfer	AG2	1920	-1940
Mahndorfer	chr1A	386	387	WATDE0352	Mahndorfer	AG2	1920	-1940
Mahndorfer	chr1A	387	388	WATDE0352	Mahndorfer	AG2	1920	-1940
Mahndorfer	chr1A	388	389	WATDE0352	Mahndorfer	AG2	1920	-1940
Mahndorfer	chr1A	389	390	WATDE0352	Mahndorfer	AG2	1920	-1940
Mahndorfer	chr1A	390	391	WATDE0352	Mahndorfer	AG2	1920	-1940
Mahndorfer	chr1A	391	392	WATDE0352	Mahndorfer	AG2	1920	-1940
Mahndorfer	chr1A	392	393	WATDE0352	Mahndorfer	AG2	1920	-1940
Mahndorfer	chr1A	393	394	WATDE0352	Mahndorfer	AG2	1920	-1940
Mahndorfer	chr1A	394	395	WATDE0352	Mahndorfer	AG2	1920	-1940
Mahndorfer	chr1A	395	396	WATDE0352	Mahndorfer	AG2	1920	-1940
Mahndorfer	chr1A	396	397	WATDE0352	Mahndorfer	AG2	1920	-1940
Mahndorfer	chr1A	397	398	WATDE0352	Mahndorfer	AG2	1920	-1940
Mahndorfer	chr1A	398	399	WATDE0352	Mahndorfer	AG2	1920	-1940
Mahndorfer	chr1A	399	400	WATDE0352	Mahndorfer	AG2	1920	-1940
Mahndorfer	chr1A	400	401	WATDE0352	Mahndorfer	AG2	1920	-1940
Mahndorfer	chr1A	401	402	WATDE0352	Mahndorfer	AG2	1920	-1940
Mahndorfer	chr1A	402	403	WATDE0352	Mahndorfer	AG2	1920	-1940
Mahndorfer	chr1A	403	404	WATDE0352	Mahndorfer	AG2	1920	-1940
Mahndorfer	chr1A	404	405	WATDE0352	Mahndorfer	AG2	1920	-1940
Mahndorfer	chr1A	405	406	WATDE0352	Mahndorfer	AG2	1920	-1940
Mahndorfer	chr1A	406	407	WATDE0352	Mahndorfer	AG2	1920	-1940
Mahndorfer	chr1A	407	408	WATDE0352	Mahndorfer	AG2	1920	-1940
Mahndorfer	chr1A	408	409	WATDE0352	Mahndorfer	AG2	1920	-1940
Mahndorfer	chr1A	409	410	WATDE0352	Mahndorfer	AG2	1920	-1940
Mahndorfer	chr1A	410	411	WATDE0352	Mahndorfer	AG2	1920	-1940
Mahndorfer	chr1A	411	412	WATDE0352	Mahndorfer	AG2	1920	-1940
Mahndorfer	chr1A	412	413	WATDE0352	Mahndorfer	AG2	1920	-1940
Mahndorfer	chr1A	413	414	WATDE0352	Mahndorfer	AG2	1920	-1940
Mahndorfer	chr1A	414	415	WATDE0352	Mahndorfer	AG2	1920	-1940
Mahndorfer	chr1A	415	416	WATDE0352	Mahndorfer	AG2	1920	-1940
Mahndorfer	chr1A	416	417	WATDE0352	Mahndorfer	AG2	1920	-1940
Mahndorfer	chr1A	417	418	WATDE0352	Mahndorfer	AG2	1920	-1940
Mahndorfer	chr1A	418	419	WATDE0352	Mahndorfer	AG2	1920	-1940
Mahndorfer	chr1A	419	420	WATDE0352	Mahndorfer	AG2	1920	-1940
Mahndorfer	chr1A	420	421	WATDE0352	Mahndorfer	AG2	1920	-1940
Mahndorfer	chr1A	421	422	WATDE0352	Mahndorfer	AG2	1920	-1940
Mahndorfer	chr1A	422	423	WATDE0352	Mahndorfer	AG2	1920	-1940
Mahndorfer	chr1A	423	424	WATDE0352	Mahndorfer	AG2	1920	-1940
Mahndorfer	chr1A	424	425	WATDE0352	Mahndorfer	AG2	1920	-1940
Mahndorfer	chr1A	425	426	WATDE0352	Mahndorfer	AG2	1920	-1940
Mahndorfer	chr1A	426	427	WATDE0352	Mahndorfer	AG2	1920	-1940
Mahndorfer	chr1A	427	428	WATDE0352	Mahndorfer	AG2	1920	-1940
Mahndorfer	chr1A	428	429	WATDE0352	Mahndorfer	AG2	1920	-1940
Mahndorfer	chr1A	429	430	WATDE0352	Mahndorfer	AG2	1920	-1940
Mahndorfer	chr1A	430	431	WATDE0352	Mahndorfer	AG2	1920	-1940
Mahndorfer	chr1A	431	432	WATDE0352	Mahndorfer	AG2	1920	-1940
Mahndorfer	chr1A	432	433	WATDE0352	Mahndorfer	AG2	1920	-1940
Mahndorfer	chr1A	433	434	WATDE0352	Mahndorfer	AG2	1920	-1940
Mahndorfer	chr1A	434	435	WATDE0352	Mahndorfer	AG2	1920	-1940
Mahndorfer	chr1A	435	436	WATDE0352	Mahndorfer	AG2	1920	-1940
Mahndorfer	chr1A	436	437	WATDE0352	Mahndorfer	AG2	1920	-1940
Mahndorfer	chr1A	437	438	WATDE0352	Mahndorfer	AG2	1920	-1940
Mahndorfer	chr1A	438	439	WATDE0352	Mahndorfer	AG2	1920	-1940
Mahndorfer	chr1A	439	440	WATDE0352	Mahndorfer	AG2	1920	-1940
Mahndorfer	chr1A	440	441	WATDE0352	Mahndorfer	AG2	1920	-1940
Mahndorfer	chr1A	441	442	WATDE0352	Mahndorfer	AG2	1920	-1940
Mahndorfer	chr1A	442	443	WATDE0352	Mahndorfer	AG2	1920	-1940
Mahndorfer	chr1A	443	444	WATDE0352	Mahndorfer	AG2	1920	-1940
Mahndorfer	chr1A	444	445	WATDE0352	Mahndorfer	AG2	1920	-1940
Mahndorfer	chr1A	445	446	WATDE0352	Mahndorfer	AG2	1920	-1940
Mahndorfer	chr1A	446	447	WATDE0352	Mahndorfer	AG2	1920	-1940
Mahndorfer	chr1A	447	448	WATDE0352	Mahndorfer	AG2	1920	-1940
Mahndorfer	chr1A	448	449	WATDE0352	Mahndorfer	AG2	1920	-1940
Mahndorfer	chr1A	449	450	WATDE0352	Mahndorfer	AG2	1920	-1940
Mahndorfer	chr1A	450	451	WATDE0352	Mahndorfer	AG2	1920	-1940
Mahndorfer	chr1A	451	452	WATDE0352	Mahndorfer	AG2	1920	-1940
Mahndorfer	chr1A	452	453	WATDE0352	Mahndorfer	AG2	1920	-1940
Mahndorfer	chr1A	453	454	WATDE0352	Mahndorfer	AG2	1920	-1940
Mahndorfer	chr1A	454	455	WATDE0352	Mahndorfer	AG2	1920	-1940
Mahndorfer	chr1A	455	456	WATDE0352	Mahndorfer	AG2	1920	-1940
Mahndorfer	chr1A	456	457	WATDE0352	Mahndorfer	AG2	1920	-1940
Mahndorfer	chr1A	457	458	WATDE0352	Mahndorfer	AG2	1920	-1940
Mahndorfer	chr1A	458	459	WATDE0352	Mahndorfer	AG2	1920	-1940
Mahndorfer	chr1A	459	460	WATDE0352	Mahndorfer	AG2	1920	-1940
Mahndorfer	chr1A	460	461	WATDE0352	Mahndorfer	AG2	1920	-1940
Mahndorfer	chr1A	461	462	WATDE0352	Mahndorfer	AG2	1920	-1940
Mahndorfer	chr1A	462	463	WATDE0352	Mahndorfer	AG2	1920	-1940
Mahndorfer	chr1A	463	464	WATDE0352	Mahndorfer	AG2	1920	-1940
Mahndorfer	chr1A	464	465	WATDE0352	Mahndorfer	AG2	1920	-1940
Mahndorfer	chr1A	465	466	WATDE0352	Mahndorfer	AG2	1920	-1940
Mahndorfer	chr1A	466	467	WATDE0352	Mahndorfer	AG2	1920	-1940
Mahndorfer	chr1A	467	468	WATDE0352	Mahndorfer	AG2	1920	-1940
Mahndorfer	chr1A	468	469	WATDE0352	Mahndorfer	AG2	1920	-1940
Mahndorfer	chr1A	469	470	WATDE0352	Mahndorfer	AG2	1920	-1940
Mahndorfer	chr1A	470	471	WATDE0352	Mahndorfer	AG2	1920	-1940
Mahndorfer	chr1A	471	472	WATDE0352	Mahndorfer	AG2	1920	-1940
Mahndorfer	chr1A	472	473	WATDE0352	Mahndorfer	AG2	1920	-1940
Mahndorfer	chr1A	473	474	WATDE0352	Mahndorfer	AG2	1920	-1940
Mahndorfer	chr1A	474	475	WATDE0352	Mahndorfer	AG2	1920	-1940
Mahndorfer	chr1A	475	476	WATDE0352	Mahndorfer	AG2	1920	-1940
Mahndorfer	chr1A	476	477	WATDE0352	Mahndorfer	AG2	1920	-1940
Mahndorfer	chr1A	477	478	WATDE0352	Mahndorfer	AG2	1920	-1940
Mahndorfer	chr1A	478	479	WATDE0352	Mahndorfer	AG2	1920	-1940
Mahndorfer	chr1A	479	480	WATDE0352	Mahndorfer	AG2	1920	-1940
Mahndorfer	chr1A	480	481	WATDE0352	Mahndorfer	AG2	1920	-1940
Mahndorfer	chr1A	481	482	WATDE0352	Mahndorfer	AG2	1920	-1940
Mahndorfer	chr1A	482	483	WATDE0352	Mahndorfer	AG2	1920	-1940
Mahndorfer	chr1A	483	484	WATDE0352	Mahndorfer	AG2	1920	-1940
Mahndorfer	chr1A	484	485	WATDE0352	Mahndorfer	AG2	1920	-1940
Mahndorfer	chr1A	485	486	WATDE0352	Mahndorfer	AG2	1920	-1940
Mahndorfer	chr1A	486	487	WATDE0352	Mahndorfer	AG2	1920	-1940
Mahndorfer	chr1A	487	488	WATDE0352	Mahndorfer	AG2	1920	-1940
Mahndorfer	chr1A	488	489	WATDE0352	Mahndorfer	AG2	1920	-1940
Mahndorfer	chr1A	489	490	WATDE0352	Mahndorfer	AG2	1920	-1940
Mahndorfer	chr1A	490	491	WATDE0352	Mahndorfer	AG2	1920	-1940
Mahndorfer	chr1A	491	492	WATDE0352	Mahndorfer	AG2	1920	-1940
Mahndorfer	chr1A	492	493	WATDE0352	Mahndorfer	AG2	1920	-1940
Mahndorfer	chr1A	493	494	WATDE0352	Mahndorfer	AG2	1920	-1940
Mahndorfer	chr1A	494	495	WATDE0352	Mahndorfer	AG2	1920	-1940
Mahndorfer	chr1A	495	496	WATDE0352	Mahndorfer	AG2	1920	-1940
Mahndorfer	chr1A	496	497	WATDE0352	Mahndorfer	AG2	1920	-1940
Mahndorfer	chr1A	497	498	WATDE0352	Mahndorfer	AG2	1920	-1940
Mahndorfer	chr1A	498	499	WATDE0352	Mahndorfer	AG2	1920	-1940
Mahndorfer	chr1A	499	500	WATDE0352	Mahndorfer	AG2	1920	-1940
Mahndorfer	chr1A	500	501	WATDE0352	Mahndorfer	AG2	1920	-1940
Mahndorfer	chr1A	501	502	WATDE0352	Mahndorfer	AG2	1920	-1940
Mahndorfer	chr1A	502	503	WATDE0352	Mahndorfer	AG2	1920	-1940
Mahndorfer	chr1A	503	504	WATDE0352	Mahndorfer	AG2	1920	-1940
Mahndorfer	chr1A	504	505	WATDE0352	Mahndorfer	AG2	1920	-1940
Mahndorfer	chr1A	505	506	WATDE0352	Mahndorfer	AG2	1920	-1940
Mahndorfer	chr1A	506	507	WATDE0352	Mahndorfer	AG2	1920	-1940
Mahndorfer	chr1A	507	508	WATDE0352	Mahndorfer	AG2	1920	-1940
Mahndorfer	chr1A	508	509	WATDE0352	Mahndorfer	AG2	1920	-1940
Mahndorfer	chr1A	509	510	WATDE0352	Mahndorfer	AG2	1920	-1940
Mahndorfer	chr1A	510	511	WATDE0352	Mahndorfer	AG2	1920	-1940
Mahndorfer	chr1A	511	512	WATDE0352	Mahndorfer	AG2	1920	-1940
Mahndorfer	chr1A	512	513	WATDE0352	Mahndorfer	AG2	1920	-1940
Mahndorfer	chr1A	513	514	WATDE0352	Mahndorfer	AG2	1920	-1940
Mahndorfer	chr1A	514	515	WATDE0352	Mahndorfer	AG2	1920	-1940
Mahndorfer	chr1A	515	516	WATDE0352	Mahndorfer	AG2	1920	-1940
Mahndorfer	chr1A	516	517	WATDE0352	Mahndorfer	AG2	1920	-1940
Mahndorfer	chr1A	517	518	WATDE0352	Mahndorfer	AG2	1920	-1940
Mahndorfer	chr1A	518	519	WATDE0352	Mahndorfer	AG2	1920	-1940
Mahndorfer	chr1A	519	520	WATDE0352	Mahndorfer	AG2	1920	-1940
Mahndorfer	chr1A	520	521	WATDE0352	Mahndorfer	AG2	1920	-1940
Mahndorfer	chr1A	521	522	WATDE0352	Mahndorfer	AG2	1920	-1940
Mahndorfer	chr1A	522	523	WATDE0352	Mahndorfer	AG2	1920	-1940
Mahndorfer	chr1A	523	524	WATDE0352	Mahndorfer	AG2	1920	-1940
Mahndorfer	chr1A	524	525	WATDE0352	Mahndorfer	AG2	1920	-1940
Mahndorfer	chr1A	525	526	WATDE0352	Mahndorfer	AG2	1920	-1940
Mahndorfer	chr1A	526	527	WATDE0352	Mahndorfer	AG2	1920	-1940
Mahndorfer	chr1A	527	528	WATDE0352	Mahndorfer	AG2	1920	-1940
Mahndorfer	chr1A	528	529	WATDE0352	Mahndorfer	AG2	1920	-1940
Mahndorfer	chr1A	529	530	WATDE0352	Mahndorfer	AG2	1920	-1940
Mahndorfer	chr1A	530	531	WATDE0352	Mahndorfer	AG2	1920	-1940
Mahndorfer	chr1A	531	532	WATDE0352	Mahndorfer	AG2	1920	-1940
Mahndorfer	chr1A	532	533	WATDE0352	Mahndorfer	AG2	1920	-1940
Mahndorfer	chr1A	533	534	WATDE0352	Mahndorfer	AG2	1920	-1940
Mahndorfer	chr1A	534	535	WATDE0352	Mahndorfer	AG2	1920	-1940
Mahndorfer	chr1A	535	536	WATDE0352	Mahndorfer	AG2	1920	-1940
Mahndorfer	chr1A	536	537	WATDE0352	Mahndorfer	AG2	1920	-1940
Mahndorfer	chr1A	537	538	WATDE0352	Mahndorfer	AG2	1920	-1940
Mahndorfer	chr1A	538	539	WATDE0352	Mahndorfer	AG2	1920	-1940
Mahndorfer	chr1A	539	540	WATDE0352	Mahndorfer	AG2	1920	-1940
Mahndorfer	chr1A	540	541	WATDE0352	Mahndorfer	AG2	1920	-1940
Mahndorfer	chr1A	541	542	WATDE0352	Mahndorfer	AG2	1920	-1940
Mahndorfer	chr1A	542	543	WATDE0352	Mahndorfer	AG2	1920	-1940
Mahndorfer	chr1A	543	544	WATDE0352	Mahndorfer	AG2	1920	-1940
Mahndorfer	chr1A	544	545	WATDE0352	Mahndorfer	AG2	1920	-1940
Mahndorfer	chr1A	545	546	WATDE0352	Mahndorfer	AG2	1920	-1940
Mahndorfer	chr1A	546	547	WATDE0352	Mahndorfer	AG2	1920	-1940
Mahndorfer	chr1A	547	548	WATDE0352	Mahndorfer	AG2	1920	-1940
Mahndorfer	chr1A	548	549	WATDE0352	Mahndorfer	AG2	1920	-1940
Mahndorfer	chr1A	549	550	WATDE0352	Mahndorfer	AG2	1920	-1940
Mahndorfer	chr1A	550	551	WATDE0352	Mahndorfer	AG2	1920	-1940
Mahndorfer	chr1A	551	552	WATDE0352	Mahndorfer	AG2	1920	-1940
Mahndorfer	chr1A	552	553	WATDE0352	Mahndorfer	AG2	1920	-1940
Mahndorfer	chr1A	553	554	WATDE0352	Mahndorfer	AG2	1920	-1940
Mahndorfer	chr1A	554	555	WATDE0352	Mahndorfer	AG2	1920	-1940
Mahndorfer	chr1A	555	556	WATDE0352	Mahndorfer	AG2	1920	-1940
Mahndorfer	chr1A	556	557	WATDE0352	Mahndorfer	AG2	1920	-1940
Mahndorfer	chr1A	557	558	WATDE0352	Mahndorfer	AG2	1920	-1940
Mahndorfer	chr1A	558	559	WATDE0352	Mahndorfer	AG2	1920	-1940
Mahndorfer	chr1A	559	560	WATDE0352	Mahndorfer	AG2	1920	-1940
Mahndorfer	chr1A	560	561	WATDE0352	Mahndorfer	AG2	1920	-1940
Mahndorfer	chr1A	561	562	WATDE0352	Mahndorfer	AG2	1920	-1940
Mahndorfer	chr1A	562	563	WATDE0352	Mahndorfer	AG2	1920	-1940
Mahndorfer	chr1A	563	564	WATDE0352	Mahndorfer	AG2	1920	-1940
Mahndorfer	chr1A	564	565	WATDE0352	Mahndorfer	AG2	1920	-1940
Mahndorfer	chr1A	565	566	WATDE0352	Mahndorfer	AG2	1920	-1940
Mahndorfer	chr1A	566	567	WATDE0352	Mahndorfer	AG2	1920	-1940
Mahndorfer	chr1A	567	568	WATDE0352	Mahndorfer	AG2	1920	-1940
Mahndorfer	chr1A	568	569	WATDE0352	Mahndorfer	AG2	1920	-1940
Mahndorfer	chr1A	569	570	WATDE0352	Mahndorfer	AG2	1920	-1940
Mahndorfer	chr1A	570	571	WATDE0352	Mahndorfer	AG2	1920	-1940
Mahndorfer	chr1A	571	572	WATDE0352	Mahndorfer	AG2	1920	-1940
Mahndorfer	chr1A	572	573	WATDE0352	Mahndorfer	AG2	1920	-1940
Mahndorfer	chr1A	573	574	WATDE0352	Mahndorfer	AG2	1920	-1940
Mahndorfer	chr1A	574	575	WATDE0352	Mahndorfer	AG2	1920	-1940
Mahndorfer	chr1A	575	576	WATDE0352	Mahndorfer	AG2	1920	-1940
Mahndorfer	chr1A	576	577	WATDE0352	Mahndorfer	AG2	1920	-1940
Mahndorfer	chr1A	577	578	WATDE0352	Mahndorfer	AG2	1920	-1940
Mahndorfer	chr1A	578	579	WATDE0352	Mahndorfer	AG2	1920	-1940
Mahndorfer	chr1A	579	580	WATDE0352	Mahndorfer	AG2	1920	-1940
Mahndorfer	chr1A	580	581	WATDE0352	Mahndorfer	AG2	1920	-1940
Mahndorfer	chr1A	581	582	WATDE0352	Mahndorfer	AG2	1920	-1940
Mahndorfer	chr1A	582	583	WATDE0352	Mahndorfer	AG2	1920	-1940
Mahndorfer	chr1A	583	584	WATDE0352	Mahndorfer	AG2	1920	-1940
Mahndorfer	chr1A	584	585	WATDE0352	Mahndorfer	AG2	1920	-1940
Mahndorfer	chr1A	585	586	WATDE0352	Mahndorfer	AG2	1920	-1940
Mahndorfer	chr1A	586	587	WATDE0504	Mahndorfer	AG2	1920	-1940
Mahndorfer	chr1A	587	588	WATDE0504	Mahndorfer	AG2	1920	-1940
Mahndorfer	chr1A	588	589	WATDE0504	Mahndorfer	AG2	1920	-1940
Mahndorfer	chr1A	589	590	WATDE0504	Mahndorfer	AG2	1920	-1940
Mahndorfer	chr1A	590	591	WATDE0504	Mahndorfer	AG2	1920	-1940
Mahndorfer	chr1A	591	592	WATDE0504	Mahndorfer	AG2	1920	-1940
Mahndorfer	chr1A	592	593	WATDE0504	Mahndorfer	AG2	1920	-1940
Mahndorfer	chr1A	593	594	WATDE0504	Mahndorfer	AG2	1920	-1940
Mahndorfer	chr1A	594	595	WATDE0504	Mahndorfer	AG2	1920	-1940
Mahndorfer	chr2A	0	1	WATDE0236	Mahndorfer	AG2	1920	-1940
Mahndorfer	chr2A	1	2	WATDE0236	Mahndorfer	AG2	1920	-1940
Mahndorfer	chr2A	2	3	WATDE0236	Mahndorfer	AG2	1920	-1940
Mahndorfer	chr2A	3	4	WATDE0236	Mahndorfer	AG2	1920	-1940
Mahndorfer	chr2A	4	5	WATDE0236	Mahndorfer	AG2	1920	-1940
Mahndorfer	chr2A	5	6	WATDE0236	Mahndorfer	AG2	1920	-1940
Mahndorfer	chr2A	6	7	WATDE0236	Mahndorfer	AG2	1920	-1940
Mahndorfer	chr2A	7	8	WATDE0236	Mahndorfer	AG2	1920	-1940
Mahndorfer	chr2A	8	9	WATDE0236	Mahndorfer	AG2	1920	-1940
Mahndorfer	chr2A	9	10	WATDE0236	Mahndorfer	AG2	1920	-1940
Mahndorfer	chr2A	10	11	WATDE0236	Mahndorfer	AG2	1920	-1940
Mahndorfer	chr2A	11	12	WATDE0236	Mahndorfer	AG2	1920	-1940
Mahndorfer	chr2A	12	13	WATDE0236	Mahndorfer	AG2	1920	-1940
Mahndorfer	chr2A	13	14	WATDE0236	Mahndorfer	AG2	1920	-1940
Mahndorfer	chr2A	14	15	WATDE0236	Mahndorfer	AG2	1920	-1940
Mahndorfer	chr2A	15	16	WATDE0236	Mahndorfer	AG2	1920	-1940
Mahndorfer	chr2A	16	17	WATDE0236	Mahndorfer	AG2	1920	-1940
Mahndorfer	chr2A	17	18	WATDE0236	Mahndorfer	AG2	1920	-1940
Mahndorfer	chr2A	18	19	WATDE0236	Mahndorfer	AG2	1920	-1940
Mahndorfer	chr2A	19	20	WATDE0236	Mahndorfer	AG2	1920	-1940
Mahndorfer	chr2A	20	21	WATDE0236	Mahndorfer	AG2	1920	-1940
Mahndorfer	chr2A	21	22	WATDE0236	Mahndorfer	AG2	1920	-1940
Mahndorfer	chr2A	22	23	WATDE0236	Mahndorfer	AG2	1920	-1940
Mahndorfer	chr2A	23	24	WATDE0236	Mahndorfer	AG2	1920	-1940
Mahndorfer	chr2A	24	25	WATDE0236	Mahndorfer	AG2	1920	-1940
Mahndorfer	chr2A	25	26	WATDE0236	Mahndorfer	AG2	1920	-1940
Mahndorfer	chr2A	26	27	WATDE0236	Mahndorfer	AG2	1920	-1940
Mahndorfer	chr2A	27	28	WATDE0236	Mahndorfer	AG2	1920	-1940
Mahndorfer	chr2A	28	29	WATDE0236	Mahndorfer	AG2	1920	-1940
Mahndorfer	chr2A	29	30	WATDE0236	Mahndorfer	AG2	1920	-1940
Mahndorfer	chr2A	30	31	WATDE0236	Mahndorfer	AG2	1920	-1940
Mahndorfer	chr2A	31	32	WATDE0236	Mahndorfer	AG2	1920	-1940
Mahndorfer	chr2A	32	33	WATDE0236	Mahndorfer	AG2	1920	-1940
Mahndorfer	chr2A	33	34	WATDE0236	Mahndorfer	AG2	1920	-1940
Mahndorfer	chr2A	34	35	WATDE0236	Mahndorfer	AG2	1920	-1940
Mahndorfer	chr2A	35	36	WATDE0236	Mahndorfer	AG2	1920	-1940
Mahndorfer	chr2A	36	37	WATDE0236	Mahndorfer	AG2	1920	-1940
Mahndorfer	chr2A	37	38	WATDE0236	Mahndorfer	AG2	1920	-1940
Mahndorfer	chr2A	38	39	WATDE0236	Mahndorfer	AG2	1920	-1940
Mahndorfer	chr2A	39	40	WATDE0236	Mahndorfer	AG2	1920	-1940
Mahndorfer	chr2A	40	41	WATDE0236	Mahndorfer	AG2	1920	-1940
Mahndorfer	chr2A	41	42	WATDE0236	Mahndorfer	AG2	1920	-1940
Mahndorfer	chr2A	42	43	WATDE0236	Mahndorfer	AG2	1920	-1940
Mahndorfer	chr2A	43	44	WATDE0236	Mahndorfer	AG2	1920	-1940
Mahndorfer	chr2A	44	45	WATDE0236	Mahndorfer	AG2	1920	-1940
Mahndorfer	chr2A	45	46	WATDE0236	Mahndorfer	AG2	1920	-1940
Mahndorfer	chr2A	46	47	WATDE0236	Mahndorfer	AG2	1920	-1940
Mahndorfer	chr2A	47	48	WATDE0236	Mahndorfer	AG2	1920	-1940
Mahndorfer	chr2A	48	49	WATDE0236	Mahndorfer	AG2	1920	-1940
Mahndorfer	chr2A	49	50	WATDE0236	Mahndorfer	AG2	1920	-1940
Mahndorfer	chr2A	50	51	WATDE0236	Mahndorfer	AG2	1920	-1940
Mahndorfer	chr2A	51	52	WATDE0236	Mahndorfer	AG2	1920	-1940
Mahndorfer	chr2A	52	53	WATDE0236	Mahndorfer	AG2	1920	-1940
Mahndorfer	chr2A	53	54	WATDE0236	Mahndorfer	AG2	1920	-1940
Mahndorfer	chr2A	54	55	WATDE0236	Mahndorfer	AG2	1920	-1940
Mahndorfer	chr2A	55	56	WATDE0236	Mahndorfer	AG2	1920	-1940
Mahndorfer	chr2A	56	57	WATDE0236	Mahndorfer	AG2	1920	-1940
Mahndorfer	chr2A	57	58	WATDE0236	Mahndorfer	AG2	1920	-1940
Mahndorfer	chr2A	58	59	WATDE0236	Mahndorfer	AG2	1920	-1940
Mahndorfer	chr2A	59	60	WATDE0236	Mahndorfer	AG2	1920	-1940
Mahndorfer	chr2A	60	61	WATDE0236	Mahndorfer	AG2	1920	-1940
Mahndorfer	chr2A	61	62	WATDE0236	Mahndorfer	AG2	1920	-1940
Mahndorfer	chr2A	62	63	WATDE0236	Mahndorfer	AG2	1920	-1940
Mahndorfer	chr2A	63	64	WATDE0236	Mahndorfer	AG2	1920	-1940
Mahndorfer	chr2A	64	65	WATDE0236	Mahndorfer	AG2	1920	-1940
Mahndorfer	chr2A	65	66	WATDE0236	Mahndorfer	AG2	1920	-1940
Mahndorfer	chr2A	66	67	WATDE0236	Mahndorfer	AG2	1920	-1940
Mahndorfer	chr2A	67	68	WATDE0236	Mahndorfer	AG2	1920	-1940
Mahndorfer	chr2A	68	69	WATDE0236	Mahndorfer	AG2	1920	-1940
Mahndorfer	chr2A	69	70	WATDE0236	Mahndorfer	AG2	1920	-1940
Mahndorfer	chr2A	70	71	WATDE0236	Mahndorfer	AG2	1920	-1940
Mahndorfer	chr2A	71	72	WATDE0236	Mahndorfer	AG2	1920	-1940
Mahndorfer	chr2A	72	73	WATDE0236	Mahndorfer	AG2	1920	-1940
Mahndorfer	chr2A	73	74	WATDE0236	Mahndorfer	AG2	1920	-1940
Mahndorfer	chr2A	74	75	WATDE0236	Mahndorfer	AG2	1920	-1940
Mahndorfer	chr2A	75	76	WATDE0236	Mahndorfer	AG2	1920	-1940
Mahndorfer	chr2A	76	77	WATDE0236	Mahndorfer	AG2	1920	-1940
Mahndorfer	chr2A	77	78	WATDE0236	Mahndorfer	AG2	1920	-1940
Mahndorfer	chr2A	78	79	WATDE0236	Mahndorfer	AG2	1920	-1940
Mahndorfer	chr2A	79	80	WATDE0038	Mahndorfer	AG6	1920	-1940
Mahndorfer	chr2A	80	81	WATDE0038	Mahndorfer	AG6	1920	-1940
Mahndorfer	chr2A	81	82	WATDE0038	Mahndorfer	AG6	1920	-1940
Mahndorfer	chr2A	82	83	WATDE0038	Mahndorfer	AG6	1920	-1940
Mahndorfer	chr2A	83	84	WATDE0038	Mahndorfer	AG6	1920	-1940
Mahndorfer	chr2A	84	85	WATDE0038	Mahndorfer	AG6	1920	-1940
Mahndorfer	chr2A	85	86	WATDE0038	Mahndorfer	AG6	1920	-1940
Mahndorfer	chr2A	86	87	WATDE0038	Mahndorfer	AG6	1920	-1940
Mahndorfer	chr2A	87	88	WATDE0038	Mahndorfer	AG6	1920	-1940
Mahndorfer	chr2A	88	89	WATDE0038	Mahndorfer	AG6	1920	-1940
Mahndorfer	chr2A	89	90	WATDE0504	Mahndorfer	AG2	1920	-1940
Mahndorfer	chr2A	90	91	WATDE0504	Mahndorfer	AG2	1920	-1940
Mahndorfer	chr2A	91	92	WATDE0504	Mahndorfer	AG2	1920	-1940
Mahndorfer	chr2A	92	93	WATDE0504	Mahndorfer	AG2	1920	-1940
Mahndorfer	chr2A	93	94	WATDE0504	Mahndorfer	AG2	1920	-1940
Mahndorfer	chr2A	94	95	WATDE0504	Mahndorfer	AG2	1920	-1940
Mahndorfer	chr2A	95	96	WATDE0504	Mahndorfer	AG2	1920	-1940
Mahndorfer	chr2A	96	97	WATDE0504	Mahndorfer	AG2	1920	-1940
Mahndorfer	chr2A	97	98	WATDE0504	Mahndorfer	AG2	1920	-1940
Mahndorfer	chr2A	98	99	WATDE0504	Mahndorfer	AG2	1920	-1940
Mahndorfer	chr2A	99	100	WATDE0504	Mahndorfer	AG2	1920	-1940
Mahndorfer	chr2A	100	101	WATDE0504	Mahndorfer	AG2	1920	-1940
Mahndorfer	chr2A	101	102	WATDE0504	Mahndorfer	AG2	1920	-1940
Mahndorfer	chr2A	102	103	WATDE0504	Mahndorfer	AG2	1920	-1940
Mahndorfer	chr2A	103	104	WATDE0504	Mahndorfer	AG2	1920	-1940
Mahndorfer	chr2A	104	105	WATDE0504	Mahndorfer	AG2	1920	-1940
Mahndorfer	chr2A	105	106	WATDE0504	Mahndorfer	AG2	1920	-1940
Mahndorfer	chr2A	106	107	WATDE0504	Mahndorfer	AG2	1920	-1940
Mahndorfer	chr2A	107	108	WATDE0504	Mahndorfer	AG2	1920	-1940
Mahndorfer	chr2A	108	109	WATDE0504	Mahndorfer	AG2	1920	-1940
Mahndorfer	chr2A	109	110	WATDE0504	Mahndorfer	AG2	1920	-1940
Mahndorfer	chr2A	110	111	WATDE0504	Mahndorfer	AG2	1920	-1940
Mahndorfer	chr2A	111	112	WATDE0504	Mahndorfer	AG2	1920	-1940
Mahndorfer	chr2A	112	113	WATDE0504	Mahndorfer	AG2	1920	-1940
Mahndorfer	chr2A	113	114	WATDE0504	Mahndorfer	AG2	1920	-1940
Mahndorfer	chr2A	114	115	WATDE0504	Mahndorfer	AG2	1920	-1940
Mahndorfer	chr2A	115	116	WATDE0504	Mahndorfer	AG2	1920	-1940
Mahndorfer	chr2A	116	117	WATDE0504	Mahndorfer	AG2	1920	-1940
Mahndorfer	chr2A	117	118	WATDE0504	Mahndorfer	AG2	1920	-1940
Mahndorfer	chr2A	118	119	WATDE0504	Mahndorfer	AG2	1920	-1940
Mahndorfer	chr2A	119	120	WATDE0504	Mahndorfer	AG2	1920	-1940
Mahndorfer	chr2A	120	121	WATDE0504	Mahndorfer	AG2	1920	-1940
Mahndorfer	chr2A	121	122	WATDE0504	Mahndorfer	AG2	1920	-1940
Mahndorfer	chr2A	122	123	WATDE0504	Mahndorfer	AG2	1920	-1940
Mahndorfer	chr2A	123	124	WATDE0504	Mahndorfer	AG2	1920	-1940
Mahndorfer	chr2A	124	125	WATDE0504	Mahndorfer	AG2	1920	-1940
Mahndorfer	chr2A	125	126	WATDE0504	Mahndorfer	AG2	1920	-1940
Mahndorfer	chr2A	126	127	WATDE0504	Mahndorfer	AG2	1920	-1940
Mahndorfer	chr2A	127	128	WATDE0504	Mahndorfer	AG2	1920	-1940
Mahndorfer	chr2A	128	129	WATDE0504	Mahndorfer	AG2	1920	-1940
Mahndorfer	chr2A	129	130	WATDE0504	Mahndorfer	AG2	1920	-1940
Mahndorfer	chr2A	130	131	WATDE0504	Mahndorfer	AG2	1920	-1940
Mahndorfer	chr2A	131	132	WATDE0504	Mahndorfer	AG2	1920	-1940
Mahndorfer	chr2A	132	133	WATDE0504	Mahndorfer	AG2	1920	-1940
Mahndorfer	chr2A	133	134	WATDE0504	Mahndorfer	AG2	1920	-1940
Mahndorfer	chr2A	134	135	WATDE0504	Mahndorfer	AG2	1920	-1940
Mahndorfer	chr2A	135	136	WATDE0504	Mahndorfer	AG2	1920	-1940
Mahndorfer	chr2A	136	137	WATDE0504	Mahndorfer	AG2	1920	-1940
Mahndorfer	chr2A	137	138	WATDE0504	Mahndorfer	AG2	1920	-1940
Mahndorfer	chr2A	138	139	WATDE0504	Mahndorfer	AG2	1920	-1940
Mahndorfer	chr2A	139	140	WATDE0504	Mahndorfer	AG2	1920	-1940
Mahndorfer	chr2A	140	141	WATDE0504	Mahndorfer	AG2	1920	-1940
Mahndorfer	chr2A	141	142	WATDE0504	Mahndorfer	AG2	1920	-1940
Mahndorfer	chr2A	142	143	WATDE0504	Mahndorfer	AG2	1920	-1940
Mahndorfer	chr2A	143	144	WATDE0504	Mahndorfer	AG2	1920	-1940
Mahndorfer	chr2A	144	145	WATDE0504	Mahndorfer	AG2	1920	-1940
Mahndorfer	chr2A	145	146	WATDE0504	Mahndorfer	AG2	1920	-1940
Mahndorfer	chr2A	146	147	WATDE0504	Mahndorfer	AG2	1920	-1940
Mahndorfer	chr2A	147	148	WATDE0504	Mahndorfer	AG2	1920	-1940
Mahndorfer	chr2A	148	149	WATDE0504	Mahndorfer	AG2	1920	-1940
Mahndorfer	chr2A	149	150	WATDE0504	Mahndorfer	AG2	1920	-1940
Mahndorfer	chr2A	150	151	WATDE0504	Mahndorfer	AG2	1920	-1940
Mahndorfer	chr2A	151	152	WATDE0504	Mahndorfer	AG2	1920	-1940
Mahndorfer	chr2A	152	153	WATDE0504	Mahndorfer	AG2	1920	-1940
Mahndorfer	chr2A	153	154	WATDE0504	Mahndorfer	AG2	1920	-1940
Mahndorfer	chr2A	154	155	WATDE0504	Mahndorfer	AG2	1920	-1940
Mahndorfer	chr2A	155	156	WATDE0504	Mahndorfer	AG2	1920	-1940
Mahndorfer	chr2A	156	157	WATDE0504	Mahndorfer	AG2	1920	-1940
Mahndorfer	chr2A	157	158	WATDE0504	Mahndorfer	AG2	1920	-1940
Mahndorfer	chr2A	158	159	WATDE0504	Mahndorfer	AG2	1920	-1940
Mahndorfer	chr2A	159	160	WATDE0504	Mahndorfer	AG2	1920	-1940
Mahndorfer	chr2A	160	161	WATDE0504	Mahndorfer	AG2	1920	-1940
Mahndorfer	chr2A	161	162	WATDE0504	Mahndorfer	AG2	1920	-1940
Mahndorfer	chr2A	162	163	WATDE0504	Mahndorfer	AG2	1920	-1940
Mahndorfer	chr2A	163	164	WATDE0504	Mahndorfer	AG2	1920	-1940
Mahndorfer	chr2A	164	165	WATDE0504	Mahndorfer	AG2	1920	-1940
Mahndorfer	chr2A	165	166	WATDE0504	Mahndorfer	AG2	1920	-1940
Mahndorfer	chr2A	166	167	WATDE0504	Mahndorfer	AG2	1920	-1940
Mahndorfer	chr2A	167	168	WATDE0504	Mahndorfer	AG2	1920	-1940
Mahndorfer	chr2A	168	169	WATDE0504	Mahndorfer	AG2	1920	-1940
Mahndorfer	chr2A	169	170	WATDE0504	Mahndorfer	AG2	1920	-1940
Mahndorfer	chr2A	170	171	WATDE0504	Mahndorfer	AG2	1920	-1940
Mahndorfer	chr2A	171	172	WATDE0504	Mahndorfer	AG2	1920	-1940
Mahndorfer	chr2A	172	173	WATDE0504	Mahndorfer	AG2	1920	-1940
Mahndorfer	chr2A	173	174	WATDE0504	Mahndorfer	AG2	1920	-1940
Mahndorfer	chr2A	174	175	WATDE0504	Mahndorfer	AG2	1920	-1940
Mahndorfer	chr2A	175	176	WATDE0504	Mahndorfer	AG2	1920	-1940
Mahndorfer	chr2A	176	177	WATDE0504	Mahndorfer	AG2	1920	-1940
Mahndorfer	chr2A	177	178	WATDE0504	Mahndorfer	AG2	1920	-1940
Mahndorfer	chr2A	178	179	WATDE0504	Mahndorfer	AG2	1920	-1940
Mahndorfer	chr2A	179	180	WATDE0504	Mahndorfer	AG2	1920	-1940
Mahndorfer	chr2A	180	181	WATDE0504	Mahndorfer	AG2	1920	-1940
Mahndorfer	chr2A	181	182	WATDE0504	Mahndorfer	AG2	1920	-1940
Mahndorfer	chr2A	182	183	WATDE0504	Mahndorfer	AG2	1920	-1940
Mahndorfer	chr2A	183	184	WATDE0504	Mahndorfer	AG2	1920	-1940
Mahndorfer	chr2A	184	185	WATDE0504	Mahndorfer	AG2	1920	-1940
Mahndorfer	chr2A	185	186	WATDE0504	Mahndorfer	AG2	1920	-1940
Mahndorfer	chr2A	186	187	WATDE0504	Mahndorfer	AG2	1920	-1940
Mahndorfer	chr2A	187	188	WATDE0504	Mahndorfer	AG2	1920	-1940
Mahndorfer	chr2A	188	189	WATDE0504	Mahndorfer	AG2	1920	-1940
Mahndorfer	chr2A	189	190	WATDE0504	Mahndorfer	AG2	1920	-1940
Mahndorfer	chr2A	190	191	WATDE0504	Mahndorfer	AG2	1920	-1940
Mahndorfer	chr2A	191	192	WATDE0504	Mahndorfer	AG2	1920	-1940
Mahndorfer	chr2A	192	193	WATDE0504	Mahndorfer	AG2	1920	-1940
Mahndorfer	chr2A	193	194	WATDE0504	Mahndorfer	AG2	1920	-1940
Mahndorfer	chr2A	194	195	WATDE0504	Mahndorfer	AG2	1920	-1940
Mahndorfer	chr2A	195	196	WATDE0504	Mahndorfer	AG2	1920	-1940
Mahndorfer	chr2A	196	197	WATDE0504	Mahndorfer	AG2	1920	-1940
Mahndorfer	chr2A	197	198	WATDE0504	Mahndorfer	AG2	1920	-1940
Mahndorfer	chr2A	198	199	WATDE0504	Mahndorfer	AG2	1920	-1940
Mahndorfer	chr2A	199	200	WATDE0504	Mahndorfer	AG2	1920	-1940
Mahndorfer	chr2A	200	201	WATDE0504	Mahndorfer	AG2	1920	-1940
Mahndorfer	chr2A	201	202	WATDE0504	Mahndorfer	AG2	1920	-1940
Mahndorfer	chr2A	202	203	WATDE0504	Mahndorfer	AG2	1920	-1940
Mahndorfer	chr2A	203	204	WATDE0504	Mahndorfer	AG2	1920	-1940
Mahndorfer	chr2A	204	205	WATDE0504	Mahndorfer	AG2	1920	-1940
Mahndorfer	chr2A	205	206	WATDE0504	Mahndorfer	AG2	1920	-1940
Mahndorfer	chr2A	206	207	WATDE0504	Mahndorfer	AG2	1920	-1940
Mahndorfer	chr2A	207	208	WATDE0504	Mahndorfer	AG2	1920	-1940
Mahndorfer	chr2A	208	209	WATDE0504	Mahndorfer	AG2	1920	-1940
Mahndorfer	chr2A	209	210	WATDE0504	Mahndorfer	AG2	1920	-1940
Mahndorfer	chr2A	210	211	WATDE0504	Mahndorfer	AG2	1920	-1940
Mahndorfer	chr2A	211	212	WATDE0504	Mahndorfer	AG2	1920	-1940
Mahndorfer	chr2A	212	213	WATDE0504	Mahndorfer	AG2	1920	-1940
Mahndorfer	chr2A	213	214	WATDE0504	Mahndorfer	AG2	1920	-1940
Mahndorfer	chr2A	214	215	WATDE0504	Mahndorfer	AG2	1920	-1940
Mahndorfer	chr2A	215	216	WATDE0504	Mahndorfer	AG2	1920	-1940
Mahndorfer	chr2A	216	217	WATDE0504	Mahndorfer	AG2	1920	-1940
Mahndorfer	chr2A	217	218	WATDE0504	Mahndorfer	AG2	1920	-1940
Mahndorfer	chr2A	218	219	WATDE0504	Mahndorfer	AG2	1920	-1940
Mahndorfer	chr2A	219	220	WATDE0504	Mahndorfer	AG2	1920	-1940
Mahndorfer	chr2A	220	221	WATDE0504	Mahndorfer	AG2	1920	-1940
Mahndorfer	chr2A	221	222	WATDE0504	Mahndorfer	AG2	1920	-1940
Mahndorfer	chr2A	222	223	WATDE0504	Mahndorfer	AG2	1920	-1940
Mahndorfer	chr2A	223	224	WATDE0504	Mahndorfer	AG2	1920	-1940
Mahndorfer	chr2A	224	225	WATDE0504	Mahndorfer	AG2	1920	-1940
Mahndorfer	chr2A	225	226	WATDE0504	Mahndorfer	AG2	1920	-1940
Mahndorfer	chr2A	226	227	WATDE0504	Mahndorfer	AG2	1920	-1940
Mahndorfer	chr2A	227	228	WATDE0504	Mahndorfer	AG2	1920	-1940
Mahndorfer	chr2A	228	229	WATDE0504	Mahndorfer	AG2	1920	-1940
Mahndorfer	chr2A	229	230	WATDE0504	Mahndorfer	AG2	1920	-1940
Mahndorfer	chr2A	230	231	WATDE0504	Mahndorfer	AG2	1920	-1940
Mahndorfer	chr2A	231	232	WATDE0504	Mahndorfer	AG2	1920	-1940
Mahndorfer	chr2A	232	233	WATDE0504	Mahndorfer	AG2	1920	-1940
Mahndorfer	chr2A	233	234	WATDE0504	Mahndorfer	AG2	1920	-1940
Mahndorfer	chr2A	234	235	WATDE0504	Mahndorfer	AG2	1920	-1940
Mahndorfer	chr2A	235	236	WATDE0504	Mahndorfer	AG2	1920	-1940
Mahndorfer	chr2A	236	237	WATDE0504	Mahndorfer	AG2	1920	-1940
Mahndorfer	chr2A	237	238	WATDE0504	Mahndorfer	AG2	1920	-1940
Mahndorfer	chr2A	238	239	WATDE0504	Mahndorfer	AG2	1920	-1940
Mahndorfer	chr2A	239	240	WATDE0504	Mahndorfer	AG2	1920	-1940
Mahndorfer	chr2A	240	241	WATDE0504	Mahndorfer	AG2	1920	-1940
Mahndorfer	chr2A	241	242	WATDE0504	Mahndorfer	AG2	1920	-1940
Mahndorfer	chr2A	242	243	WATDE0504	Mahndorfer	AG2	1920	-1940
Mahndorfer	chr2A	243	244	WATDE0504	Mahndorfer	AG2	1920	-1940
Mahndorfer	chr2A	244	245	WATDE0504	Mahndorfer	AG2	1920	-1940
Mahndorfer	chr2A	245	246	WATDE0504	Mahndorfer	AG2	1920	-1940
Mahndorfer	chr2A	246	247	WATDE0504	Mahndorfer	AG2	1920	-1940
Mahndorfer	chr2A	247	248	WATDE0504	Mahndorfer	AG2	1920	-1940
Mahndorfer	chr2A	248	249	WATDE0504	Mahndorfer	AG2	1920	-1940
Mahndorfer	chr2A	249	250	WATDE0504	Mahndorfer	AG2	1920	-1940
Mahndorfer	chr2A	250	251	WATDE0504	Mahndorfer	AG2	1920	-1940
Mahndorfer	chr2A	251	252	WATDE0504	Mahndorfer	AG2	1920	-1940
Mahndorfer	chr2A	252	253	WATDE0504	Mahndorfer	AG2	1920	-1940
Mahndorfer	chr2A	253	254	WATDE0504	Mahndorfer	AG2	1920	-1940
Mahndorfer	chr2A	254	255	WATDE0504	Mahndorfer	AG2	1920	-1940
Mahndorfer	chr2A	255	256	WATDE0504	Mahndorfer	AG2	1920	-1940
Mahndorfer	chr2A	256	257	WATDE0504	Mahndorfer	AG2	1920	-1940
Mahndorfer	chr2A	257	258	WATDE0504	Mahndorfer	AG2	1920	-1940
Mahndorfer	chr2A	258	259	WATDE0504	Mahndorfer	AG2	1920	-1940
Mahndorfer	chr2A	259	260	WATDE0504	Mahndorfer	AG2	1920	-1940
Mahndorfer	chr2A	260	261	WATDE0504	Mahndorfer	AG2	1920	-1940
Mahndorfer	chr2A	261	262	WATDE0504	Mahndorfer	AG2	1920	-1940
Mahndorfer	chr2A	262	263	WATDE0504	Mahndorfer	AG2	1920	-1940
Mahndorfer	chr2A	263	264	WATDE0504	Mahndorfer	AG2	1920	-1940
Mahndorfer	chr2A	264	265	WATDE0504	Mahndorfer	AG2	1920	-1940
Mahndorfer	chr2A	265	266	WATDE0504	Mahndorfer	AG2	1920	-1940
Mahndorfer	chr2A	266	267	WATDE0504	Mahndorfer	AG2	1920	-1940
Mahndorfer	chr2A	267	268	WATDE0504	Mahndorfer	AG2	1920	-1940
Mahndorfer	chr2A	268	269	WATDE0504	Mahndorfer	AG2	1920	-1940
Mahndorfer	chr2A	269	270	WATDE0504	Mahndorfer	AG2	1920	-1940
Mahndorfer	chr2A	270	271	WATDE0504	Mahndorfer	AG2	1920	-1940
Mahndorfer	chr2A	271	272	WATDE0504	Mahndorfer	AG2	1920	-1940
Mahndorfer	chr2A	272	273	WATDE0504	Mahndorfer	AG2	1920	-1940
Mahndorfer	chr2A	273	274	WATDE0504	Mahndorfer	AG2	1920	-1940
Mahndorfer	chr2A	274	275	WATDE0504	Mahndorfer	AG2	1920	-1940
Mahndorfer	chr2A	275	276	WATDE0504	Mahndorfer	AG2	1920	-1940
Mahndorfer	chr2A	276	277	WATDE0504	Mahndorfer	AG2	1920	-1940
Mahndorfer	chr2A	277	278	WATDE0504	Mahndorfer	AG2	1920	-1940
Mahndorfer	chr2A	278	279	WATDE0504	Mahndorfer	AG2	1920	-1940
Mahndorfer	chr2A	279	280	WATDE0504	Mahndorfer	AG2	1920	-1940
Mahndorfer	chr2A	280	281	WATDE0504	Mahndorfer	AG2	1920	-1940
Mahndorfer	chr2A	281	282	WATDE0504	Mahndorfer	AG2	1920	-1940
Mahndorfer	chr2A	282	283	WATDE0504	Mahndorfer	AG2	1920	-1940
Mahndorfer	chr2A	283	284	WATDE0504	Mahndorfer	AG2	1920	-1940
Mahndorfer	chr2A	284	285	WATDE0504	Mahndorfer	AG2	1920	-1940
Mahndorfer	chr2A	285	286	WATDE0504	Mahndorfer	AG2	1920	-1940
Mahndorfer	chr2A	286	287	WATDE0504	Mahndorfer	AG2	1920	-1940
Mahndorfer	chr2A	287	288	WATDE0504	Mahndorfer	AG2	1920	-1940
Mahndorfer	chr2A	288	289	WATDE0504	Mahndorfer	AG2	1920	-1940
Mahndorfer	chr2A	289	290	WATDE0504	Mahndorfer	AG2	1920	-1940
Mahndorfer	chr2A	290	291	WATDE0504	Mahndorfer	AG2	1920	-1940
Mahndorfer	chr2A	291	292	WATDE0504	Mahndorfer	AG2	1920	-1940
Mahndorfer	chr2A	292	293	WATDE0504	Mahndorfer	AG2	1920	-1940
Mahndorfer	chr2A	293	294	WATDE0504	Mahndorfer	AG2	1920	-1940
Mahndorfer	chr2A	294	295	WATDE0504	Mahndorfer	AG2	1920	-1940
Mahndorfer	chr2A	295	296	WATDE0504	Mahndorfer	AG2	1920	-1940
Mahndorfer	chr2A	296	297	WATDE0504	Mahndorfer	AG2	1920	-1940
Mahndorfer	chr2A	297	298	WATDE0504	Mahndorfer	AG2	1920	-1940
Mahndorfer	chr2A	298	299	WATDE0504	Mahndorfer	AG2	1920	-1940
Mahndorfer	chr2A	299	300	WATDE0504	Mahndorfer	AG2	1920	-1940
Mahndorfer	chr2A	300	301	WATDE0504	Mahndorfer	AG2	1920	-1940
Mahndorfer	chr2A	301	302	WATDE0504	Mahndorfer	AG2	1920	-1940
Mahndorfer	chr2A	302	303	WATDE0504	Mahndorfer	AG2	1920	-1940
Mahndorfer	chr2A	303	304	WATDE0504	Mahndorfer	AG2	1920	-1940
Mahndorfer	chr2A	304	305	WATDE0504	Mahndorfer	AG2	1920	-1940
Mahndorfer	chr2A	305	306	WATDE0504	Mahndorfer	AG2	1920	-1940
Mahndorfer	chr2A	306	307	WATDE0504	Mahndorfer	AG2	1920	-1940
Mahndorfer	chr2A	307	308	WATDE0504	Mahndorfer	AG2	1920	-1940
Mahndorfer	chr2A	308	309	WATDE0504	Mahndorfer	AG2	1920	-1940
Mahndorfer	chr2A	309	310	WATDE0504	Mahndorfer	AG2	1920	-1940
Mahndorfer	chr2A	310	311	WATDE0504	Mahndorfer	AG2	1920	-1940
Mahndorfer	chr2A	311	312	WATDE0504	Mahndorfer	AG2	1920	-1940
Mahndorfer	chr2A	312	313	WATDE0504	Mahndorfer	AG2	1920	-1940
Mahndorfer	chr2A	313	314	WATDE0504	Mahndorfer	AG2	1920	-1940
Mahndorfer	chr2A	314	315	WATDE0504	Mahndorfer	AG2	1920	-1940
Mahndorfer	chr2A	315	316	WATDE0504	Mahndorfer	AG2	1920	-1940
Mahndorfer	chr2A	316	317	WATDE0504	Mahndorfer	AG2	1920	-1940
Mahndorfer	chr2A	317	318	WATDE0504	Mahndorfer	AG2	1920	-1940
Mahndorfer	chr2A	318	319	WATDE0504	Mahndorfer	AG2	1920	-1940
Mahndorfer	chr2A	319	320	WATDE0504	Mahndorfer	AG2	1920	-1940
Mahndorfer	chr2A	320	321	WATDE0504	Mahndorfer	AG2	1920	-1940
Mahndorfer	chr2A	321	322	WATDE0504	Mahndorfer	AG2	1920	-1940
Mahndorfer	chr2A	322	323	WATDE0504	Mahndorfer	AG2	1920	-1940
Mahndorfer	chr2A	323	324	WATDE0504	Mahndorfer	AG2	1920	-1940
Mahndorfer	chr2A	324	325	WATDE0504	Mahndorfer	AG2	1920	-1940
Mahndorfer	chr2A	325	326	WATDE0504	Mahndorfer	AG2	1920	-1940
Mahndorfer	chr2A	326	327	WATDE0504	Mahndorfer	AG2	1920	-1940
Mahndorfer	chr2A	327	328	WATDE0504	Mahndorfer	AG2	1920	-1940
Mahndorfer	chr2A	328	329	WATDE0504	Mahndorfer	AG2	1920	-1940
Mahndorfer	chr2A	329	330	WATDE0504	Mahndorfer	AG2	1920	-1940
Mahndorfer	chr2A	330	331	WATDE0504	Mahndorfer	AG2	1920	-1940
Mahndorfer	chr2A	331	332	WATDE0504	Mahndorfer	AG2	1920	-1940
Mahndorfer	chr2A	332	333	WATDE0504	Mahndorfer	AG2	1920	-1940
Mahndorfer	chr2A	333	334	WATDE0504	Mahndorfer	AG2	1920	-1940
Mahndorfer	chr2A	334	335	WATDE0504	Mahndorfer	AG2	1920	-1940
Mahndorfer	chr2A	335	336	WATDE0504	Mahndorfer	AG2	1920	-1940
Mahndorfer	chr2A	336	337	WATDE0504	Mahndorfer	AG2	1920	-1940
Mahndorfer	chr2A	337	338	WATDE0504	Mahndorfer	AG2	1920	-1940
Mahndorfer	chr2A	338	339	WATDE0504	Mahndorfer	AG2	1920	-1940
Mahndorfer	chr2A	339	340	WATDE0504	Mahndorfer	AG2	1920	-1940
Mahndorfer	chr2A	340	341	WATDE0504	Mahndorfer	AG2	1920	-1940
Mahndorfer	chr2A	341	342	WATDE0504	Mahndorfer	AG2	1920	-1940
Mahndorfer	chr2A	342	343	WATDE0504	Mahndorfer	AG2	1920	-1940
Mahndorfer	chr2A	343	344	WATDE0504	Mahndorfer	AG2	1920	-1940
Mahndorfer	chr2A	344	345	WATDE0504	Mahndorfer	AG2	1920	-1940
Mahndorfer	chr2A	345	346	WATDE0504	Mahndorfer	AG2	1920	-1940
Mahndorfer	chr2A	346	347	WATDE0504	Mahndorfer	AG2	1920	-1940
Mahndorfer	chr2A	347	348	WATDE0504	Mahndorfer	AG2	1920	-1940
Mahndorfer	chr2A	348	349	WATDE0504	Mahndorfer	AG2	1920	-1940
Mahndorfer	chr2A	349	350	WATDE0504	Mahndorfer	AG2	1920	-1940
Mahndorfer	chr2A	350	351	WATDE0504	Mahndorfer	AG2	1920	-1940
Mahndorfer	chr2A	351	352	WATDE0504	Mahndorfer	AG2	1920	-1940
Mahndorfer	chr2A	352	353	WATDE0504	Mahndorfer	AG2	1920	-1940
Mahndorfer	chr2A	353	354	WATDE0504	Mahndorfer	AG2	1920	-1940
Mahndorfer	chr2A	354	355	WATDE0504	Mahndorfer	AG2	1920	-1940
Mahndorfer	chr2A	355	356	WATDE0504	Mahndorfer	AG2	1920	-1940
Mahndorfer	chr2A	356	357	WATDE0504	Mahndorfer	AG2	1920	-1940
Mahndorfer	chr2A	357	358	WATDE0504	Mahndorfer	AG2	1920	-1940
Mahndorfer	chr2A	358	359	WATDE0504	Mahndorfer	AG2	1920	-1940
Mahndorfer	chr2A	359	360	WATDE0504	Mahndorfer	AG2	1920	-1940
Mahndorfer	chr2A	360	361	WATDE0504	Mahndorfer	AG2	1920	-1940
Mahndorfer	chr2A	361	362	WATDE0504	Mahndorfer	AG2	1920	-1940
Mahndorfer	chr2A	362	363	WATDE0504	Mahndorfer	AG2	1920	-1940
Mahndorfer	chr2A	363	364	WATDE0504	Mahndorfer	AG2	1920	-1940
Mahndorfer	chr2A	364	365	WATDE0504	Mahndorfer	AG2	1920	-1940
Mahndorfer	chr2A	365	366	WATDE0504	Mahndorfer	AG2	1920	-1940
Mahndorfer	chr2A	366	367	WATDE0504	Mahndorfer	AG2	1920	-1940
Mahndorfer	chr2A	367	368	WATDE0504	Mahndorfer	AG2	1920	-1940
Mahndorfer	chr2A	368	369	WATDE0504	Mahndorfer	AG2	1920	-1940
Mahndorfer	chr2A	369	370	WATDE0504	Mahndorfer	AG2	1920	-1940
Mahndorfer	chr2A	370	371	WATDE0504	Mahndorfer	AG2	1920	-1940
Mahndorfer	chr2A	371	372	WATDE0504	Mahndorfer	AG2	1920	-1940
Mahndorfer	chr2A	372	373	WATDE0504	Mahndorfer	AG2	1920	-1940
Mahndorfer	chr2A	373	374	WATDE0504	Mahndorfer	AG2	1920	-1940
Mahndorfer	chr2A	374	375	WATDE0504	Mahndorfer	AG2	1920	-1940
Mahndorfer	chr2A	375	376	WATDE0504	Mahndorfer	AG2	1920	-1940
Mahndorfer	chr2A	376	377	WATDE0504	Mahndorfer	AG2	1920	-1940
Mahndorfer	chr2A	377	378	WATDE0504	Mahndorfer	AG2	1920	-1940
Mahndorfer	chr2A	378	379	WATDE0504	Mahndorfer	AG2	1920	-1940
Mahndorfer	chr2A	379	380	WATDE0504	Mahndorfer	AG2	1920	-1940
Mahndorfer	chr2A	380	381	WATDE0504	Mahndorfer	AG2	1920	-1940
Mahndorfer	chr2A	381	382	WATDE0504	Mahndorfer	AG2	1920	-1940
Mahndorfer	chr2A	382	383	WATDE0504	Mahndorfer	AG2	1920	-1940
Mahndorfer	chr2A	383	384	WATDE0504	Mahndorfer	AG2	1920	-1940
Mahndorfer	chr2A	384	385	WATDE0504	Mahndorfer	AG2	1920	-1940
Mahndorfer	chr2A	385	386	WATDE0504	Mahndorfer	AG2	1920	-1940
Mahndorfer	chr2A	386	387	WATDE0504	Mahndorfer	AG2	1920	-1940
Mahndorfer	chr2A	387	388	WATDE0504	Mahndorfer	AG2	1920	-1940
Mahndorfer	chr2A	388	389	WATDE0504	Mahndorfer	AG2	1920	-1940
Mahndorfer	chr2A	389	390	WATDE0504	Mahndorfer	AG2	1920	-1940
Mahndorfer	chr2A	390	391	WATDE0504	Mahndorfer	AG2	1920	-1940
Mahndorfer	chr2A	391	392	WATDE0504	Mahndorfer	AG2	1920	-1940
Mahndorfer	chr2A	392	393	WATDE0504	Mahndorfer	AG2	1920	-1940
Mahndorfer	chr2A	393	394	WATDE0504	Mahndorfer	AG2	1920	-1940
Mahndorfer	chr2A	394	395	WATDE0504	Mahndorfer	AG2	1920	-1940
Mahndorfer	chr2A	395	396	WATDE0504	Mahndorfer	AG2	1920	-1940
Mahndorfer	chr2A	396	397	WATDE0504	Mahndorfer	AG2	1920	-1940
Mahndorfer	chr2A	397	398	WATDE0504	Mahndorfer	AG2	1920	-1940
Mahndorfer	chr2A	398	399	WATDE0504	Mahndorfer	AG2	1920	-1940
Mahndorfer	chr2A	399	400	WATDE0504	Mahndorfer	AG2	1920	-1940
Mahndorfer	chr2A	400	401	WATDE0504	Mahndorfer	AG2	1920	-1940
Mahndorfer	chr2A	401	402	WATDE0504	Mahndorfer	AG2	1920	-1940
Mahndorfer	chr2A	402	403	WATDE0504	Mahndorfer	AG2	1920	-1940
Mahndorfer	chr2A	403	404	WATDE0504	Mahndorfer	AG2	1920	-1940
Mahndorfer	chr2A	404	405	WATDE0504	Mahndorfer	AG2	1920	-1940
Mahndorfer	chr2A	405	406	WATDE0504	Mahndorfer	AG2	1920	-1940
Mahndorfer	chr2A	406	407	WATDE0504	Mahndorfer	AG2	1920	-1940
Mahndorfer	chr2A	407	408	WATDE0504	Mahndorfer	AG2	1920	-1940
Mahndorfer	chr2A	408	409	WATDE0504	Mahndorfer	AG2	1920	-1940
Mahndorfer	chr2A	409	410	WATDE0504	Mahndorfer	AG2	1920	-1940
Mahndorfer	chr2A	410	411	WATDE0504	Mahndorfer	AG2	1920	-1940
Mahndorfer	chr2A	411	412	WATDE0504	Mahndorfer	AG2	1920	-1940
Mahndorfer	chr2A	412	413	WATDE0504	Mahndorfer	AG2	1920	-1940
Mahndorfer	chr2A	413	414	WATDE0504	Mahndorfer	AG2	1920	-1940
Mahndorfer	chr2A	414	415	WATDE0504	Mahndorfer	AG2	1920	-1940
Mahndorfer	chr2A	415	416	WATDE0504	Mahndorfer	AG2	1920	-1940
Mahndorfer	chr2A	416	417	WATDE0504	Mahndorfer	AG2	1920	-1940
Mahndorfer	chr2A	417	418	WATDE0504	Mahndorfer	AG2	1920	-1940
Mahndorfer	chr2A	418	419	WATDE0504	Mahndorfer	AG2	1920	-1940
Mahndorfer	chr2A	419	420	WATDE0504	Mahndorfer	AG2	1920	-1940
Mahndorfer	chr2A	420	421	WATDE0504	Mahndorfer	AG2	1920	-1940
Mahndorfer	chr2A	421	422	WATDE0504	Mahndorfer	AG2	1920	-1940
Mahndorfer	chr2A	422	423	WATDE0504	Mahndorfer	AG2	1920	-1940
Mahndorfer	chr2A	423	424	WATDE0504	Mahndorfer	AG2	1920	-1940
Mahndorfer	chr2A	424	425	WATDE0504	Mahndorfer	AG2	1920	-1940
Mahndorfer	chr2A	425	426	WATDE0504	Mahndorfer	AG2	1920	-1940
Mahndorfer	chr2A	426	427	WATDE0504	Mahndorfer	AG2	1920	-1940
Mahndorfer	chr2A	427	428	WATDE0504	Mahndorfer	AG2	1920	-1940
Mahndorfer	chr2A	428	429	WATDE0504	Mahndorfer	AG2	1920	-1940
Mahndorfer	chr2A	429	430	WATDE0504	Mahndorfer	AG2	1920	-1940
Mahndorfer	chr2A	430	431	WATDE0504	Mahndorfer	AG2	1920	-1940
Mahndorfer	chr2A	431	432	WATDE0504	Mahndorfer	AG2	1920	-1940
Mahndorfer	chr2A	432	433	WATDE0504	Mahndorfer	AG2	1920	-1940
Mahndorfer	chr2A	433	434	WATDE0504	Mahndorfer	AG2	1920	-1940
Mahndorfer	chr2A	434	435	WATDE0504	Mahndorfer	AG2	1920	-1940
Mahndorfer	chr2A	435	436	WATDE0504	Mahndorfer	AG2	1920	-1940
Mahndorfer	chr2A	436	437	WATDE0504	Mahndorfer	AG2	1920	-1940
Mahndorfer	chr2A	437	438	WATDE0504	Mahndorfer	AG2	1920	-1940
Mahndorfer	chr2A	438	439	WATDE0504	Mahndorfer	AG2	1920	-1940
Mahndorfer	chr2A	439	440	WATDE0504	Mahndorfer	AG2	1920	-1940
Mahndorfer	chr2A	440	441	WATDE0504	Mahndorfer	AG2	1920	-1940
Mahndorfer	chr2A	441	442	WATDE0504	Mahndorfer	AG2	1920	-1940
Mahndorfer	chr2A	442	443	WATDE0504	Mahndorfer	AG2	1920	-1940
Mahndorfer	chr2A	443	444	WATDE0504	Mahndorfer	AG2	1920	-1940
Mahndorfer	chr2A	444	445	WATDE0504	Mahndorfer	AG2	1920	-1940
Mahndorfer	chr2A	445	446	WATDE0504	Mahndorfer	AG2	1920	-1940
Mahndorfer	chr2A	446	447	WATDE0504	Mahndorfer	AG2	1920	-1940
Mahndorfer	chr2A	447	448	WATDE0504	Mahndorfer	AG2	1920	-1940
Mahndorfer	chr2A	448	449	WATDE0504	Mahndorfer	AG2	1920	-1940
Mahndorfer	chr2A	449	450	WATDE0504	Mahndorfer	AG2	1920	-1940
Mahndorfer	chr2A	450	451	WATDE0504	Mahndorfer	AG2	1920	-1940
Mahndorfer	chr2A	451	452	WATDE0504	Mahndorfer	AG2	1920	-1940
Mahndorfer	chr2A	452	453	WATDE0504	Mahndorfer	AG2	1920	-1940
Mahndorfer	chr2A	453	454	WATDE0504	Mahndorfer	AG2	1920	-1940
Mahndorfer	chr2A	454	455	WATDE0504	Mahndorfer	AG2	1920	-1940
Mahndorfer	chr2A	455	456	WATDE0504	Mahndorfer	AG2	1920	-1940
Mahndorfer	chr2A	456	457	WATDE0504	Mahndorfer	AG2	1920	-1940
Mahndorfer	chr2A	457	458	WATDE0504	Mahndorfer	AG2	1920	-1940
Mahndorfer	chr2A	458	459	WATDE0504	Mahndorfer	AG2	1920	-1940
Mahndorfer	chr2A	459	460	WATDE0504	Mahndorfer	AG2	1920	-1940
Mahndorfer	chr2A	460	461	WATDE0504	Mahndorfer	AG2	1920	-1940
Mahndorfer	chr2A	461	462	WATDE0504	Mahndorfer	AG2	1920	-1940
Mahndorfer	chr2A	462	463	WATDE0504	Mahndorfer	AG2	1920	-1940
Mahndorfer	chr2A	463	464	WATDE0504	Mahndorfer	AG2	1920	-1940
Mahndorfer	chr2A	464	465	WATDE0504	Mahndorfer	AG2	1920	-1940
Mahndorfer	chr2A	465	466	WATDE0504	Mahndorfer	AG2	1920	-1940
Mahndorfer	chr2A	466	467	WATDE0504	Mahndorfer	AG2	1920	-1940
Mahndorfer	chr2A	467	468	WATDE0504	Mahndorfer	AG2	1920	-1940
Mahndorfer	chr2A	468	469	WATDE0504	Mahndorfer	AG2	1920	-1940
Mahndorfer	chr2A	469	470	WATDE0504	Mahndorfer	AG2	1920	-1940
Mahndorfer	chr2A	470	471	WATDE0504	Mahndorfer	AG2	1920	-1940
Mahndorfer	chr2A	471	472	WATDE0504	Mahndorfer	AG2	1920	-1940
Mahndorfer	chr2A	472	473	WATDE0504	Mahndorfer	AG2	1920	-1940
Mahndorfer	chr2A	473	474	WATDE0504	Mahndorfer	AG2	1920	-1940
Mahndorfer	chr2A	474	475	WATDE0504	Mahndorfer	AG2	1920	-1940
Mahndorfer	chr2A	475	476	WATDE0504	Mahndorfer	AG2	1920	-1940
Mahndorfer	chr2A	476	477	WATDE0504	Mahndorfer	AG2	1920	-1940
Mahndorfer	chr2A	477	478	WATDE0504	Mahndorfer	AG2	1920	-1940
Mahndorfer	chr2A	478	479	WATDE0504	Mahndorfer	AG2	1920	-1940
Mahndorfer	chr2A	479	480	WATDE0504	Mahndorfer	AG2	1920	-1940
Mahndorfer	chr2A	480	481	WATDE0504	Mahndorfer	AG2	1920	-1940
Mahndorfer	chr2A	481	482	WATDE0504	Mahndorfer	AG2	1920	-1940
Mahndorfer	chr2A	482	483	WATDE0504	Mahndorfer	AG2	1920	-1940
Mahndorfer	chr2A	483	484	WATDE0504	Mahndorfer	AG2	1920	-1940
Mahndorfer	chr2A	484	485	WATDE0504	Mahndorfer	AG2	1920	-1940
Mahndorfer	chr2A	485	486	WATDE0504	Mahndorfer	AG2	1920	-1940
Mahndorfer	chr2A	486	487	WATDE0504	Mahndorfer	AG2	1920	-1940
Mahndorfer	chr2A	487	488	WATDE0504	Mahndorfer	AG2	1920	-1940
Mahndorfer	chr2A	488	489	WATDE0504	Mahndorfer	AG2	1920	-1940
Mahndorfer	chr2A	489	490	WATDE0504	Mahndorfer	AG2	1920	-1940
Mahndorfer	chr2A	490	491	WATDE0504	Mahndorfer	AG2	1920	-1940
Mahndorfer	chr2A	491	492	WATDE0504	Mahndorfer	AG2	1920	-1940
Mahndorfer	chr2A	492	493	WATDE0504	Mahndorfer	AG2	1920	-1940
Mahndorfer	chr2A	493	494	WATDE0504	Mahndorfer	AG2	1920	-1940
Mahndorfer	chr2A	494	495	WATDE0504	Mahndorfer	AG2	1920	-1940
Mahndorfer	chr2A	495	496	WATDE0504	Mahndorfer	AG2	1920	-1940
Mahndorfer	chr2A	496	497	WATDE0504	Mahndorfer	AG2	1920	-1940
Mahndorfer	chr2A	497	498	WATDE0504	Mahndorfer	AG2	1920	-1940
Mahndorfer	chr2A	498	499	WATDE0504	Mahndorfer	AG2	1920	-1940
Mahndorfer	chr2A	499	500	WATDE0504	Mahndorfer	AG2	1920	-1940
Mahndorfer	chr2A	500	501	WATDE0504	Mahndorfer	AG2	1920	-1940
Mahndorfer	chr2A	501	502	WATDE0504	Mahndorfer	AG2	1920	-1940
Mahndorfer	chr2A	502	503	WATDE0504	Mahndorfer	AG2	1920	-1940
Mahndorfer	chr2A	503	504	WATDE0504	Mahndorfer	AG2	1920	-1940
Mahndorfer	chr2A	504	505	WATDE0504	Mahndorfer	AG2	1920	-1940
Mahndorfer	chr2A	505	506	WATDE0504	Mahndorfer	AG2	1920	-1940
Mahndorfer	chr2A	506	507	WATDE0504	Mahndorfer	AG2	1920	-1940
Mahndorfer	chr2A	507	508	WATDE0504	Mahndorfer	AG2	1920	-1940
Mahndorfer	chr2A	508	509	WATDE0504	Mahndorfer	AG2	1920	-1940
Mahndorfer	chr2A	509	510	WATDE0504	Mahndorfer	AG2	1920	-1940
Mahndorfer	chr2A	510	511	WATDE0504	Mahndorfer	AG2	1920	-1940
Mahndorfer	chr2A	511	512	WATDE0504	Mahndorfer	AG2	1920	-1940
Mahndorfer	chr2A	512	513	WATDE0504	Mahndorfer	AG2	1920	-1940
Mahndorfer	chr2A	513	514	WATDE0504	Mahndorfer	AG2	1920	-1940
Mahndorfer	chr2A	514	515	WATDE0504	Mahndorfer	AG2	1920	-1940
Mahndorfer	chr2A	515	516	WATDE0504	Mahndorfer	AG2	1920	-1940
Mahndorfer	chr2A	516	517	WATDE0504	Mahndorfer	AG2	1920	-1940
Mahndorfer	chr2A	517	518	WATDE0504	Mahndorfer	AG2	1920	-1940
Mahndorfer	chr2A	518	519	WATDE0504	Mahndorfer	AG2	1920	-1940
Mahndorfer	chr2A	519	520	WATDE0504	Mahndorfer	AG2	1920	-1940
Mahndorfer	chr2A	520	521	WATDE0504	Mahndorfer	AG2	1920	-1940
Mahndorfer	chr2A	521	522	WATDE0504	Mahndorfer	AG2	1920	-1940
Mahndorfer	chr2A	522	523	WATDE0504	Mahndorfer	AG2	1920	-1940
Mahndorfer	chr2A	523	524	WATDE0504	Mahndorfer	AG2	1920	-1940
Mahndorfer	chr2A	524	525	WATDE0504	Mahndorfer	AG2	1920	-1940
Mahndorfer	chr2A	525	526	WATDE0504	Mahndorfer	AG2	1920	-1940
Mahndorfer	chr2A	526	527	WATDE0504	Mahndorfer	AG2	1920	-1940
Mahndorfer	chr2A	527	528	WATDE0504	Mahndorfer	AG2	1920	-1940
Mahndorfer	chr2A	528	529	NA	Mahndorfer	NA	1920	-1940
Mahndorfer	chr2A	529	530	NA	Mahndorfer	NA	1920	-1940
Mahndorfer	chr2A	530	531	NA	Mahndorfer	NA	1920	-1940
Mahndorfer	chr2A	531	532	NA	Mahndorfer	NA	1920	-1940
Mahndorfer	chr2A	532	533	NA	Mahndorfer	NA	1920	-1940
Mahndorfer	chr2A	533	534	NA	Mahndorfer	NA	1920	-1940
Mahndorfer	chr2A	534	535	NA	Mahndorfer	NA	1920	-1940
Mahndorfer	chr2A	535	536	NA	Mahndorfer	NA	1920	-1940
Mahndorfer	chr2A	536	537	NA	Mahndorfer	NA	1920	-1940
Mahndorfer	chr2A	537	538	NA	Mahndorfer	NA	1920	-1940
Mahndorfer	chr2A	538	539	NA	Mahndorfer	NA	1920	-1940
Mahndorfer	chr2A	539	540	NA	Mahndorfer	NA	1920	-1940
Mahndorfer	chr2A	540	541	NA	Mahndorfer	NA	1920	-1940
Mahndorfer	chr2A	541	542	NA	Mahndorfer	NA	1920	-1940
Mahndorfer	chr2A	542	543	NA	Mahndorfer	NA	1920	-1940
Mahndorfer	chr2A	543	544	NA	Mahndorfer	NA	1920	-1940
Mahndorfer	chr2A	544	545	NA	Mahndorfer	NA	1920	-1940
Mahndorfer	chr2A	545	546	NA	Mahndorfer	NA	1920	-1940
Mahndorfer	chr2A	546	547	NA	Mahndorfer	NA	1920	-1940
Mahndorfer	chr2A	547	548	NA	Mahndorfer	NA	1920	-1940
Mahndorfer	chr2A	548	549	NA	Mahndorfer	NA	1920	-1940
Mahndorfer	chr2A	549	550	WATDE0729	Mahndorfer	AG6	1920	-1940
Mahndorfer	chr2A	550	551	WATDE0729	Mahndorfer	AG6	1920	-1940
Mahndorfer	chr2A	551	552	WATDE0729	Mahndorfer	AG6	1920	-1940
Mahndorfer	chr2A	552	553	WATDE0729	Mahndorfer	AG6	1920	-1940
Mahndorfer	chr2A	553	554	WATDE0729	Mahndorfer	AG6	1920	-1940
Mahndorfer	chr2A	554	555	WATDE0729	Mahndorfer	AG6	1920	-1940
Mahndorfer	chr2A	555	556	WATDE0729	Mahndorfer	AG6	1920	-1940
Mahndorfer	chr2A	556	557	WATDE0729	Mahndorfer	AG6	1920	-1940
Mahndorfer	chr2A	557	558	WATDE0729	Mahndorfer	AG6	1920	-1940
Mahndorfer	chr2A	558	559	WATDE0729	Mahndorfer	AG6	1920	-1940
Mahndorfer	chr2A	559	560	WATDE0729	Mahndorfer	AG6	1920	-1940
Mahndorfer	chr2A	560	561	WATDE0729	Mahndorfer	AG6	1920	-1940
Mahndorfer	chr2A	561	562	WATDE0729	Mahndorfer	AG6	1920	-1940
Mahndorfer	chr2A	562	563	WATDE0729	Mahndorfer	AG6	1920	-1940
Mahndorfer	chr2A	563	564	WATDE0729	Mahndorfer	AG6	1920	-1940
Mahndorfer	chr2A	564	565	WATDE0729	Mahndorfer	AG6	1920	-1940
Mahndorfer	chr2A	565	566	WATDE0729	Mahndorfer	AG6	1920	-1940
Mahndorfer	chr2A	566	567	WATDE0729	Mahndorfer	AG6	1920	-1940
Mahndorfer	chr2A	567	568	WATDE0729	Mahndorfer	AG6	1920	-1940
Mahndorfer	chr2A	568	569	WATDE0729	Mahndorfer	AG6	1920	-1940
Mahndorfer	chr2A	569	570	WATDE0729	Mahndorfer	AG6	1920	-1940
Mahndorfer	chr2A	570	571	WATDE0880	Mahndorfer	AG3	1920	-1940
Mahndorfer	chr2A	571	572	WATDE0880	Mahndorfer	AG3	1920	-1940
Mahndorfer	chr2A	572	573	WATDE0880	Mahndorfer	AG3	1920	-1940
Mahndorfer	chr2A	573	574	NA	Mahndorfer	NA	1920	-1940
Mahndorfer	chr2A	574	575	NA	Mahndorfer	NA	1920	-1940
Mahndorfer	chr2A	575	576	NA	Mahndorfer	NA	1920	-1940
Mahndorfer	chr2A	576	577	NA	Mahndorfer	NA	1920	-1940
Mahndorfer	chr2A	577	578	NA	Mahndorfer	NA	1920	-1940
Mahndorfer	chr2A	578	579	NA	Mahndorfer	NA	1920	-1940
Mahndorfer	chr2A	579	580	NA	Mahndorfer	NA	1920	-1940
Mahndorfer	chr2A	580	581	WATDE0729	Mahndorfer	AG6	1920	-1940
Mahndorfer	chr2A	581	582	WATDE0729	Mahndorfer	AG6	1920	-1940
Mahndorfer	chr2A	582	583	WATDE0729	Mahndorfer	AG6	1920	-1940
Mahndorfer	chr2A	583	584	WATDE0045	Mahndorfer	AG2	1920	-1940
Mahndorfer	chr2A	584	585	WATDE0045	Mahndorfer	AG2	1920	-1940
Mahndorfer	chr2A	585	586	WATDE0045	Mahndorfer	AG2	1920	-1940
Mahndorfer	chr2A	586	587	WATDE0045	Mahndorfer	AG2	1920	-1940
Mahndorfer	chr2A	587	588	WATDE0045	Mahndorfer	AG2	1920	-1940
Mahndorfer	chr2A	588	589	WATDE0045	Mahndorfer	AG2	1920	-1940
Mahndorfer	chr2A	589	590	WATDE0045	Mahndorfer	AG2	1920	-1940
Mahndorfer	chr2A	590	591	WATDE0045	Mahndorfer	AG2	1920	-1940
Mahndorfer	chr2A	591	592	WATDE0045	Mahndorfer	AG2	1920	-1940
Mahndorfer	chr2A	592	593	WATDE0045	Mahndorfer	AG2	1920	-1940
Mahndorfer	chr2A	593	594	WATDE0045	Mahndorfer	AG2	1920	-1940
Mahndorfer	chr2A	594	595	WATDE0045	Mahndorfer	AG2	1920	-1940
Mahndorfer	chr2A	595	596	WATDE0045	Mahndorfer	AG2	1920	-1940
Mahndorfer	chr2A	596	597	WATDE0045	Mahndorfer	AG2	1920	-1940
Mahndorfer	chr2A	597	598	WATDE0045	Mahndorfer	AG2	1920	-1940
Mahndorfer	chr2A	598	599	WATDE0045	Mahndorfer	AG2	1920	-1940
Mahndorfer	chr2A	599	600	WATDE0045	Mahndorfer	AG2	1920	-1940
Mahndorfer	chr2A	600	601	WATDE0045	Mahndorfer	AG2	1920	-1940
Mahndorfer	chr2A	601	602	WATDE0045	Mahndorfer	AG2	1920	-1940
Mahndorfer	chr2A	602	603	WATDE0045	Mahndorfer	AG2	1920	-1940
Mahndorfer	chr2A	603	604	WATDE0045	Mahndorfer	AG2	1920	-1940
Mahndorfer	chr2A	604	605	WATDE0045	Mahndorfer	AG2	1920	-1940
Mahndorfer	chr2A	605	606	WATDE0045	Mahndorfer	AG2	1920	-1940
Mahndorfer	chr2A	606	607	WATDE0045	Mahndorfer	AG2	1920	-1940
Mahndorfer	chr2A	607	608	WATDE0045	Mahndorfer	AG2	1920	-1940
Mahndorfer	chr2A	608	609	WATDE0045	Mahndorfer	AG2	1920	-1940
Mahndorfer	chr2A	609	610	WATDE0045	Mahndorfer	AG2	1920	-1940
Mahndorfer	chr2A	610	611	WATDE0045	Mahndorfer	AG2	1920	-1940
Mahndorfer	chr2A	611	612	WATDE0045	Mahndorfer	AG2	1920	-1940
Mahndorfer	chr2A	612	613	WATDE0045	Mahndorfer	AG2	1920	-1940
Mahndorfer	chr2A	613	614	WATDE0045	Mahndorfer	AG2	1920	-1940
Mahndorfer	chr2A	614	615	WATDE0045	Mahndorfer	AG2	1920	-1940
Mahndorfer	chr2A	615	616	WATDE0045	Mahndorfer	AG2	1920	-1940
Mahndorfer	chr2A	616	617	WATDE0045	Mahndorfer	AG2	1920	-1940
Mahndorfer	chr2A	617	618	WATDE0045	Mahndorfer	AG2	1920	-1940
Mahndorfer	chr2A	618	619	WATDE0045	Mahndorfer	AG2	1920	-1940
Mahndorfer	chr2A	619	620	WATDE0045	Mahndorfer	AG2	1920	-1940
Mahndorfer	chr2A	620	621	WATDE0045	Mahndorfer	AG2	1920	-1940
Mahndorfer	chr2A	621	622	WATDE0045	Mahndorfer	AG2	1920	-1940
Mahndorfer	chr2A	622	623	WATDE0045	Mahndorfer	AG2	1920	-1940
Mahndorfer	chr2A	623	624	WATDE0045	Mahndorfer	AG2	1920	-1940
Mahndorfer	chr2A	624	625	WATDE0045	Mahndorfer	AG2	1920	-1940
Mahndorfer	chr2A	625	626	WATDE0045	Mahndorfer	AG2	1920	-1940
Mahndorfer	chr2A	626	627	WATDE0045	Mahndorfer	AG2	1920	-1940
Mahndorfer	chr2A	627	628	WATDE0045	Mahndorfer	AG2	1920	-1940
Mahndorfer	chr2A	628	629	WATDE0045	Mahndorfer	AG2	1920	-1940
Mahndorfer	chr2A	629	630	WATDE0045	Mahndorfer	AG2	1920	-1940
Mahndorfer	chr2A	630	631	WATDE0045	Mahndorfer	AG2	1920	-1940
Mahndorfer	chr2A	631	632	WATDE0045	Mahndorfer	AG2	1920	-1940
Mahndorfer	chr2A	632	633	WATDE0045	Mahndorfer	AG2	1920	-1940
Mahndorfer	chr2A	633	634	WATDE0045	Mahndorfer	AG2	1920	-1940
Mahndorfer	chr2A	634	635	WATDE0045	Mahndorfer	AG2	1920	-1940
Mahndorfer	chr2A	635	636	WATDE0045	Mahndorfer	AG2	1920	-1940
Mahndorfer	chr2A	636	637	WATDE0045	Mahndorfer	AG2	1920	-1940
Mahndorfer	chr2A	637	638	WATDE0045	Mahndorfer	AG2	1920	-1940
Mahndorfer	chr2A	638	639	WATDE0045	Mahndorfer	AG2	1920	-1940
Mahndorfer	chr2A	639	640	WATDE0045	Mahndorfer	AG2	1920	-1940
Mahndorfer	chr2A	640	641	WATDE0045	Mahndorfer	AG2	1920	-1940
Mahndorfer	chr2A	641	642	WATDE0045	Mahndorfer	AG2	1920	-1940
Mahndorfer	chr2A	642	643	WATDE0045	Mahndorfer	AG2	1920	-1940
Mahndorfer	chr2A	643	644	WATDE0045	Mahndorfer	AG2	1920	-1940
Mahndorfer	chr2A	644	645	WATDE0045	Mahndorfer	AG2	1920	-1940
Mahndorfer	chr2A	645	646	WATDE0045	Mahndorfer	AG2	1920	-1940
Mahndorfer	chr2A	646	647	WATDE0045	Mahndorfer	AG2	1920	-1940
Mahndorfer	chr2A	647	648	WATDE0045	Mahndorfer	AG2	1920	-1940
Mahndorfer	chr2A	648	649	WATDE0045	Mahndorfer	AG2	1920	-1940
Mahndorfer	chr2A	649	650	WATDE0045	Mahndorfer	AG2	1920	-1940
Mahndorfer	chr2A	650	651	WATDE0045	Mahndorfer	AG2	1920	-1940
Mahndorfer	chr2A	651	652	WATDE0045	Mahndorfer	AG2	1920	-1940
Mahndorfer	chr2A	652	653	WATDE0045	Mahndorfer	AG2	1920	-1940
Mahndorfer	chr2A	653	654	WATDE0045	Mahndorfer	AG2	1920	-1940
Mahndorfer	chr2A	654	655	WATDE0045	Mahndorfer	AG2	1920	-1940
Mahndorfer	chr2A	655	656	WATDE0045	Mahndorfer	AG2	1920	-1940
Mahndorfer	chr2A	656	657	WATDE0045	Mahndorfer	AG2	1920	-1940
Mahndorfer	chr2A	657	658	WATDE0045	Mahndorfer	AG2	1920	-1940
Mahndorfer	chr2A	658	659	WATDE0045	Mahndorfer	AG2	1920	-1940
Mahndorfer	chr2A	659	660	WATDE0045	Mahndorfer	AG2	1920	-1940
Mahndorfer	chr2A	660	661	WATDE0045	Mahndorfer	AG2	1920	-1940
Mahndorfer	chr2A	661	662	WATDE0045	Mahndorfer	AG2	1920	-1940
Mahndorfer	chr2A	662	663	WATDE0045	Mahndorfer	AG2	1920	-1940
Mahndorfer	chr2A	663	664	WATDE0045	Mahndorfer	AG2	1920	-1940
Mahndorfer	chr2A	664	665	WATDE0045	Mahndorfer	AG2	1920	-1940
Mahndorfer	chr2A	665	666	WATDE0045	Mahndorfer	AG2	1920	-1940
Mahndorfer	chr2A	666	667	WATDE0045	Mahndorfer	AG2	1920	-1940
Mahndorfer	chr2A	667	668	WATDE0045	Mahndorfer	AG2	1920	-1940
Mahndorfer	chr2A	668	669	WATDE0045	Mahndorfer	AG2	1920	-1940
Mahndorfer	chr2A	669	670	WATDE0045	Mahndorfer	AG2	1920	-1940
Mahndorfer	chr2A	670	671	WATDE0045	Mahndorfer	AG2	1920	-1940
Mahndorfer	chr2A	671	672	WATDE0045	Mahndorfer	AG2	1920	-1940
Mahndorfer	chr2A	672	673	WATDE0045	Mahndorfer	AG2	1920	-1940
Mahndorfer	chr2A	673	674	WATDE0045	Mahndorfer	AG2	1920	-1940
Mahndorfer	chr2A	674	675	WATDE0045	Mahndorfer	AG2	1920	-1940
Mahndorfer	chr2A	675	676	WATDE0045	Mahndorfer	AG2	1920	-1940
Mahndorfer	chr2A	676	677	WATDE0045	Mahndorfer	AG2	1920	-1940
Mahndorfer	chr2A	677	678	WATDE0045	Mahndorfer	AG2	1920	-1940
Mahndorfer	chr2A	678	679	WATDE0045	Mahndorfer	AG2	1920	-1940
Mahndorfer	chr2A	679	680	WATDE0045	Mahndorfer	AG2	1920	-1940
Mahndorfer	chr2A	680	681	WATDE0045	Mahndorfer	AG2	1920	-1940
Mahndorfer	chr2A	681	682	WATDE0045	Mahndorfer	AG2	1920	-1940
Mahndorfer	chr2A	682	683	WATDE0045	Mahndorfer	AG2	1920	-1940
Mahndorfer	chr2A	683	684	WATDE0045	Mahndorfer	AG2	1920	-1940
Mahndorfer	chr2A	684	685	WATDE0045	Mahndorfer	AG2	1920	-1940
Mahndorfer	chr2A	685	686	WATDE0045	Mahndorfer	AG2	1920	-1940
Mahndorfer	chr2A	686	687	WATDE0045	Mahndorfer	AG2	1920	-1940
Mahndorfer	chr2A	687	688	WATDE0045	Mahndorfer	AG2	1920	-1940
Mahndorfer	chr2A	688	689	WATDE0045	Mahndorfer	AG2	1920	-1940
Mahndorfer	chr2A	689	690	WATDE0045	Mahndorfer	AG2	1920	-1940
Mahndorfer	chr2A	690	691	WATDE0045	Mahndorfer	AG2	1920	-1940
Mahndorfer	chr2A	691	692	WATDE0045	Mahndorfer	AG2	1920	-1940
Mahndorfer	chr2A	692	693	WATDE0045	Mahndorfer	AG2	1920	-1940
Mahndorfer	chr2A	693	694	WATDE0045	Mahndorfer	AG2	1920	-1940
Mahndorfer	chr2A	694	695	WATDE0045	Mahndorfer	AG2	1920	-1940
Mahndorfer	chr2A	695	696	WATDE0045	Mahndorfer	AG2	1920	-1940
Mahndorfer	chr2A	696	697	WATDE0045	Mahndorfer	AG2	1920	-1940
Mahndorfer	chr2A	697	698	WATDE0045	Mahndorfer	AG2	1920	-1940
Mahndorfer	chr2A	698	699	WATDE0045	Mahndorfer	AG2	1920	-1940
Mahndorfer	chr2A	699	700	WATDE0045	Mahndorfer	AG2	1920	-1940
Mahndorfer	chr2A	700	701	WATDE0045	Mahndorfer	AG2	1920	-1940
Mahndorfer	chr2A	701	702	WATDE0045	Mahndorfer	AG2	1920	-1940
Mahndorfer	chr2A	702	703	WATDE0045	Mahndorfer	AG2	1920	-1940
Mahndorfer	chr2A	703	704	WATDE0045	Mahndorfer	AG2	1920	-1940
Mahndorfer	chr2A	704	705	WATDE0045	Mahndorfer	AG2	1920	-1940
Mahndorfer	chr2A	705	706	WATDE0045	Mahndorfer	AG2	1920	-1940
Mahndorfer	chr2A	706	707	WATDE0045	Mahndorfer	AG2	1920	-1940
Mahndorfer	chr2A	707	708	WATDE0045	Mahndorfer	AG2	1920	-1940
Mahndorfer	chr2A	708	709	WATDE0045	Mahndorfer	AG2	1920	-1940
Mahndorfer	chr2A	709	710	WATDE0045	Mahndorfer	AG2	1920	-1940
Mahndorfer	chr2A	710	711	WATDE0045	Mahndorfer	AG2	1920	-1940
Mahndorfer	chr2A	711	712	WATDE0045	Mahndorfer	AG2	1920	-1940
Mahndorfer	chr2A	712	713	WATDE0045	Mahndorfer	AG2	1920	-1940
Mahndorfer	chr2A	713	714	WATDE0045	Mahndorfer	AG2	1920	-1940
Mahndorfer	chr2A	714	715	WATDE0045	Mahndorfer	AG2	1920	-1940
Mahndorfer	chr2A	715	716	WATDE0045	Mahndorfer	AG2	1920	-1940
Mahndorfer	chr2A	716	717	WATDE0045	Mahndorfer	AG2	1920	-1940
Mahndorfer	chr2A	717	718	WATDE0045	Mahndorfer	AG2	1920	-1940
Mahndorfer	chr2A	718	719	WATDE0045	Mahndorfer	AG2	1920	-1940
Mahndorfer	chr2A	719	720	WATDE0045	Mahndorfer	AG2	1920	-1940
Mahndorfer	chr2A	720	721	WATDE0045	Mahndorfer	AG2	1920	-1940
Mahndorfer	chr2A	721	722	WATDE0045	Mahndorfer	AG2	1920	-1940
Mahndorfer	chr2A	722	723	WATDE0045	Mahndorfer	AG2	1920	-1940
Mahndorfer	chr2A	723	724	WATDE0045	Mahndorfer	AG2	1920	-1940
Mahndorfer	chr2A	724	725	WATDE0045	Mahndorfer	AG2	1920	-1940
Mahndorfer	chr2A	725	726	WATDE0045	Mahndorfer	AG2	1920	-1940
Mahndorfer	chr2A	726	727	WATDE0045	Mahndorfer	AG2	1920	-1940
Mahndorfer	chr2A	727	728	WATDE0045	Mahndorfer	AG2	1920	-1940
Mahndorfer	chr2A	728	729	WATDE0045	Mahndorfer	AG2	1920	-1940
Mahndorfer	chr2A	729	730	WATDE0045	Mahndorfer	AG2	1920	-1940
Mahndorfer	chr2A	730	731	WATDE0045	Mahndorfer	AG2	1920	-1940
Mahndorfer	chr2A	731	732	WATDE0045	Mahndorfer	AG2	1920	-1940
Mahndorfer	chr2A	732	733	WATDE0045	Mahndorfer	AG2	1920	-1940
Mahndorfer	chr2A	733	734	WATDE0045	Mahndorfer	AG2	1920	-1940
Mahndorfer	chr2A	734	735	WATDE0045	Mahndorfer	AG2	1920	-1940
Mahndorfer	chr2A	735	736	WATDE0045	Mahndorfer	AG2	1920	-1940
Mahndorfer	chr2A	736	737	WATDE0045	Mahndorfer	AG2	1920	-1940
Mahndorfer	chr2A	737	738	WATDE0045	Mahndorfer	AG2	1920	-1940
Mahndorfer	chr2A	738	739	WATDE0045	Mahndorfer	AG2	1920	-1940
Mahndorfer	chr2A	739	740	WATDE0045	Mahndorfer	AG2	1920	-1940
Mahndorfer	chr2A	740	741	WATDE0045	Mahndorfer	AG2	1920	-1940
Mahndorfer	chr2A	741	742	WATDE0045	Mahndorfer	AG2	1920	-1940
Mahndorfer	chr2A	742	743	WATDE0045	Mahndorfer	AG2	1920	-1940
Mahndorfer	chr2A	743	744	WATDE0045	Mahndorfer	AG2	1920	-1940
Mahndorfer	chr2A	744	745	WATDE0045	Mahndorfer	AG2	1920	-1940
Mahndorfer	chr2A	745	746	WATDE0045	Mahndorfer	AG2	1920	-1940
Mahndorfer	chr2A	746	747	WATDE0045	Mahndorfer	AG2	1920	-1940
Mahndorfer	chr2A	747	748	WATDE0045	Mahndorfer	AG2	1920	-1940
Mahndorfer	chr2A	748	749	WATDE0045	Mahndorfer	AG2	1920	-1940
Mahndorfer	chr2A	749	750	WATDE0045	Mahndorfer	AG2	1920	-1940
Mahndorfer	chr2A	750	751	WATDE0045	Mahndorfer	AG2	1920	-1940
Mahndorfer	chr2A	751	752	WATDE0045	Mahndorfer	AG2	1920	-1940
Mahndorfer	chr2A	752	753	WATDE0045	Mahndorfer	AG2	1920	-1940
Mahndorfer	chr2A	753	754	WATDE0045	Mahndorfer	AG2	1920	-1940
Mahndorfer	chr2A	754	755	WATDE0045	Mahndorfer	AG2	1920	-1940
Mahndorfer	chr2A	755	756	WATDE0045	Mahndorfer	AG2	1920	-1940
Mahndorfer	chr2A	756	757	WATDE0045	Mahndorfer	AG2	1920	-1940
Mahndorfer	chr2A	757	758	WATDE0045	Mahndorfer	AG2	1920	-1940
Mahndorfer	chr2A	758	759	WATDE0045	Mahndorfer	AG2	1920	-1940
Mahndorfer	chr2A	759	760	WATDE0045	Mahndorfer	AG2	1920	-1940
Mahndorfer	chr2A	760	761	WATDE0045	Mahndorfer	AG2	1920	-1940
Mahndorfer	chr2A	761	762	WATDE0045	Mahndorfer	AG2	1920	-1940
Mahndorfer	chr2A	762	763	WATDE0045	Mahndorfer	AG2	1920	-1940
Mahndorfer	chr2A	763	764	WATDE0045	Mahndorfer	AG2	1920	-1940
Mahndorfer	chr2A	764	765	WATDE0045	Mahndorfer	AG2	1920	-1940
Mahndorfer	chr2A	765	766	WATDE0045	Mahndorfer	AG2	1920	-1940
Mahndorfer	chr2A	766	767	WATDE0209	Mahndorfer	AG2	1920	-1940
Mahndorfer	chr2A	767	768	WATDE0209	Mahndorfer	AG2	1920	-1940
Mahndorfer	chr2A	768	769	WATDE0209	Mahndorfer	AG2	1920	-1940
Mahndorfer	chr2A	769	770	WATDE0209	Mahndorfer	AG2	1920	-1940
Mahndorfer	chr2A	770	771	WATDE0209	Mahndorfer	AG2	1920	-1940
Mahndorfer	chr2A	771	772	WATDE0209	Mahndorfer	AG2	1920	-1940
Mahndorfer	chr2A	772	773	WATDE0209	Mahndorfer	AG2	1920	-1940
Mahndorfer	chr2A	773	774	WATDE0209	Mahndorfer	AG2	1920	-1940
Mahndorfer	chr2A	774	775	WATDE0209	Mahndorfer	AG2	1920	-1940
Mahndorfer	chr2A	775	776	WATDE0209	Mahndorfer	AG2	1920	-1940
Mahndorfer	chr2A	776	777	WATDE0209	Mahndorfer	AG2	1920	-1940
Mahndorfer	chr2A	777	778	WATDE0209	Mahndorfer	AG2	1920	-1940
Mahndorfer	chr2A	778	779	WATDE0209	Mahndorfer	AG2	1920	-1940
Mahndorfer	chr2A	779	780	WATDE0209	Mahndorfer	AG2	1920	-1940
Mahndorfer	chr2A	780	781	WATDE0209	Mahndorfer	AG2	1920	-1940
Mahndorfer	chr3A	0	1	WATDE0504	Mahndorfer	AG2	1920	-1940
Mahndorfer	chr3A	1	2	WATDE0504	Mahndorfer	AG2	1920	-1940
Mahndorfer	chr3A	2	3	WATDE0504	Mahndorfer	AG2	1920	-1940
Mahndorfer	chr3A	3	4	WATDE0504	Mahndorfer	AG2	1920	-1940
Mahndorfer	chr3A	4	5	WATDE0504	Mahndorfer	AG2	1920	-1940
Mahndorfer	chr3A	5	6	WATDE0504	Mahndorfer	AG2	1920	-1940
Mahndorfer	chr3A	6	7	WATDE0504	Mahndorfer	AG2	1920	-1940
Mahndorfer	chr3A	7	8	WATDE0504	Mahndorfer	AG2	1920	-1940
Mahndorfer	chr3A	8	9	WATDE0504	Mahndorfer	AG2	1920	-1940
Mahndorfer	chr3A	9	10	WATDE0504	Mahndorfer	AG2	1920	-1940
Mahndorfer	chr3A	10	11	WATDE0504	Mahndorfer	AG2	1920	-1940
Mahndorfer	chr3A	11	12	WATDE0504	Mahndorfer	AG2	1920	-1940
Mahndorfer	chr3A	12	13	WATDE0504	Mahndorfer	AG2	1920	-1940
Mahndorfer	chr3A	13	14	WATDE0504	Mahndorfer	AG2	1920	-1940
Mahndorfer	chr3A	14	15	WATDE0504	Mahndorfer	AG2	1920	-1940
Mahndorfer	chr3A	15	16	WATDE0504	Mahndorfer	AG2	1920	-1940
Mahndorfer	chr3A	16	17	WATDE0504	Mahndorfer	AG2	1920	-1940
Mahndorfer	chr3A	17	18	WATDE0504	Mahndorfer	AG2	1920	-1940
Mahndorfer	chr3A	18	19	WATDE0504	Mahndorfer	AG2	1920	-1940
Mahndorfer	chr3A	19	20	WATDE0504	Mahndorfer	AG2	1920	-1940
Mahndorfer	chr3A	20	21	WATDE0504	Mahndorfer	AG2	1920	-1940
Mahndorfer	chr3A	21	22	WATDE0504	Mahndorfer	AG2	1920	-1940
Mahndorfer	chr3A	22	23	WATDE0504	Mahndorfer	AG2	1920	-1940
Mahndorfer	chr3A	23	24	WATDE0504	Mahndorfer	AG2	1920	-1940
Mahndorfer	chr3A	24	25	WATDE0504	Mahndorfer	AG2	1920	-1940
Mahndorfer	chr3A	25	26	WATDE0504	Mahndorfer	AG2	1920	-1940
Mahndorfer	chr3A	26	27	WATDE0504	Mahndorfer	AG2	1920	-1940
Mahndorfer	chr3A	27	28	WATDE0504	Mahndorfer	AG2	1920	-1940
Mahndorfer	chr3A	28	29	WATDE0504	Mahndorfer	AG2	1920	-1940
Mahndorfer	chr3A	29	30	WATDE0504	Mahndorfer	AG2	1920	-1940
Mahndorfer	chr3A	30	31	WATDE0504	Mahndorfer	AG2	1920	-1940
Mahndorfer	chr3A	31	32	WATDE0504	Mahndorfer	AG2	1920	-1940
Mahndorfer	chr3A	32	33	WATDE0504	Mahndorfer	AG2	1920	-1940
Mahndorfer	chr3A	33	34	WATDE0504	Mahndorfer	AG2	1920	-1940
Mahndorfer	chr3A	34	35	WATDE0504	Mahndorfer	AG2	1920	-1940
Mahndorfer	chr3A	35	36	WATDE0504	Mahndorfer	AG2	1920	-1940
Mahndorfer	chr3A	36	37	WATDE0504	Mahndorfer	AG2	1920	-1940
Mahndorfer	chr3A	37	38	WATDE0504	Mahndorfer	AG2	1920	-1940
Mahndorfer	chr3A	38	39	WATDE0504	Mahndorfer	AG2	1920	-1940
Mahndorfer	chr3A	39	40	WATDE0504	Mahndorfer	AG2	1920	-1940
Mahndorfer	chr3A	40	41	WATDE0504	Mahndorfer	AG2	1920	-1940
Mahndorfer	chr3A	41	42	NA	Mahndorfer	NA	1920	-1940
Mahndorfer	chr3A	42	43	NA	Mahndorfer	NA	1920	-1940
Mahndorfer	chr3A	43	44	NA	Mahndorfer	NA	1920	-1940
Mahndorfer	chr3A	44	45	WATDE0613	Mahndorfer	AG3	1920	-1940
Mahndorfer	chr3A	45	46	WATDE0444	Mahndorfer	AG2	1920	-1940
Mahndorfer	chr3A	46	47	WATDE0444	Mahndorfer	AG2	1920	-1940
Mahndorfer	chr3A	47	48	WATDE0544	Mahndorfer	AG7	1920	-1940
Mahndorfer	chr3A	48	49	WATDE0544	Mahndorfer	AG7	1920	-1940
Mahndorfer	chr3A	49	50	WATDE0544	Mahndorfer	AG7	1920	-1940
Mahndorfer	chr3A	50	51	WATDE0544	Mahndorfer	AG7	1920	-1940
Mahndorfer	chr3A	51	52	WATDE0544	Mahndorfer	AG7	1920	-1940
Mahndorfer	chr3A	52	53	WATDE0544	Mahndorfer	AG7	1920	-1940
Mahndorfer	chr3A	53	54	WATDE0544	Mahndorfer	AG7	1920	-1940
Mahndorfer	chr3A	54	55	WATDE0544	Mahndorfer	AG7	1920	-1940
Mahndorfer	chr3A	55	56	WATDE0544	Mahndorfer	AG7	1920	-1940
Mahndorfer	chr3A	56	57	WATDE0544	Mahndorfer	AG7	1920	-1940
Mahndorfer	chr3A	57	58	WATDE0544	Mahndorfer	AG7	1920	-1940
Mahndorfer	chr3A	58	59	WATDE0544	Mahndorfer	AG7	1920	-1940
Mahndorfer	chr3A	59	60	WATDE0544	Mahndorfer	AG7	1920	-1940
Mahndorfer	chr3A	60	61	WATDE0544	Mahndorfer	AG7	1920	-1940
Mahndorfer	chr3A	61	62	WATDE0544	Mahndorfer	AG7	1920	-1940
Mahndorfer	chr3A	62	63	WATDE0544	Mahndorfer	AG7	1920	-1940
Mahndorfer	chr3A	63	64	WATDE0544	Mahndorfer	AG7	1920	-1940
Mahndorfer	chr3A	64	65	WATDE0544	Mahndorfer	AG7	1920	-1940
Mahndorfer	chr3A	65	66	WATDE0544	Mahndorfer	AG7	1920	-1940
Mahndorfer	chr3A	66	67	WATDE0544	Mahndorfer	AG7	1920	-1940
Mahndorfer	chr3A	67	68	WATDE0544	Mahndorfer	AG7	1920	-1940
Mahndorfer	chr3A	68	69	WATDE0544	Mahndorfer	AG7	1920	-1940
Mahndorfer	chr3A	69	70	WATDE0544	Mahndorfer	AG7	1920	-1940
Mahndorfer	chr3A	70	71	WATDE0544	Mahndorfer	AG7	1920	-1940
Mahndorfer	chr3A	71	72	WATDE0544	Mahndorfer	AG7	1920	-1940
Mahndorfer	chr3A	72	73	WATDE0544	Mahndorfer	AG7	1920	-1940
Mahndorfer	chr3A	73	74	WATDE0544	Mahndorfer	AG7	1920	-1940
Mahndorfer	chr3A	74	75	WATDE0544	Mahndorfer	AG7	1920	-1940
Mahndorfer	chr3A	75	76	WATDE0544	Mahndorfer	AG7	1920	-1940
Mahndorfer	chr3A	76	77	WATDE0544	Mahndorfer	AG7	1920	-1940
Mahndorfer	chr3A	77	78	WATDE0544	Mahndorfer	AG7	1920	-1940
Mahndorfer	chr3A	78	79	WATDE0544	Mahndorfer	AG7	1920	-1940
Mahndorfer	chr3A	79	80	WATDE0544	Mahndorfer	AG7	1920	-1940
Mahndorfer	chr3A	80	81	WATDE0544	Mahndorfer	AG7	1920	-1940
Mahndorfer	chr3A	81	82	WATDE0544	Mahndorfer	AG7	1920	-1940
Mahndorfer	chr3A	82	83	WATDE0544	Mahndorfer	AG7	1920	-1940
Mahndorfer	chr3A	83	84	WATDE0544	Mahndorfer	AG7	1920	-1940
Mahndorfer	chr3A	84	85	WATDE0544	Mahndorfer	AG7	1920	-1940
Mahndorfer	chr3A	85	86	WATDE0544	Mahndorfer	AG7	1920	-1940
Mahndorfer	chr3A	86	87	WATDE0544	Mahndorfer	AG7	1920	-1940
Mahndorfer	chr3A	87	88	WATDE0544	Mahndorfer	AG7	1920	-1940
Mahndorfer	chr3A	88	89	WATDE0544	Mahndorfer	AG7	1920	-1940
Mahndorfer	chr3A	89	90	WATDE0544	Mahndorfer	AG7	1920	-1940
Mahndorfer	chr3A	90	91	WATDE0544	Mahndorfer	AG7	1920	-1940
Mahndorfer	chr3A	91	92	WATDE0544	Mahndorfer	AG7	1920	-1940
Mahndorfer	chr3A	92	93	WATDE0544	Mahndorfer	AG7	1920	-1940
Mahndorfer	chr3A	93	94	WATDE0544	Mahndorfer	AG7	1920	-1940
Mahndorfer	chr3A	94	95	WATDE0544	Mahndorfer	AG7	1920	-1940
Mahndorfer	chr3A	95	96	WATDE0544	Mahndorfer	AG7	1920	-1940
Mahndorfer	chr3A	96	97	WATDE0544	Mahndorfer	AG7	1920	-1940
Mahndorfer	chr3A	97	98	WATDE0544	Mahndorfer	AG7	1920	-1940
Mahndorfer	chr3A	98	99	WATDE0544	Mahndorfer	AG7	1920	-1940
Mahndorfer	chr3A	99	100	WATDE0544	Mahndorfer	AG7	1920	-1940
Mahndorfer	chr3A	100	101	WATDE0544	Mahndorfer	AG7	1920	-1940
Mahndorfer	chr3A	101	102	WATDE0544	Mahndorfer	AG7	1920	-1940
Mahndorfer	chr3A	102	103	WATDE0544	Mahndorfer	AG7	1920	-1940
Mahndorfer	chr3A	103	104	WATDE0544	Mahndorfer	AG7	1920	-1940
Mahndorfer	chr3A	104	105	WATDE0544	Mahndorfer	AG7	1920	-1940
Mahndorfer	chr3A	105	106	WATDE0544	Mahndorfer	AG7	1920	-1940
Mahndorfer	chr3A	106	107	WATDE0544	Mahndorfer	AG7	1920	-1940
Mahndorfer	chr3A	107	108	WATDE0544	Mahndorfer	AG7	1920	-1940
Mahndorfer	chr3A	108	109	WATDE0544	Mahndorfer	AG7	1920	-1940
Mahndorfer	chr3A	109	110	WATDE0544	Mahndorfer	AG7	1920	-1940
Mahndorfer	chr3A	110	111	WATDE0544	Mahndorfer	AG7	1920	-1940
Mahndorfer	chr3A	111	112	WATDE0544	Mahndorfer	AG7	1920	-1940
Mahndorfer	chr3A	112	113	WATDE0544	Mahndorfer	AG7	1920	-1940
Mahndorfer	chr3A	113	114	WATDE0544	Mahndorfer	AG7	1920	-1940
Mahndorfer	chr3A	114	115	WATDE0544	Mahndorfer	AG7	1920	-1940
Mahndorfer	chr3A	115	116	WATDE0544	Mahndorfer	AG7	1920	-1940
Mahndorfer	chr3A	116	117	WATDE0544	Mahndorfer	AG7	1920	-1940
Mahndorfer	chr3A	117	118	WATDE0544	Mahndorfer	AG7	1920	-1940
Mahndorfer	chr3A	118	119	WATDE0544	Mahndorfer	AG7	1920	-1940
Mahndorfer	chr3A	119	120	WATDE0544	Mahndorfer	AG7	1920	-1940
Mahndorfer	chr3A	120	121	WATDE0544	Mahndorfer	AG7	1920	-1940
Mahndorfer	chr3A	121	122	WATDE0544	Mahndorfer	AG7	1920	-1940
Mahndorfer	chr3A	122	123	WATDE0544	Mahndorfer	AG7	1920	-1940
Mahndorfer	chr3A	123	124	WATDE0544	Mahndorfer	AG7	1920	-1940
Mahndorfer	chr3A	124	125	WATDE0544	Mahndorfer	AG7	1920	-1940
Mahndorfer	chr3A	125	126	WATDE0544	Mahndorfer	AG7	1920	-1940
Mahndorfer	chr3A	126	127	WATDE0544	Mahndorfer	AG7	1920	-1940
Mahndorfer	chr3A	127	128	WATDE0544	Mahndorfer	AG7	1920	-1940
Mahndorfer	chr3A	128	129	WATDE0544	Mahndorfer	AG7	1920	-1940
Mahndorfer	chr3A	129	130	WATDE0544	Mahndorfer	AG7	1920	-1940
Mahndorfer	chr3A	130	131	WATDE0544	Mahndorfer	AG7	1920	-1940
Mahndorfer	chr3A	131	132	WATDE0544	Mahndorfer	AG7	1920	-1940
Mahndorfer	chr3A	132	133	WATDE0544	Mahndorfer	AG7	1920	-1940
Mahndorfer	chr3A	133	134	WATDE0544	Mahndorfer	AG7	1920	-1940
Mahndorfer	chr3A	134	135	WATDE0544	Mahndorfer	AG7	1920	-1940
Mahndorfer	chr3A	135	136	WATDE0544	Mahndorfer	AG7	1920	-1940
Mahndorfer	chr3A	136	137	WATDE0544	Mahndorfer	AG7	1920	-1940
Mahndorfer	chr3A	137	138	WATDE0544	Mahndorfer	AG7	1920	-1940
Mahndorfer	chr3A	138	139	WATDE0544	Mahndorfer	AG7	1920	-1940
Mahndorfer	chr3A	139	140	WATDE0544	Mahndorfer	AG7	1920	-1940
Mahndorfer	chr3A	140	141	WATDE0544	Mahndorfer	AG7	1920	-1940
Mahndorfer	chr3A	141	142	WATDE0544	Mahndorfer	AG7	1920	-1940
Mahndorfer	chr3A	142	143	WATDE0544	Mahndorfer	AG7	1920	-1940
Mahndorfer	chr3A	143	144	WATDE0544	Mahndorfer	AG7	1920	-1940
Mahndorfer	chr3A	144	145	WATDE0544	Mahndorfer	AG7	1920	-1940
Mahndorfer	chr3A	145	146	WATDE0544	Mahndorfer	AG7	1920	-1940
Mahndorfer	chr3A	146	147	WATDE0544	Mahndorfer	AG7	1920	-1940
Mahndorfer	chr3A	147	148	WATDE0544	Mahndorfer	AG7	1920	-1940
Mahndorfer	chr3A	148	149	WATDE0544	Mahndorfer	AG7	1920	-1940
Mahndorfer	chr3A	149	150	WATDE0544	Mahndorfer	AG7	1920	-1940
Mahndorfer	chr3A	150	151	WATDE0544	Mahndorfer	AG7	1920	-1940
Mahndorfer	chr3A	151	152	WATDE0544	Mahndorfer	AG7	1920	-1940
Mahndorfer	chr3A	152	153	WATDE0544	Mahndorfer	AG7	1920	-1940
Mahndorfer	chr3A	153	154	WATDE0544	Mahndorfer	AG7	1920	-1940
Mahndorfer	chr3A	154	155	WATDE0544	Mahndorfer	AG7	1920	-1940
Mahndorfer	chr3A	155	156	WATDE0544	Mahndorfer	AG7	1920	-1940
Mahndorfer	chr3A	156	157	WATDE0544	Mahndorfer	AG7	1920	-1940
Mahndorfer	chr3A	157	158	WATDE0544	Mahndorfer	AG7	1920	-1940
Mahndorfer	chr3A	158	159	WATDE0544	Mahndorfer	AG7	1920	-1940
Mahndorfer	chr3A	159	160	WATDE0544	Mahndorfer	AG7	1920	-1940
Mahndorfer	chr3A	160	161	WATDE0544	Mahndorfer	AG7	1920	-1940
Mahndorfer	chr3A	161	162	WATDE0544	Mahndorfer	AG7	1920	-1940
Mahndorfer	chr3A	162	163	WATDE0544	Mahndorfer	AG7	1920	-1940
Mahndorfer	chr3A	163	164	WATDE0544	Mahndorfer	AG7	1920	-1940
Mahndorfer	chr3A	164	165	WATDE0544	Mahndorfer	AG7	1920	-1940
Mahndorfer	chr3A	165	166	WATDE0544	Mahndorfer	AG7	1920	-1940
Mahndorfer	chr3A	166	167	WATDE0544	Mahndorfer	AG7	1920	-1940
Mahndorfer	chr3A	167	168	WATDE0544	Mahndorfer	AG7	1920	-1940
Mahndorfer	chr3A	168	169	WATDE0544	Mahndorfer	AG7	1920	-1940
Mahndorfer	chr3A	169	170	WATDE0544	Mahndorfer	AG7	1920	-1940
Mahndorfer	chr3A	170	171	WATDE0544	Mahndorfer	AG7	1920	-1940
Mahndorfer	chr3A	171	172	WATDE0544	Mahndorfer	AG7	1920	-1940
Mahndorfer	chr3A	172	173	WATDE0544	Mahndorfer	AG7	1920	-1940
Mahndorfer	chr3A	173	174	WATDE0544	Mahndorfer	AG7	1920	-1940
Mahndorfer	chr3A	174	175	WATDE0544	Mahndorfer	AG7	1920	-1940
Mahndorfer	chr3A	175	176	WATDE0544	Mahndorfer	AG7	1920	-1940
Mahndorfer	chr3A	176	177	WATDE0544	Mahndorfer	AG7	1920	-1940
Mahndorfer	chr3A	177	178	WATDE0544	Mahndorfer	AG7	1920	-1940
Mahndorfer	chr3A	178	179	WATDE0544	Mahndorfer	AG7	1920	-1940
Mahndorfer	chr3A	179	180	WATDE0544	Mahndorfer	AG7	1920	-1940
Mahndorfer	chr3A	180	181	WATDE0544	Mahndorfer	AG7	1920	-1940
Mahndorfer	chr3A	181	182	WATDE0544	Mahndorfer	AG7	1920	-1940
Mahndorfer	chr3A	182	183	WATDE0544	Mahndorfer	AG7	1920	-1940
Mahndorfer	chr3A	183	184	WATDE0544	Mahndorfer	AG7	1920	-1940
Mahndorfer	chr3A	184	185	WATDE0544	Mahndorfer	AG7	1920	-1940
Mahndorfer	chr3A	185	186	WATDE0544	Mahndorfer	AG7	1920	-1940
Mahndorfer	chr3A	186	187	WATDE0544	Mahndorfer	AG7	1920	-1940
Mahndorfer	chr3A	187	188	WATDE0544	Mahndorfer	AG7	1920	-1940
Mahndorfer	chr3A	188	189	WATDE0544	Mahndorfer	AG7	1920	-1940
Mahndorfer	chr3A	189	190	WATDE0544	Mahndorfer	AG7	1920	-1940
Mahndorfer	chr3A	190	191	WATDE0544	Mahndorfer	AG7	1920	-1940
Mahndorfer	chr3A	191	192	WATDE0544	Mahndorfer	AG7	1920	-1940
Mahndorfer	chr3A	192	193	WATDE0544	Mahndorfer	AG7	1920	-1940
Mahndorfer	chr3A	193	194	WATDE0544	Mahndorfer	AG7	1920	-1940
Mahndorfer	chr3A	194	195	WATDE0544	Mahndorfer	AG7	1920	-1940
Mahndorfer	chr3A	195	196	WATDE0544	Mahndorfer	AG7	1920	-1940
Mahndorfer	chr3A	196	197	WATDE0544	Mahndorfer	AG7	1920	-1940
Mahndorfer	chr3A	197	198	WATDE0544	Mahndorfer	AG7	1920	-1940
Mahndorfer	chr3A	198	199	WATDE0544	Mahndorfer	AG7	1920	-1940
Mahndorfer	chr3A	199	200	WATDE0544	Mahndorfer	AG7	1920	-1940
Mahndorfer	chr3A	200	201	WATDE0544	Mahndorfer	AG7	1920	-1940
Mahndorfer	chr3A	201	202	WATDE0544	Mahndorfer	AG7	1920	-1940
Mahndorfer	chr3A	202	203	WATDE0544	Mahndorfer	AG7	1920	-1940
Mahndorfer	chr3A	203	204	WATDE0544	Mahndorfer	AG7	1920	-1940
Mahndorfer	chr3A	204	205	WATDE0544	Mahndorfer	AG7	1920	-1940
Mahndorfer	chr3A	205	206	WATDE0544	Mahndorfer	AG7	1920	-1940
Mahndorfer	chr3A	206	207	WATDE0544	Mahndorfer	AG7	1920	-1940
Mahndorfer	chr3A	207	208	WATDE0544	Mahndorfer	AG7	1920	-1940
Mahndorfer	chr3A	208	209	WATDE0544	Mahndorfer	AG7	1920	-1940
Mahndorfer	chr3A	209	210	WATDE0544	Mahndorfer	AG7	1920	-1940
Mahndorfer	chr3A	210	211	WATDE0544	Mahndorfer	AG7	1920	-1940
Mahndorfer	chr3A	211	212	WATDE0544	Mahndorfer	AG7	1920	-1940
Mahndorfer	chr3A	212	213	WATDE0544	Mahndorfer	AG7	1920	-1940
Mahndorfer	chr3A	213	214	WATDE0544	Mahndorfer	AG7	1920	-1940
Mahndorfer	chr3A	214	215	WATDE0544	Mahndorfer	AG7	1920	-1940
Mahndorfer	chr3A	215	216	WATDE0544	Mahndorfer	AG7	1920	-1940
Mahndorfer	chr3A	216	217	WATDE0544	Mahndorfer	AG7	1920	-1940
Mahndorfer	chr3A	217	218	WATDE0544	Mahndorfer	AG7	1920	-1940
Mahndorfer	chr3A	218	219	WATDE0544	Mahndorfer	AG7	1920	-1940
Mahndorfer	chr3A	219	220	WATDE0544	Mahndorfer	AG7	1920	-1940
Mahndorfer	chr3A	220	221	WATDE0544	Mahndorfer	AG7	1920	-1940
Mahndorfer	chr3A	221	222	WATDE0544	Mahndorfer	AG7	1920	-1940
Mahndorfer	chr3A	222	223	WATDE0544	Mahndorfer	AG7	1920	-1940
Mahndorfer	chr3A	223	224	WATDE0544	Mahndorfer	AG7	1920	-1940
Mahndorfer	chr3A	224	225	WATDE0544	Mahndorfer	AG7	1920	-1940
Mahndorfer	chr3A	225	226	WATDE0544	Mahndorfer	AG7	1920	-1940
Mahndorfer	chr3A	226	227	WATDE0544	Mahndorfer	AG7	1920	-1940
Mahndorfer	chr3A	227	228	WATDE0544	Mahndorfer	AG7	1920	-1940
Mahndorfer	chr3A	228	229	WATDE0544	Mahndorfer	AG7	1920	-1940
Mahndorfer	chr3A	229	230	WATDE0544	Mahndorfer	AG7	1920	-1940
Mahndorfer	chr3A	230	231	WATDE0544	Mahndorfer	AG7	1920	-1940
Mahndorfer	chr3A	231	232	WATDE0544	Mahndorfer	AG7	1920	-1940
Mahndorfer	chr3A	232	233	WATDE0544	Mahndorfer	AG7	1920	-1940
Mahndorfer	chr3A	233	234	WATDE0544	Mahndorfer	AG7	1920	-1940
Mahndorfer	chr3A	234	235	WATDE0544	Mahndorfer	AG7	1920	-1940
Mahndorfer	chr3A	235	236	WATDE0544	Mahndorfer	AG7	1920	-1940
Mahndorfer	chr3A	236	237	WATDE0544	Mahndorfer	AG7	1920	-1940
Mahndorfer	chr3A	237	238	WATDE0544	Mahndorfer	AG7	1920	-1940
Mahndorfer	chr3A	238	239	WATDE0544	Mahndorfer	AG7	1920	-1940
Mahndorfer	chr3A	239	240	WATDE0544	Mahndorfer	AG7	1920	-1940
Mahndorfer	chr3A	240	241	WATDE0544	Mahndorfer	AG7	1920	-1940
Mahndorfer	chr3A	241	242	WATDE0544	Mahndorfer	AG7	1920	-1940
Mahndorfer	chr3A	242	243	WATDE0544	Mahndorfer	AG7	1920	-1940
Mahndorfer	chr3A	243	244	WATDE0544	Mahndorfer	AG7	1920	-1940
Mahndorfer	chr3A	244	245	WATDE0544	Mahndorfer	AG7	1920	-1940
Mahndorfer	chr3A	245	246	WATDE0544	Mahndorfer	AG7	1920	-1940
Mahndorfer	chr3A	246	247	WATDE0544	Mahndorfer	AG7	1920	-1940
Mahndorfer	chr3A	247	248	WATDE0544	Mahndorfer	AG7	1920	-1940
Mahndorfer	chr3A	248	249	WATDE0544	Mahndorfer	AG7	1920	-1940
Mahndorfer	chr3A	249	250	WATDE0544	Mahndorfer	AG7	1920	-1940
Mahndorfer	chr3A	250	251	WATDE0544	Mahndorfer	AG7	1920	-1940
Mahndorfer	chr3A	251	252	WATDE0544	Mahndorfer	AG7	1920	-1940
Mahndorfer	chr3A	252	253	WATDE0544	Mahndorfer	AG7	1920	-1940
Mahndorfer	chr3A	253	254	WATDE0544	Mahndorfer	AG7	1920	-1940
Mahndorfer	chr3A	254	255	WATDE0544	Mahndorfer	AG7	1920	-1940
Mahndorfer	chr3A	255	256	WATDE0544	Mahndorfer	AG7	1920	-1940
Mahndorfer	chr3A	256	257	WATDE0544	Mahndorfer	AG7	1920	-1940
Mahndorfer	chr3A	257	258	WATDE0544	Mahndorfer	AG7	1920	-1940
Mahndorfer	chr3A	258	259	WATDE0544	Mahndorfer	AG7	1920	-1940
Mahndorfer	chr3A	259	260	WATDE0544	Mahndorfer	AG7	1920	-1940
Mahndorfer	chr3A	260	261	WATDE0544	Mahndorfer	AG7	1920	-1940
Mahndorfer	chr3A	261	262	WATDE0544	Mahndorfer	AG7	1920	-1940
Mahndorfer	chr3A	262	263	WATDE0544	Mahndorfer	AG7	1920	-1940
Mahndorfer	chr3A	263	264	WATDE0544	Mahndorfer	AG7	1920	-1940
Mahndorfer	chr3A	264	265	WATDE0544	Mahndorfer	AG7	1920	-1940
Mahndorfer	chr3A	265	266	WATDE0544	Mahndorfer	AG7	1920	-1940
Mahndorfer	chr3A	266	267	WATDE0544	Mahndorfer	AG7	1920	-1940
Mahndorfer	chr3A	267	268	WATDE0544	Mahndorfer	AG7	1920	-1940
Mahndorfer	chr3A	268	269	WATDE0544	Mahndorfer	AG7	1920	-1940
Mahndorfer	chr3A	269	270	WATDE0544	Mahndorfer	AG7	1920	-1940
Mahndorfer	chr3A	270	271	WATDE0544	Mahndorfer	AG7	1920	-1940
Mahndorfer	chr3A	271	272	WATDE0544	Mahndorfer	AG7	1920	-1940
Mahndorfer	chr3A	272	273	WATDE0544	Mahndorfer	AG7	1920	-1940
Mahndorfer	chr3A	273	274	WATDE0544	Mahndorfer	AG7	1920	-1940
Mahndorfer	chr3A	274	275	WATDE0544	Mahndorfer	AG7	1920	-1940
Mahndorfer	chr3A	275	276	WATDE0544	Mahndorfer	AG7	1920	-1940
Mahndorfer	chr3A	276	277	WATDE0544	Mahndorfer	AG7	1920	-1940
Mahndorfer	chr3A	277	278	WATDE0544	Mahndorfer	AG7	1920	-1940
Mahndorfer	chr3A	278	279	WATDE0544	Mahndorfer	AG7	1920	-1940
Mahndorfer	chr3A	279	280	WATDE0544	Mahndorfer	AG7	1920	-1940
Mahndorfer	chr3A	280	281	WATDE0544	Mahndorfer	AG7	1920	-1940
Mahndorfer	chr3A	281	282	WATDE0544	Mahndorfer	AG7	1920	-1940
Mahndorfer	chr3A	282	283	WATDE0544	Mahndorfer	AG7	1920	-1940
Mahndorfer	chr3A	283	284	WATDE0544	Mahndorfer	AG7	1920	-1940
Mahndorfer	chr3A	284	285	WATDE0544	Mahndorfer	AG7	1920	-1940
Mahndorfer	chr3A	285	286	WATDE0544	Mahndorfer	AG7	1920	-1940
Mahndorfer	chr3A	286	287	WATDE0544	Mahndorfer	AG7	1920	-1940
Mahndorfer	chr3A	287	288	WATDE0544	Mahndorfer	AG7	1920	-1940
Mahndorfer	chr3A	288	289	WATDE0544	Mahndorfer	AG7	1920	-1940
Mahndorfer	chr3A	289	290	WATDE0544	Mahndorfer	AG7	1920	-1940
Mahndorfer	chr3A	290	291	WATDE0544	Mahndorfer	AG7	1920	-1940
Mahndorfer	chr3A	291	292	WATDE0544	Mahndorfer	AG7	1920	-1940
Mahndorfer	chr3A	292	293	WATDE0544	Mahndorfer	AG7	1920	-1940
Mahndorfer	chr3A	293	294	WATDE0544	Mahndorfer	AG7	1920	-1940
Mahndorfer	chr3A	294	295	WATDE0544	Mahndorfer	AG7	1920	-1940
Mahndorfer	chr3A	295	296	WATDE0544	Mahndorfer	AG7	1920	-1940
Mahndorfer	chr3A	296	297	WATDE0544	Mahndorfer	AG7	1920	-1940
Mahndorfer	chr3A	297	298	WATDE0544	Mahndorfer	AG7	1920	-1940
Mahndorfer	chr3A	298	299	WATDE0544	Mahndorfer	AG7	1920	-1940
Mahndorfer	chr3A	299	300	WATDE0544	Mahndorfer	AG7	1920	-1940
Mahndorfer	chr3A	300	301	WATDE0544	Mahndorfer	AG7	1920	-1940
Mahndorfer	chr3A	301	302	WATDE0544	Mahndorfer	AG7	1920	-1940
Mahndorfer	chr3A	302	303	WATDE0544	Mahndorfer	AG7	1920	-1940
Mahndorfer	chr3A	303	304	WATDE0544	Mahndorfer	AG7	1920	-1940
Mahndorfer	chr3A	304	305	WATDE0544	Mahndorfer	AG7	1920	-1940
Mahndorfer	chr3A	305	306	WATDE0544	Mahndorfer	AG7	1920	-1940
Mahndorfer	chr3A	306	307	WATDE0544	Mahndorfer	AG7	1920	-1940
Mahndorfer	chr3A	307	308	WATDE0544	Mahndorfer	AG7	1920	-1940
Mahndorfer	chr3A	308	309	WATDE0544	Mahndorfer	AG7	1920	-1940
Mahndorfer	chr3A	309	310	WATDE0544	Mahndorfer	AG7	1920	-1940
Mahndorfer	chr3A	310	311	WATDE0544	Mahndorfer	AG7	1920	-1940
Mahndorfer	chr3A	311	312	WATDE0544	Mahndorfer	AG7	1920	-1940
Mahndorfer	chr3A	312	313	WATDE0544	Mahndorfer	AG7	1920	-1940
Mahndorfer	chr3A	313	314	WATDE0544	Mahndorfer	AG7	1920	-1940
Mahndorfer	chr3A	314	315	WATDE0544	Mahndorfer	AG7	1920	-1940
Mahndorfer	chr3A	315	316	WATDE0544	Mahndorfer	AG7	1920	-1940
Mahndorfer	chr3A	316	317	WATDE0544	Mahndorfer	AG7	1920	-1940
Mahndorfer	chr3A	317	318	WATDE0544	Mahndorfer	AG7	1920	-1940
Mahndorfer	chr3A	318	319	WATDE0544	Mahndorfer	AG7	1920	-1940
Mahndorfer	chr3A	319	320	WATDE0544	Mahndorfer	AG7	1920	-1940
Mahndorfer	chr3A	320	321	WATDE0544	Mahndorfer	AG7	1920	-1940
Mahndorfer	chr3A	321	322	WATDE0544	Mahndorfer	AG7	1920	-1940
Mahndorfer	chr3A	322	323	WATDE0544	Mahndorfer	AG7	1920	-1940
Mahndorfer	chr3A	323	324	WATDE0544	Mahndorfer	AG7	1920	-1940
Mahndorfer	chr3A	324	325	WATDE0544	Mahndorfer	AG7	1920	-1940
Mahndorfer	chr3A	325	326	WATDE0544	Mahndorfer	AG7	1920	-1940
Mahndorfer	chr3A	326	327	WATDE0544	Mahndorfer	AG7	1920	-1940
Mahndorfer	chr3A	327	328	WATDE0544	Mahndorfer	AG7	1920	-1940
Mahndorfer	chr3A	328	329	WATDE0544	Mahndorfer	AG7	1920	-1940
Mahndorfer	chr3A	329	330	WATDE0544	Mahndorfer	AG7	1920	-1940
Mahndorfer	chr3A	330	331	WATDE0544	Mahndorfer	AG7	1920	-1940
Mahndorfer	chr3A	331	332	WATDE0544	Mahndorfer	AG7	1920	-1940
Mahndorfer	chr3A	332	333	WATDE0544	Mahndorfer	AG7	1920	-1940
Mahndorfer	chr3A	333	334	WATDE0544	Mahndorfer	AG7	1920	-1940
Mahndorfer	chr3A	334	335	WATDE0544	Mahndorfer	AG7	1920	-1940
Mahndorfer	chr3A	335	336	WATDE0544	Mahndorfer	AG7	1920	-1940
Mahndorfer	chr3A	336	337	WATDE0544	Mahndorfer	AG7	1920	-1940
Mahndorfer	chr3A	337	338	WATDE0544	Mahndorfer	AG7	1920	-1940
Mahndorfer	chr3A	338	339	WATDE0544	Mahndorfer	AG7	1920	-1940
Mahndorfer	chr3A	339	340	WATDE0544	Mahndorfer	AG7	1920	-1940
Mahndorfer	chr3A	340	341	WATDE0544	Mahndorfer	AG7	1920	-1940
Mahndorfer	chr3A	341	342	WATDE0544	Mahndorfer	AG7	1920	-1940
Mahndorfer	chr3A	342	343	WATDE0544	Mahndorfer	AG7	1920	-1940
Mahndorfer	chr3A	343	344	WATDE0544	Mahndorfer	AG7	1920	-1940
Mahndorfer	chr3A	344	345	WATDE0544	Mahndorfer	AG7	1920	-1940
Mahndorfer	chr3A	345	346	WATDE0544	Mahndorfer	AG7	1920	-1940
Mahndorfer	chr3A	346	347	WATDE0544	Mahndorfer	AG7	1920	-1940
Mahndorfer	chr3A	347	348	WATDE0544	Mahndorfer	AG7	1920	-1940
Mahndorfer	chr3A	348	349	WATDE0544	Mahndorfer	AG7	1920	-1940
Mahndorfer	chr3A	349	350	WATDE0544	Mahndorfer	AG7	1920	-1940
Mahndorfer	chr3A	350	351	WATDE0544	Mahndorfer	AG7	1920	-1940
Mahndorfer	chr3A	351	352	WATDE0544	Mahndorfer	AG7	1920	-1940
Mahndorfer	chr3A	352	353	WATDE0544	Mahndorfer	AG7	1920	-1940
Mahndorfer	chr3A	353	354	WATDE0544	Mahndorfer	AG7	1920	-1940
Mahndorfer	chr3A	354	355	WATDE0544	Mahndorfer	AG7	1920	-1940
Mahndorfer	chr3A	355	356	WATDE0544	Mahndorfer	AG7	1920	-1940
Mahndorfer	chr3A	356	357	WATDE0544	Mahndorfer	AG7	1920	-1940
Mahndorfer	chr3A	357	358	WATDE0544	Mahndorfer	AG7	1920	-1940
Mahndorfer	chr3A	358	359	WATDE0544	Mahndorfer	AG7	1920	-1940
Mahndorfer	chr3A	359	360	WATDE0544	Mahndorfer	AG7	1920	-1940
Mahndorfer	chr3A	360	361	WATDE0544	Mahndorfer	AG7	1920	-1940
Mahndorfer	chr3A	361	362	WATDE0544	Mahndorfer	AG7	1920	-1940
Mahndorfer	chr3A	362	363	WATDE0544	Mahndorfer	AG7	1920	-1940
Mahndorfer	chr3A	363	364	WATDE0544	Mahndorfer	AG7	1920	-1940
Mahndorfer	chr3A	364	365	WATDE0544	Mahndorfer	AG7	1920	-1940
Mahndorfer	chr3A	365	366	WATDE0544	Mahndorfer	AG7	1920	-1940
Mahndorfer	chr3A	366	367	WATDE0544	Mahndorfer	AG7	1920	-1940
Mahndorfer	chr3A	367	368	WATDE0544	Mahndorfer	AG7	1920	-1940
Mahndorfer	chr3A	368	369	WATDE0544	Mahndorfer	AG7	1920	-1940
Mahndorfer	chr3A	369	370	WATDE0544	Mahndorfer	AG7	1920	-1940
Mahndorfer	chr3A	370	371	WATDE0544	Mahndorfer	AG7	1920	-1940
Mahndorfer	chr3A	371	372	WATDE0544	Mahndorfer	AG7	1920	-1940
Mahndorfer	chr3A	372	373	WATDE0544	Mahndorfer	AG7	1920	-1940
Mahndorfer	chr3A	373	374	WATDE0544	Mahndorfer	AG7	1920	-1940
Mahndorfer	chr3A	374	375	WATDE0544	Mahndorfer	AG7	1920	-1940
Mahndorfer	chr3A	375	376	WATDE0544	Mahndorfer	AG7	1920	-1940
Mahndorfer	chr3A	376	377	WATDE0544	Mahndorfer	AG7	1920	-1940
Mahndorfer	chr3A	377	378	WATDE0544	Mahndorfer	AG7	1920	-1940
Mahndorfer	chr3A	378	379	WATDE0544	Mahndorfer	AG7	1920	-1940
Mahndorfer	chr3A	379	380	WATDE0544	Mahndorfer	AG7	1920	-1940
Mahndorfer	chr3A	380	381	WATDE0544	Mahndorfer	AG7	1920	-1940
Mahndorfer	chr3A	381	382	WATDE0544	Mahndorfer	AG7	1920	-1940
Mahndorfer	chr3A	382	383	WATDE0544	Mahndorfer	AG7	1920	-1940
Mahndorfer	chr3A	383	384	WATDE0544	Mahndorfer	AG7	1920	-1940
Mahndorfer	chr3A	384	385	WATDE0544	Mahndorfer	AG7	1920	-1940
Mahndorfer	chr3A	385	386	WATDE0544	Mahndorfer	AG7	1920	-1940
Mahndorfer	chr3A	386	387	WATDE0544	Mahndorfer	AG7	1920	-1940
Mahndorfer	chr3A	387	388	WATDE0544	Mahndorfer	AG7	1920	-1940
Mahndorfer	chr3A	388	389	WATDE0544	Mahndorfer	AG7	1920	-1940
Mahndorfer	chr3A	389	390	WATDE0544	Mahndorfer	AG7	1920	-1940
Mahndorfer	chr3A	390	391	WATDE0544	Mahndorfer	AG7	1920	-1940
Mahndorfer	chr3A	391	392	WATDE0544	Mahndorfer	AG7	1920	-1940
Mahndorfer	chr3A	392	393	WATDE0544	Mahndorfer	AG7	1920	-1940
Mahndorfer	chr3A	393	394	WATDE0544	Mahndorfer	AG7	1920	-1940
Mahndorfer	chr3A	394	395	WATDE0544	Mahndorfer	AG7	1920	-1940
Mahndorfer	chr3A	395	396	WATDE0544	Mahndorfer	AG7	1920	-1940
Mahndorfer	chr3A	396	397	WATDE0544	Mahndorfer	AG7	1920	-1940
Mahndorfer	chr3A	397	398	WATDE0544	Mahndorfer	AG7	1920	-1940
Mahndorfer	chr3A	398	399	WATDE0544	Mahndorfer	AG7	1920	-1940
Mahndorfer	chr3A	399	400	WATDE0544	Mahndorfer	AG7	1920	-1940
Mahndorfer	chr3A	400	401	WATDE0544	Mahndorfer	AG7	1920	-1940
Mahndorfer	chr3A	401	402	WATDE0544	Mahndorfer	AG7	1920	-1940
Mahndorfer	chr3A	402	403	WATDE0544	Mahndorfer	AG7	1920	-1940
Mahndorfer	chr3A	403	404	WATDE0544	Mahndorfer	AG7	1920	-1940
Mahndorfer	chr3A	404	405	WATDE0544	Mahndorfer	AG7	1920	-1940
Mahndorfer	chr3A	405	406	WATDE0544	Mahndorfer	AG7	1920	-1940
Mahndorfer	chr3A	406	407	WATDE0544	Mahndorfer	AG7	1920	-1940
Mahndorfer	chr3A	407	408	WATDE0544	Mahndorfer	AG7	1920	-1940
Mahndorfer	chr3A	408	409	WATDE0544	Mahndorfer	AG7	1920	-1940
Mahndorfer	chr3A	409	410	WATDE0544	Mahndorfer	AG7	1920	-1940
Mahndorfer	chr3A	410	411	WATDE0544	Mahndorfer	AG7	1920	-1940
Mahndorfer	chr3A	411	412	WATDE0544	Mahndorfer	AG7	1920	-1940
Mahndorfer	chr3A	412	413	WATDE0544	Mahndorfer	AG7	1920	-1940
Mahndorfer	chr3A	413	414	WATDE0544	Mahndorfer	AG7	1920	-1940
Mahndorfer	chr3A	414	415	WATDE0544	Mahndorfer	AG7	1920	-1940
Mahndorfer	chr3A	415	416	WATDE0544	Mahndorfer	AG7	1920	-1940
Mahndorfer	chr3A	416	417	WATDE0544	Mahndorfer	AG7	1920	-1940
Mahndorfer	chr3A	417	418	WATDE0544	Mahndorfer	AG7	1920	-1940
Mahndorfer	chr3A	418	419	WATDE0544	Mahndorfer	AG7	1920	-1940
Mahndorfer	chr3A	419	420	WATDE0544	Mahndorfer	AG7	1920	-1940
Mahndorfer	chr3A	420	421	WATDE0544	Mahndorfer	AG7	1920	-1940
Mahndorfer	chr3A	421	422	WATDE0544	Mahndorfer	AG7	1920	-1940
Mahndorfer	chr3A	422	423	WATDE0544	Mahndorfer	AG7	1920	-1940
Mahndorfer	chr3A	423	424	WATDE0544	Mahndorfer	AG7	1920	-1940
Mahndorfer	chr3A	424	425	WATDE0544	Mahndorfer	AG7	1920	-1940
Mahndorfer	chr3A	425	426	WATDE0544	Mahndorfer	AG7	1920	-1940
Mahndorfer	chr3A	426	427	WATDE0544	Mahndorfer	AG7	1920	-1940
Mahndorfer	chr3A	427	428	WATDE0544	Mahndorfer	AG7	1920	-1940
Mahndorfer	chr3A	428	429	WATDE0544	Mahndorfer	AG7	1920	-1940
Mahndorfer	chr3A	429	430	WATDE0544	Mahndorfer	AG7	1920	-1940
Mahndorfer	chr3A	430	431	WATDE0544	Mahndorfer	AG7	1920	-1940
Mahndorfer	chr3A	431	432	WATDE0544	Mahndorfer	AG7	1920	-1940
Mahndorfer	chr3A	432	433	WATDE0544	Mahndorfer	AG7	1920	-1940
Mahndorfer	chr3A	433	434	WATDE0544	Mahndorfer	AG7	1920	-1940
Mahndorfer	chr3A	434	435	WATDE0544	Mahndorfer	AG7	1920	-1940
Mahndorfer	chr3A	435	436	WATDE0544	Mahndorfer	AG7	1920	-1940
Mahndorfer	chr3A	436	437	WATDE0544	Mahndorfer	AG7	1920	-1940
Mahndorfer	chr3A	437	438	WATDE0544	Mahndorfer	AG7	1920	-1940
Mahndorfer	chr3A	438	439	WATDE0544	Mahndorfer	AG7	1920	-1940
Mahndorfer	chr3A	439	440	WATDE0544	Mahndorfer	AG7	1920	-1940
Mahndorfer	chr3A	440	441	WATDE0544	Mahndorfer	AG7	1920	-1940
Mahndorfer	chr3A	441	442	WATDE0544	Mahndorfer	AG7	1920	-1940
Mahndorfer	chr3A	442	443	WATDE0544	Mahndorfer	AG7	1920	-1940
Mahndorfer	chr3A	443	444	WATDE0544	Mahndorfer	AG7	1920	-1940
Mahndorfer	chr3A	444	445	WATDE0544	Mahndorfer	AG7	1920	-1940
Mahndorfer	chr3A	445	446	WATDE0544	Mahndorfer	AG7	1920	-1940
Mahndorfer	chr3A	446	447	WATDE0544	Mahndorfer	AG7	1920	-1940
Mahndorfer	chr3A	447	448	WATDE0544	Mahndorfer	AG7	1920	-1940
Mahndorfer	chr3A	448	449	WATDE0544	Mahndorfer	AG7	1920	-1940
Mahndorfer	chr3A	449	450	WATDE0544	Mahndorfer	AG7	1920	-1940
Mahndorfer	chr3A	450	451	WATDE0544	Mahndorfer	AG7	1920	-1940
Mahndorfer	chr3A	451	452	WATDE0544	Mahndorfer	AG7	1920	-1940
Mahndorfer	chr3A	452	453	WATDE0544	Mahndorfer	AG7	1920	-1940
Mahndorfer	chr3A	453	454	WATDE0544	Mahndorfer	AG7	1920	-1940
Mahndorfer	chr3A	454	455	WATDE0544	Mahndorfer	AG7	1920	-1940
Mahndorfer	chr3A	455	456	WATDE0544	Mahndorfer	AG7	1920	-1940
Mahndorfer	chr3A	456	457	WATDE0544	Mahndorfer	AG7	1920	-1940
Mahndorfer	chr3A	457	458	WATDE0544	Mahndorfer	AG7	1920	-1940
Mahndorfer	chr3A	458	459	WATDE0544	Mahndorfer	AG7	1920	-1940
Mahndorfer	chr3A	459	460	WATDE0544	Mahndorfer	AG7	1920	-1940
Mahndorfer	chr3A	460	461	WATDE0544	Mahndorfer	AG7	1920	-1940
Mahndorfer	chr3A	461	462	WATDE0544	Mahndorfer	AG7	1920	-1940
Mahndorfer	chr3A	462	463	WATDE0544	Mahndorfer	AG7	1920	-1940
Mahndorfer	chr3A	463	464	WATDE0544	Mahndorfer	AG7	1920	-1940
Mahndorfer	chr3A	464	465	WATDE0544	Mahndorfer	AG7	1920	-1940
Mahndorfer	chr3A	465	466	WATDE0544	Mahndorfer	AG7	1920	-1940
Mahndorfer	chr3A	466	467	WATDE0544	Mahndorfer	AG7	1920	-1940
Mahndorfer	chr3A	467	468	WATDE0544	Mahndorfer	AG7	1920	-1940
Mahndorfer	chr3A	468	469	WATDE0544	Mahndorfer	AG7	1920	-1940
Mahndorfer	chr3A	469	470	WATDE0544	Mahndorfer	AG7	1920	-1940
Mahndorfer	chr3A	470	471	WATDE0544	Mahndorfer	AG7	1920	-1940
Mahndorfer	chr3A	471	472	WATDE0544	Mahndorfer	AG7	1920	-1940
Mahndorfer	chr3A	472	473	WATDE0544	Mahndorfer	AG7	1920	-1940
Mahndorfer	chr3A	473	474	WATDE0544	Mahndorfer	AG7	1920	-1940
Mahndorfer	chr3A	474	475	WATDE0544	Mahndorfer	AG7	1920	-1940
Mahndorfer	chr3A	475	476	WATDE0544	Mahndorfer	AG7	1920	-1940
Mahndorfer	chr3A	476	477	WATDE0544	Mahndorfer	AG7	1920	-1940
Mahndorfer	chr3A	477	478	WATDE0544	Mahndorfer	AG7	1920	-1940
Mahndorfer	chr3A	478	479	WATDE0544	Mahndorfer	AG7	1920	-1940
Mahndorfer	chr3A	479	480	WATDE0544	Mahndorfer	AG7	1920	-1940
Mahndorfer	chr3A	480	481	WATDE0544	Mahndorfer	AG7	1920	-1940
Mahndorfer	chr3A	481	482	WATDE0544	Mahndorfer	AG7	1920	-1940
Mahndorfer	chr3A	482	483	WATDE0544	Mahndorfer	AG7	1920	-1940
Mahndorfer	chr3A	483	484	WATDE0544	Mahndorfer	AG7	1920	-1940
Mahndorfer	chr3A	484	485	WATDE0544	Mahndorfer	AG7	1920	-1940
Mahndorfer	chr3A	485	486	WATDE0544	Mahndorfer	AG7	1920	-1940
Mahndorfer	chr3A	486	487	WATDE0544	Mahndorfer	AG7	1920	-1940
Mahndorfer	chr3A	487	488	WATDE0544	Mahndorfer	AG7	1920	-1940
Mahndorfer	chr3A	488	489	WATDE0544	Mahndorfer	AG7	1920	-1940
Mahndorfer	chr3A	489	490	WATDE0544	Mahndorfer	AG7	1920	-1940
Mahndorfer	chr3A	490	491	WATDE0544	Mahndorfer	AG7	1920	-1940
Mahndorfer	chr3A	491	492	WATDE0544	Mahndorfer	AG7	1920	-1940
Mahndorfer	chr3A	492	493	WATDE0544	Mahndorfer	AG7	1920	-1940
Mahndorfer	chr3A	493	494	WATDE0544	Mahndorfer	AG7	1920	-1940
Mahndorfer	chr3A	494	495	WATDE0544	Mahndorfer	AG7	1920	-1940
Mahndorfer	chr3A	495	496	WATDE0544	Mahndorfer	AG7	1920	-1940
Mahndorfer	chr3A	496	497	WATDE0544	Mahndorfer	AG7	1920	-1940
Mahndorfer	chr3A	497	498	WATDE0544	Mahndorfer	AG7	1920	-1940
Mahndorfer	chr3A	498	499	WATDE0544	Mahndorfer	AG7	1920	-1940
Mahndorfer	chr3A	499	500	WATDE0544	Mahndorfer	AG7	1920	-1940
Mahndorfer	chr3A	500	501	WATDE0544	Mahndorfer	AG7	1920	-1940
Mahndorfer	chr3A	501	502	WATDE0544	Mahndorfer	AG7	1920	-1940
Mahndorfer	chr3A	502	503	WATDE0544	Mahndorfer	AG7	1920	-1940
Mahndorfer	chr3A	503	504	WATDE0544	Mahndorfer	AG7	1920	-1940
Mahndorfer	chr3A	504	505	WATDE0544	Mahndorfer	AG7	1920	-1940
Mahndorfer	chr3A	505	506	WATDE0544	Mahndorfer	AG7	1920	-1940
Mahndorfer	chr3A	506	507	WATDE0544	Mahndorfer	AG7	1920	-1940
Mahndorfer	chr3A	507	508	WATDE0544	Mahndorfer	AG7	1920	-1940
Mahndorfer	chr3A	508	509	WATDE0544	Mahndorfer	AG7	1920	-1940
Mahndorfer	chr3A	509	510	WATDE0544	Mahndorfer	AG7	1920	-1940
Mahndorfer	chr3A	510	511	WATDE0544	Mahndorfer	AG7	1920	-1940
Mahndorfer	chr3A	511	512	WATDE0544	Mahndorfer	AG7	1920	-1940
Mahndorfer	chr3A	512	513	WATDE0544	Mahndorfer	AG7	1920	-1940
Mahndorfer	chr3A	513	514	WATDE0544	Mahndorfer	AG7	1920	-1940
Mahndorfer	chr3A	514	515	WATDE0544	Mahndorfer	AG7	1920	-1940
Mahndorfer	chr3A	515	516	WATDE0544	Mahndorfer	AG7	1920	-1940
Mahndorfer	chr3A	516	517	WATDE0544	Mahndorfer	AG7	1920	-1940
Mahndorfer	chr3A	517	518	WATDE0544	Mahndorfer	AG7	1920	-1940
Mahndorfer	chr3A	518	519	WATDE0544	Mahndorfer	AG7	1920	-1940
Mahndorfer	chr3A	519	520	WATDE0544	Mahndorfer	AG7	1920	-1940
Mahndorfer	chr3A	520	521	WATDE0544	Mahndorfer	AG7	1920	-1940
Mahndorfer	chr3A	521	522	WATDE0544	Mahndorfer	AG7	1920	-1940
Mahndorfer	chr3A	522	523	WATDE0544	Mahndorfer	AG7	1920	-1940
Mahndorfer	chr3A	523	524	WATDE0544	Mahndorfer	AG7	1920	-1940
Mahndorfer	chr3A	524	525	WATDE0544	Mahndorfer	AG7	1920	-1940
Mahndorfer	chr3A	525	526	WATDE0544	Mahndorfer	AG7	1920	-1940
Mahndorfer	chr3A	526	527	WATDE0544	Mahndorfer	AG7	1920	-1940
Mahndorfer	chr3A	527	528	WATDE0544	Mahndorfer	AG7	1920	-1940
Mahndorfer	chr3A	528	529	WATDE0544	Mahndorfer	AG7	1920	-1940
Mahndorfer	chr3A	529	530	WATDE0544	Mahndorfer	AG7	1920	-1940
Mahndorfer	chr3A	530	531	WATDE0544	Mahndorfer	AG7	1920	-1940
Mahndorfer	chr3A	531	532	WATDE0544	Mahndorfer	AG7	1920	-1940
Mahndorfer	chr3A	532	533	WATDE0544	Mahndorfer	AG7	1920	-1940
Mahndorfer	chr3A	533	534	WATDE0544	Mahndorfer	AG7	1920	-1940
Mahndorfer	chr3A	534	535	WATDE0544	Mahndorfer	AG7	1920	-1940
Mahndorfer	chr3A	535	536	WATDE0544	Mahndorfer	AG7	1920	-1940
Mahndorfer	chr3A	536	537	WATDE0544	Mahndorfer	AG7	1920	-1940
Mahndorfer	chr3A	537	538	WATDE0544	Mahndorfer	AG7	1920	-1940
Mahndorfer	chr3A	538	539	WATDE0544	Mahndorfer	AG7	1920	-1940
Mahndorfer	chr3A	539	540	WATDE0544	Mahndorfer	AG7	1920	-1940
Mahndorfer	chr3A	540	541	WATDE0544	Mahndorfer	AG7	1920	-1940
Mahndorfer	chr3A	541	542	WATDE0544	Mahndorfer	AG7	1920	-1940
Mahndorfer	chr3A	542	543	WATDE0544	Mahndorfer	AG7	1920	-1940
Mahndorfer	chr3A	543	544	WATDE0544	Mahndorfer	AG7	1920	-1940
Mahndorfer	chr3A	544	545	WATDE0544	Mahndorfer	AG7	1920	-1940
Mahndorfer	chr3A	545	546	WATDE0544	Mahndorfer	AG7	1920	-1940
Mahndorfer	chr3A	546	547	WATDE0544	Mahndorfer	AG7	1920	-1940
Mahndorfer	chr3A	547	548	WATDE0544	Mahndorfer	AG7	1920	-1940
Mahndorfer	chr3A	548	549	WATDE0544	Mahndorfer	AG7	1920	-1940
Mahndorfer	chr3A	549	550	WATDE0544	Mahndorfer	AG7	1920	-1940
Mahndorfer	chr3A	550	551	WATDE0544	Mahndorfer	AG7	1920	-1940
Mahndorfer	chr3A	551	552	WATDE0544	Mahndorfer	AG7	1920	-1940
Mahndorfer	chr3A	552	553	WATDE0544	Mahndorfer	AG7	1920	-1940
Mahndorfer	chr3A	553	554	WATDE0544	Mahndorfer	AG7	1920	-1940
Mahndorfer	chr3A	554	555	WATDE0544	Mahndorfer	AG7	1920	-1940
Mahndorfer	chr3A	555	556	WATDE0544	Mahndorfer	AG7	1920	-1940
Mahndorfer	chr3A	556	557	WATDE0544	Mahndorfer	AG7	1920	-1940
Mahndorfer	chr3A	557	558	WATDE0544	Mahndorfer	AG7	1920	-1940
Mahndorfer	chr3A	558	559	WATDE0544	Mahndorfer	AG7	1920	-1940
Mahndorfer	chr3A	559	560	WATDE0544	Mahndorfer	AG7	1920	-1940
Mahndorfer	chr3A	560	561	WATDE0544	Mahndorfer	AG7	1920	-1940
Mahndorfer	chr3A	561	562	WATDE0544	Mahndorfer	AG7	1920	-1940
Mahndorfer	chr3A	562	563	WATDE0544	Mahndorfer	AG7	1920	-1940
Mahndorfer	chr3A	563	564	WATDE0544	Mahndorfer	AG7	1920	-1940
Mahndorfer	chr3A	564	565	WATDE0544	Mahndorfer	AG7	1920	-1940
Mahndorfer	chr3A	565	566	WATDE0544	Mahndorfer	AG7	1920	-1940
Mahndorfer	chr3A	566	567	WATDE0544	Mahndorfer	AG7	1920	-1940
Mahndorfer	chr3A	567	568	WATDE0544	Mahndorfer	AG7	1920	-1940
Mahndorfer	chr3A	568	569	WATDE0544	Mahndorfer	AG7	1920	-1940
Mahndorfer	chr3A	569	570	WATDE0544	Mahndorfer	AG7	1920	-1940
Mahndorfer	chr3A	570	571	WATDE0544	Mahndorfer	AG7	1920	-1940
Mahndorfer	chr3A	571	572	WATDE0544	Mahndorfer	AG7	1920	-1940
Mahndorfer	chr3A	572	573	WATDE0544	Mahndorfer	AG7	1920	-1940
Mahndorfer	chr3A	573	574	WATDE0544	Mahndorfer	AG7	1920	-1940
Mahndorfer	chr3A	574	575	WATDE0544	Mahndorfer	AG7	1920	-1940
Mahndorfer	chr3A	575	576	WATDE0544	Mahndorfer	AG7	1920	-1940
Mahndorfer	chr3A	576	577	WATDE0544	Mahndorfer	AG7	1920	-1940
Mahndorfer	chr3A	577	578	WATDE0544	Mahndorfer	AG7	1920	-1940
Mahndorfer	chr3A	578	579	WATDE0544	Mahndorfer	AG7	1920	-1940
Mahndorfer	chr3A	579	580	WATDE0544	Mahndorfer	AG7	1920	-1940
Mahndorfer	chr3A	580	581	WATDE0544	Mahndorfer	AG7	1920	-1940
Mahndorfer	chr3A	581	582	WATDE0544	Mahndorfer	AG7	1920	-1940
Mahndorfer	chr3A	582	583	WATDE0544	Mahndorfer	AG7	1920	-1940
Mahndorfer	chr3A	583	584	WATDE0544	Mahndorfer	AG7	1920	-1940
Mahndorfer	chr3A	584	585	WATDE0544	Mahndorfer	AG7	1920	-1940
Mahndorfer	chr3A	585	586	WATDE0544	Mahndorfer	AG7	1920	-1940
Mahndorfer	chr3A	586	587	WATDE0544	Mahndorfer	AG7	1920	-1940
Mahndorfer	chr3A	587	588	WATDE0544	Mahndorfer	AG7	1920	-1940
Mahndorfer	chr3A	588	589	WATDE0544	Mahndorfer	AG7	1920	-1940
Mahndorfer	chr3A	589	590	WATDE0544	Mahndorfer	AG7	1920	-1940
Mahndorfer	chr3A	590	591	WATDE0544	Mahndorfer	AG7	1920	-1940
Mahndorfer	chr3A	591	592	WATDE0544	Mahndorfer	AG7	1920	-1940
Mahndorfer	chr3A	592	593	WATDE0544	Mahndorfer	AG7	1920	-1940
Mahndorfer	chr3A	593	594	WATDE0544	Mahndorfer	AG7	1920	-1940
Mahndorfer	chr3A	594	595	WATDE0544	Mahndorfer	AG7	1920	-1940
Mahndorfer	chr3A	595	596	WATDE0544	Mahndorfer	AG7	1920	-1940
Mahndorfer	chr3A	596	597	WATDE0544	Mahndorfer	AG7	1920	-1940
Mahndorfer	chr3A	597	598	WATDE0365	Mahndorfer	AG2	1920	-1940
Mahndorfer	chr3A	598	599	WATDE0365	Mahndorfer	AG2	1920	-1940
Mahndorfer	chr3A	599	600	WATDE0365	Mahndorfer	AG2	1920	-1940
Mahndorfer	chr3A	600	601	WATDE0365	Mahndorfer	AG2	1920	-1940
Mahndorfer	chr3A	601	602	WATDE0365	Mahndorfer	AG2	1920	-1940
Mahndorfer	chr3A	602	603	WATDE0365	Mahndorfer	AG2	1920	-1940
Mahndorfer	chr3A	603	604	WATDE0365	Mahndorfer	AG2	1920	-1940
Mahndorfer	chr3A	604	605	WATDE0365	Mahndorfer	AG2	1920	-1940
Mahndorfer	chr3A	605	606	WATDE0365	Mahndorfer	AG2	1920	-1940
Mahndorfer	chr3A	606	607	WATDE0365	Mahndorfer	AG2	1920	-1940
Mahndorfer	chr3A	607	608	WATDE0365	Mahndorfer	AG2	1920	-1940
Mahndorfer	chr3A	608	609	WATDE0365	Mahndorfer	AG2	1920	-1940
Mahndorfer	chr3A	609	610	WATDE0365	Mahndorfer	AG2	1920	-1940
Mahndorfer	chr3A	610	611	WATDE0365	Mahndorfer	AG2	1920	-1940
Mahndorfer	chr3A	611	612	WATDE0365	Mahndorfer	AG2	1920	-1940
Mahndorfer	chr3A	612	613	WATDE0365	Mahndorfer	AG2	1920	-1940
Mahndorfer	chr3A	613	614	WATDE0365	Mahndorfer	AG2	1920	-1940
Mahndorfer	chr3A	614	615	WATDE0365	Mahndorfer	AG2	1920	-1940
Mahndorfer	chr3A	615	616	WATDE0365	Mahndorfer	AG2	1920	-1940
Mahndorfer	chr3A	616	617	WATDE0365	Mahndorfer	AG2	1920	-1940
Mahndorfer	chr3A	617	618	WATDE0365	Mahndorfer	AG2	1920	-1940
Mahndorfer	chr3A	618	619	WATDE0365	Mahndorfer	AG2	1920	-1940
Mahndorfer	chr3A	619	620	WATDE0365	Mahndorfer	AG2	1920	-1940
Mahndorfer	chr3A	620	621	WATDE0365	Mahndorfer	AG2	1920	-1940
Mahndorfer	chr3A	621	622	WATDE0365	Mahndorfer	AG2	1920	-1940
Mahndorfer	chr3A	622	623	WATDE0365	Mahndorfer	AG2	1920	-1940
[truncated: 251,351+ more rows]

## Sheet: Fig 1e
chromosome	start	end	block	Watkins specific	Shared	Modern enriched	Modern specific
chr1A	4241	208804	block0001	0.366667	0.6	0.0333333	0
chr1A	208832	1208827	block0002	0.272727	0.681818	0.0454545	0
chr1A	1209071	1239795	block0003	0.375	0.5	0.125	0
chr1A	1239945	1241963	block0004	0.416667	0.583333	0	0
chr1A	1242019	1298340	block0005	0.3125	0.625	0.0625	0
chr1A	1298492	1299389	block0006	0.538462	0.461538	0	0
chr1A	1299425	1300836	block0007	0.352941	0.647059	0	0
chr1A	1301177	1301196	block0008	0.25	0.75	0	0
chr1A	1301263	1301544	block0009	0.15	0.85	0	0
chr1A	1309243	1309526	block0010	0.0526316	0.947368	0	0
chr1A	1309537	1627411	block0011	0.352941	0.588235	0.0588235	0
chr1A	1627440	1627494	block0012	0.230769	0.769231	0	0
chr1A	1646377	1720682	block0013	0.153846	0.846154	0	0
chr1A	2527970	2527983	block0014	0	1	0	0
chr1A	2528021	2541185	block0015	0.157895	0.842105	0	0
chr1A	2541186	2544209	block0016	0.125	0.84375	0.03125	0
chr1A	2544502	2544517	block0017	0	1	0	0
chr1A	2544845	2996622	block0018	0.25	0.75	0	0
chr1A	2996946	2996960	block0019	0.333333	0.666667	0	0
chr1A	3001037	3013136	block0020	0.28	0.72	0	0
chr1A	3013370	3013874	block0021	0.111111	0.888889	0	0
chr1A	3016375	3016416	block0022	0.166667	0.777778	0.0555556	0
chr1A	3017627	3018477	block0023	0.142857	0.857143	0	0
chr1A	3021311	3082412	block0024	0.166667	0.833333	0	0
chr1A	3083084	3083099	block0025	0	1	0	0
chr1A	3083363	3083376	block0026	0.285714	0.714286	0	0
chr1A	3083383	3104943	block0027	0.285714	0.642857	0.0714286	0
chr1A	3107763	3112266	block0028	0.346154	0.615385	0.0384615	0
chr1A	3112288	3112828	block0029	0.390244	0.585366	0	0.0243902
chr1A	3112996	3113153	block0030	0.4375	0.5625	0	0
chr1A	3113162	3113319	block0031	0.222222	0.777778	0	0
chr1A	3116118	3116285	block0032	0.3125	0.6875	0	0
chr1A	3116426	3130115	block0033	0.375	0.625	0	0
chr1A	3130138	3393731	block0034	0.4	0.5	0.05	0.05
chr1A	3393732	3393791	block0035	0.333333	0.666667	0	0
chr1A	3393834	3393905	block0036	0.111111	0.888889	0	0
chr1A	3393925	3415979	block0037	0.388889	0.555556	0.0555556	0
chr1A	3416034	3416582	block0038	0.277778	0.722222	0	0
chr1A	3416680	3427403	block0039	0.3	0.65	0.05	0
chr1A	3427413	3430114	block0040	0.272727	0.727273	0	0
chr1A	3430133	3430377	block0041	0.375	0.625	0	0
chr1A	3430394	3432327	block0042	0.473684	0.526316	0	0
chr1A	3432375	3432745	block0043	0.6	0.4	0	0
chr1A	3432788	3433539	block0044	0.388889	0.611111	0	0
chr1A	3447570	3447624	block0045	0	1	0	0
chr1A	3448390	3448440	block0046	0.3	0.7	0	0
chr1A	3448442	3454388	block0047	0.40625	0.5625	0	0.03125
chr1A	3454426	3454545	block0048	0.368421	0.631579	0	0
chr1A	3456612	3466326	block0049	0.46875	0.46875	0.03125	0.03125
chr1A	3466526	3467485	block0050	0.296296	0.666667	0	0.037037
chr1A	3467607	3467882	block0051	0.34375	0.59375	0	0.0625
chr1A	3468038	3469377	block0052	0.26087	0.695652	0	0.0434783
chr1A	3469383	3469630	block0053	0.444444	0.555556	0	0
chr1A	3478085	3577808	block0054	0.384615	0.538462	0.0384615	0.0384615
chr1A	3577810	3577944	block0055	0.3125	0.6875	0	0
chr1A	3578588	3578647	block0056	0.125	0.875	0	0
chr1A	3578750	3581521	block0057	0.37037	0.555556	0	0.0740741
chr1A	3581540	3582383	block0058	0.266667	0.733333	0	0
chr1A	3582387	3582395	block0059	0.166667	0.833333	0	0
chr1A	3582428	3583943	block0060	0.454545	0.545455	0	0
chr1A	3652225	3654778	block0061	0.396226	0.566038	0.0377358	0
chr1A	3657441	3659018	block0062	0.26087	0.695652	0.0434783	0
chr1A	3675965	3679175	block0063	0.371795	0.628205	0	0
chr1A	3755013	3762098	block0064	0.323529	0.617647	0.0588235	0
chr1A	3762139	3781572	block0065	0.352941	0.588235	0.0588235	0
chr1A	3781729	3794877	block0066	0.352941	0.588235	0.0588235	0
chr1A	3794926	3977566	block0067	0.421053	0.473684	0.105263	0
chr1A	3977671	4021493	block0068	0.3125	0.625	0.0625	0
chr1A	4023206	4029198	block0069	0.30303	0.666667	0.030303	0
chr1A	4029295	4029892	block0070	0.375	0.59375	0.03125	0
chr1A	4029987	4030001	block0071	0	1	0	0
chr1A	4031487	4043706	block0072	0.415094	0.509434	0.0188679	0.0566038
chr1A	4044127	4044129	block0073	0.25	0.75	0	0
chr1A	4044660	4044670	block0074	0.0909091	0.818182	0	0.0909091
chr1A	4044693	4046056	block0075	0.333333	0.611111	0	0.0555556
chr1A	4046080	4046081	block0076	0	1	0	0
chr1A	4046284	4046313	block0077	0.25	0.75	0	0
chr1A	4046346	4046694	block0078	0.142857	0.857143	0	0
chr1A	4046843	4050948	block0079	0.214286	0.642857	0.0714286	0.0714286
chr1A	4050954	4051200	block0080	0.294118	0.705882	0	0
chr1A	4051222	4051227	block0081	0.375	0.625	0	0
chr1A	4051235	4064672	block0082	0.4375	0.5	0.0625	0
chr1A	4064769	4064932	block0083	0.230769	0.615385	0	0.153846
chr1A	4064956	4064977	block0084	0.166667	0.666667	0.166667	0
chr1A	4064992	4073651	block0085	0.380952	0.47619	0.047619	0.0952381
chr1A	4073729	4073858	block0086	0.454545	0.454545	0	0.0909091
chr1A	4073879	4234064	block0087	0.35	0.6	0.05	0
chr1A	4234152	4307632	block0088	0.142857	0.857143	0	0
chr1A	4307851	4347292	block0089	0.272727	0.681818	0.0454545	0
chr1A	4347737	4508268	block0090	0.277778	0.5	0.166667	0.0555556
chr1A	4508689	4520775	block0091	0.258065	0.612903	0.0645161	0.0645161
chr1A	4521252	4521323	block0092	0.333333	0.666667	0	0
chr1A	4523720	4555927	block0093	0.478261	0.478261	0.0434783	0
chr1A	4555969	5051747	block0094	0.363636	0.590909	0.0454545	0
chr1A	5052913	5052954	block0095	0.3	0.7	0	0
chr1A	5052971	5053203	block0096	0.40625	0.5625	0.03125	0
chr1A	5053234	5056219	block0097	0.296296	0.62963	0	0.0740741
chr1A	5056289	5096573	block0098	0.352941	0.647059	0	0
chr1A	5096577	5103483	block0099	0.375	0.5	0.125	0
chr1A	5123047	5123701	block0100	0.222222	0.555556	0	0.222222
chr1A	5133705	5174725	block0101	0.352941	0.647059	0	0
chr1A	5174783	5179939	block0102	0.348837	0.55814	0.0930233	0
chr1A	5187519	5187817	block0103	0.411765	0.588235	0	0
chr1A	5187823	5327007	block0104	0.294118	0.647059	0.0588235	0
chr1A	5327029	5327174	block0105	0.3125	0.6875	0	0
chr1A	5327190	5327308	block0106	0.285714	0.714286	0	0
chr1A	5327436	5469889	block0107	0.407407	0.555556	0.037037	0
chr1A	5469895	5469979	block0108	0.333333	0.666667	0	0
chr1A	5470000	5470023	block0109	0.125	0.875	0	0
chr1A	5470049	5472157	block0110	0.5	0.466667	0	0.0333333
chr1A	5472190	5497332	block0111	0.277778	0.722222	0	0
chr1A	5497336	5497436	block0112	0.555556	0.444444	0	0
chr1A	5497501	5497503	block0113	0	1	0	0
chr1A	5497541	5498133	block0114	0.136364	0.818182	0.0454545	0
chr1A	5995551	6000365	block0115	0.321429	0.660714	0	0.0178571
chr1A	6300633	6300785	block0116	0.105263	0.789474	0.105263	0
chr1A	6336005	6336386	block0117	0.35	0.65	0	0
chr1A	6336465	6342855	block0118	0.431579	0.494737	0.0421053	0.0315789
chr1A	6342857	6342980	block0119	0	0.857143	0	0.142857
chr1A	6343071	6345655	block0120	0.391304	0.565217	0.0434783	0
chr1A	6345753	6347548	block0121	0.234043	0.723404	0.0425532	0
chr1A	6347564	6394931	block0122	0.2	0.8	0	0
chr1A	6394964	6395579	block0123	0.190476	0.714286	0	0.0952381
chr1A	6395588	6397690	block0124	0.25	0.7	0.05	0
chr1A	6397700	6397724	block0125	0.1	0.9	0	0
chr1A	6397843	6398291	block0126	0.28	0.72	0	0
chr1A	6398382	6407485	block0127	0.181818	0.818182	0	0
chr1A	6407518	6407531	block0128	0.2	0.8	0	0
chr1A	6407533	6423202	block0129	0.117647	0.823529	0	0.0588235
chr1A	6423402	6429814	block0130	0.230769	0.615385	0	0.153846
chr1A	6429824	6429844	block0131	0	1	0	0
chr1A	6429858	6430826	block0132	0.4	0.6	0	0
chr1A	6430828	6430853	block0133	0	1	0	0
chr1A	6430923	6432521	block0134	0.166667	0.833333	0	0
chr1A	6432765	6440356	block0135	0.2	0.8	0	0
chr1A	6440358	6440703	block0136	0.3125	0.6875	0	0
chr1A	6440706	6440737	block0137	0.285714	0.714286	0	0
chr1A	6440751	6440758	block0138	0	1	0	0
chr1A	6440879	6446938	block0139	0.157895	0.842105	0	0
chr1A	6447028	6511171	block0140	0.192308	0.769231	0.0384615	0
chr1A	6511226	6511257	block0141	0.2	0.8	0	0
chr1A	6511435	6511472	block0142	0.166667	0.833333	0	0
chr1A	6511496	6511560	block0143	0	1	0	0
chr1A	6511604	6513759	block0144	0.35	0.65	0	0
chr1A	6513881	6513913	block0145	0	0.857143	0	0.142857
chr1A	6513934	6515505	block0146	0.266667	0.6	0	0.133333
chr1A	6515553	6518630	block0147	0.294118	0.705882	0	0
chr1A	6518658	6519546	block0148	0.25	0.75	0	0
chr1A	6519638	6534809	block0149	0.235294	0.764706	0	0
chr1A	6538597	6538684	block0150	0.3	0.7	0	0
chr1A	6538695	6546319	block0151	0.25	0.714286	0	0.0357143
chr1A	6546407	6546438	block0152	0	1	0	0
chr1A	6550893	6550946	block0153	0	1	0	0
chr1A	6551392	6551419	block0154	0.2	0.8	0	0
chr1A	6551428	6551430	block0155	0.25	0.75	0	0
chr1A	6552995	6562376	block0156	0.0952381	0.857143	0.047619	0
chr1A	6562393	6562808	block0157	0.277778	0.722222	0	0
chr1A	6562817	6564821	block0158	0.15	0.85	0	0
chr1A	6564907	6565076	block0159	0.3	0.6	0	0.1
chr1A	6565130	6565145	block0160	0.25	0.75	0	0
chr1A	6565180	6566114	block0161	0.30303	0.636364	0.0606061	0
chr1A	6566372	6640719	block0162	0.1	0.8	0.05	0.05
chr1A	6640831	6655857	block0163	0.16	0.8	0.04	0
chr1A	6655889	6656064	block0164	0.333333	0.666667	0	0
chr1A	6662996	6663049	block0165	0.277778	0.722222	0	0
chr1A	6667334	6791014	block0166	0.285714	0.714286	0	0
chr1A	6791053	6791344	block0167	0.125	0.875	0	0
chr1A	6791427	6791455	block0168	0.25	0.75	0	0
chr1A	6791532	6792037	block0169	0.222222	0.777778	0	0
chr1A	6792088	6792109	block0170	0.166667	0.666667	0	0.166667
chr1A	6792254	6793300	block0171	0.16	0.72	0.08	0.04
chr1A	6793314	6793317	block0172	0.25	0.75	0	0
chr1A	6793368	6881216	block0173	0.1875	0.8125	0	0
chr1A	6881244	6882035	block0174	0.178571	0.785714	0.0357143	0
chr1A	6882066	6883126	block0175	0.176471	0.764706	0	0.0588235
chr1A	6883210	7177467	block0176	0.176471	0.823529	0	0
chr1A	7177499	7182440	block0177	0.294118	0.647059	0	0.0588235
chr1A	7182526	7185740	block0178	0.366667	0.433333	0	0.2
chr1A	7185841	7186000	block0179	0.285714	0.571429	0	0.142857
chr1A	7186031	7186206	block0180	0.375	0.5	0	0.125
chr1A	7186303	7186339	block0181	0	1	0	0
chr1A	7186856	7186923	block0182	0.5	0.5	0	0
chr1A	7186964	7190825	block0183	0.277778	0.611111	0.0555556	0.0555556
chr1A	7190878	7190947	block0184	0.352941	0.647059	0	0
chr1A	7190956	7191583	block0185	0.157895	0.842105	0	0
chr1A	7192040	7192519	block0186	0.333333	0.5	0.0833333	0.0833333
chr1A	7192598	7196336	block0187	0.333333	0.611111	0.0555556	0
chr1A	7196338	7196396	block0188	0.285714	0.571429	0	0.142857
chr1A	7196437	7238213	block0189	0.294118	0.705882	0	0
chr1A	7238221	7273135	block0190	0.272727	0.681818	0.0454545	0
chr1A	7273138	7273140	block0191	0	1	0	0
chr1A	7273188	7277028	block0192	0.16	0.84	0	0
chr1A	7277040	7284719	block0193	0.235294	0.764706	0	0
chr1A	7284765	7284795	block0194	0.2	0.8	0	0
chr1A	7284801	7284810	block0195	0	1	0	0
chr1A	7284828	7284843	block0196	0	1	0	0
chr1A	7284857	7294784	block0197	0.428571	0.52381	0.047619	0
chr1A	7294810	7313172	block0198	0.210526	0.736842	0	0.0526316
chr1A	7313173	7313202	block0199	0.285714	0.714286	0	0
chr1A	7313448	7314090	block0200	0.272727	0.727273	0	0
chr1A	7314110	7315768	block0201	0.363636	0.545455	0.0454545	0.0454545
chr1A	7315869	7316026	block0202	0.176471	0.823529	0	0
chr1A	7316039	7329930	block0203	0.333333	0.666667	0	0
chr1A	7329975	7331433	block0204	0.357143	0.571429	0.0714286	0
chr1A	7331441	7339046	block0205	0.294118	0.588235	0.117647	0
chr1A	7339297	7340054	block0206	0.384615	0.538462	0	0.0769231
chr1A	7340072	7365404	block0207	0.333333	0.666667	0	0
chr1A	7365596	7365625	block0208	0.285714	0.571429	0	0.142857
chr1A	7365664	7366265	block0209	0.5	0.5	0	0
chr1A	7366280	7366392	block0210	0.421053	0.526316	0	0.0526316
chr1A	7366462	7369844	block0211	0.4375	0.5625	0	0
chr1A	7369923	7377480	block0212	0.458333	0.541667	0	0
chr1A	7377490	7377503	block0213	0.181818	0.454545	0	0.363636
chr1A	7377575	7379109	block0214	0.357143	0.571429	0.0714286	0
chr1A	7379298	7379309	block0215	0.166667	0.833333	0	0
chr1A	7379597	7379609	block0216	0.428571	0.571429	0	0
chr1A	7379727	7380070	block0217	0.391304	0.521739	0.0869565	0
chr1A	7380079	7380176	block0218	0.214286	0.571429	0.0714286	0.142857
chr1A	7380269	7380893	block0219	0.409091	0.5	0.0909091	0
chr1A	7381035	7385492	block0220	0.333333	0.541667	0.0833333	0.0416667
chr1A	7385893	7390621	block0221	0.363636	0.545455	0.0909091	0
chr1A	7391010	7392020	block0222	0.391304	0.521739	0.0869565	0
chr1A	7392156	7396924	block0223	0.44	0.56	0	0
chr1A	7397130	7397156	block0224	0.375	0.625	0	0
chr1A	7397562	7397594	block0225	0.555556	0.444444	0	0
chr1A	7397836	7398796	block0226	0.482759	0.517241	0	0
chr1A	7398848	7398879	block0227	0.285714	0.714286	0	0
chr1A	7398890	7399914	block0228	0.52381	0.428571	0.047619	0
chr1A	7400073	7402894	block0229	0.478261	0.478261	0	0.0434783
chr1A	7403231	7403500	block0230	0.4	0.5	0	0.1
chr1A	7403538	7405130	block0231	0.533333	0.466667	0	0
chr1A	7405316	7405320	block0232	0.2	0.8	0	0
chr1A	7405371	7405442	block0233	0.363636	0.636364	0	0
chr1A	7405879	7406395	block0234	0.4	0.6	0	0
chr1A	7406587	7416755	block0235	0.272727	0.727273	0	0
chr1A	7416817	7417314	block0236	0.619048	0.333333	0	0.047619
chr1A	7417349	7435407	block0237	0.413793	0.551724	0.0344828	0
chr1A	7435570	7439895	block0238	0.454545	0.454545	0.0909091	0
chr1A	7440145	7440215	block0239	0.375	0.625	0	0
chr1A	7440450	7440489	block0240	0.285714	0.571429	0	0.142857
chr1A	7440609	7440788	block0241	0.416667	0.583333	0	0
chr1A	7440809	7467243	block0242	0.37931	0.517241	0.0344828	0.0689655
chr1A	7467259	7480428	block0243	0.5	0.5	0	0
chr1A	7480585	7481563	block0244	0.578947	0.368421	0.0526316	0
chr1A	7481713	7483054	block0245	0.55	0.4	0	0.05
chr1A	7483240	7484028	block0246	0.533333	0.466667	0	0
chr1A	7484093	7484235	block0247	0.444444	0.444444	0	0.111111
chr1A	7484274	7485164	block0248	0.578947	0.263158	0.0526316	0.105263
chr1A	7485197	7487637	block0249	0.5	0.444444	0	0.0555556
chr1A	7487775	7490555	block0250	0.375	0.625	0	0
chr1A	7490723	7491118	block0251	0.6	0.4	0	0
chr1A	7491187	7494281	block0252	0.333333	0.62963	0	0.037037
chr1A	7494328	7494379	block0253	0.4	0.6	0	0
chr1A	7494420	7494525	block0254	0.5	0.5	0	0
chr1A	7494575	7498046	block0255	0.6	0.4	0	0
chr1A	7498206	7501391	block0256	0.478261	0.478261	0.0434783	0
chr1A	7501620	7502872	block0257	0.571429	0.428571	0	0
chr1A	7503014	7503267	block0258	0.454545	0.545455	0	0
chr1A	7503315	7520561	block0259	0.25	0.75	0	0
chr1A	7520572	7520575	block0260	0.166667	0.833333	0	0
chr1A	7520583	7521282	block0261	0.444444	0.444444	0	0.111111
chr1A	7521285	7521339	block0262	0.166667	0.833333	0	0
chr1A	7521407	7521408	block0263	0	0.833333	0	0.166667
chr1A	7521452	7521485	block0264	0	1	0	0
chr1A	7521511	7526126	block0265	0.5	0.5	0	0
chr1A	7526163	7526655	block0266	0.4375	0.5625	0	0
chr1A	7527126	7527353	block0267	0.285714	0.642857	0.0714286	0
chr1A	7527406	7528626	block0268	0.333333	0.47619	0.190476	0
chr1A	7529111	7531880	block0269	0.428571	0.47619	0.047619	0.047619
chr1A	7532090	7536590	block0270	0.333333	0.666667	0	0
chr1A	7536599	7537018	block0271	0.454545	0.545455	0	0
chr1A	7537023	7642346	block0272	0.25	0.75	0	0
chr1A	7642348	7643621	block0273	0.277778	0.722222	0	0
chr1A	7643639	7643643	block0274	0.166667	0.833333	0	0
chr1A	7643654	7647062	block0275	0.25	0.583333	0.166667	0
chr1A	7647113	7648117	block0276	0.375	0.5625	0.0625	0
chr1A	7648132	7648160	block0277	0.25	0.75	0	0
chr1A	7648198	7649436	block0278	0.411765	0.529412	0	0.0588235
chr1A	7649595	7649606	block0279	0.4	0.6	0	0
chr1A	7650075	7650306	block0280	0.222222	0.777778	0	0
chr1A	7650661	7651108	block0281	0.133333	0.8	0.0666667	0
chr1A	7651365	7651404	block0282	0.4	0.6	0	0
chr1A	7651440	7653139	block0283	0.125	0.875	0	0
chr1A	7653530	7653796	block0284	0.214286	0.714286	0.0714286	0
chr1A	7653870	7653873	block0285	0	1	0	0
chr1A	7653948	7654382	block0286	0.3125	0.5625	0.125	0
chr1A	7654440	7654590	block0287	0.363636	0.636364	0	0
chr1A	7654787	7654794	block0288	0.2	0.8	0	0
chr1A	7654795	7656099	block0289	0.333333	0.571429	0.047619	0.047619
chr1A	7656154	7656969	block0290	0.181818	0.818182	0	0
chr1A	7656979	7656986	block0291	0	0.666667	0	0.333333
chr1A	7657023	7657457	block0292	0.5	0.416667	0	0.0833333
chr1A	7657465	7657658	block0293	0.285714	0.714286	0	0
chr1A	7657663	7660694	block0294	0.181818	0.636364	0.0909091	0.0909091
chr1A	7660697	7660855	block0295	0	0.833333	0.166667	0
chr1A	7660894	7661603	block0296	0.0714286	0.642857	0.0714286	0.214286
chr1A	7661715	7663833	block0297	0.2	0.7	0.1	0
chr1A	7663913	7663994	block0298	0.166667	0.833333	0	0
chr1A	7664005	7664705	block0299	0.222222	0.666667	0.111111	0
chr1A	7664715	7664993	block0300	0.235294	0.764706	0	0
chr1A	7665082	7665089	block0301	0	0.8	0	0.2
chr1A	7665126	7665819	block0302	0.28125	0.59375	0	0.125
chr1A	7665848	7665999	block0303	0.266667	0.466667	0.0666667	0.2
chr1A	7666006	7666021	block0304	0	1	0	0
chr1A	7666032	7667723	block0305	0.357143	0.5	0.0714286	0.0714286
chr1A	7667759	7676886	block0306	0.2	0.7	0.05	0.05
chr1A	7676911	7696216	block0307	0.25	0.75	0	0
chr1A	7696262	7696274	block0308	0.428571	0.571429	0	0
chr1A	7696327	7696724	block0309	0.368421	0.631579	0	0
chr1A	7696752	7696875	block0310	0.176471	0.823529	0	0
chr1A	7697012	7773481	block0311	0.26087	0.73913	0	0
chr1A	7773497	7773889	block0312	0	0.909091	0.0909091	0
chr1A	7773914	7774085	block0313	0.0909091	0.818182	0.0909091	0
chr1A	7774157	7774191	block0314	0.166667	0.666667	0	0.166667
chr1A	7774204	7774915	block0315	0.1	0.75	0.05	0.1
chr1A	7774938	7774976	block0316	0	0.833333	0.166667	0
chr1A	7775045	7775104	block0317	0	1	0	0
chr1A	7775113	7777276	block0318	0	0.666667	0.111111	0.222222
chr1A	7777315	7777331	block0319	0.25	0.75	0	0
chr1A	7777740	7777749	block0320	0.2	0.8	0	0
chr1A	7777818	7778564	block0321	0.277778	0.5	0.222222	0
chr1A	7778778	7778851	block0322	0.142857	0.857143	0	0
chr1A	7779080	7779109	block0323	0	1	0	0
chr1A	7779156	7791803	block0324	0.178571	0.821429	0	0
chr1A	7791883	7792641	block0325	0.2	0.8	0	0
chr1A	7792905	7793109	block0326	0.285714	0.571429	0.142857	0
chr1A	7793297	7793337	block0327	0.25	0.75	0	0
chr1A	7793407	7795940	block0328	0.5	0.45	0.05	0
chr1A	7796195	7796265	block0329	0.428571	0.571429	0	0
chr1A	7796820	7797085	block0330	0.5	0.5	0	0
chr1A	7797342	7797434	block0331	0.444444	0.444444	0.111111	0
chr1A	7797479	7797590	block0332	0.4	0.5	0	0.1
chr1A	7797595	7799184	block0333	0.428571	0.464286	0.0714286	0.0357143
chr1A	7799481	7801972	block0334	0.25	0.7	0.05	0
chr1A	7802010	7802504	block0335	0.333333	0.466667	0.0666667	0.133333
chr1A	7802538	7802546	block0336	0.285714	0.428571	0	0.285714
chr1A	7802584	7803806	block0337	0.285714	0.571429	0.0714286	0.0714286
chr1A	7803866	7804022	block0338	0.277778	0.666667	0.0555556	0
chr1A	7804101	7804105	block0339	0	1	0	0
chr1A	7804190	7805027	block0340	0.266667	0.4	0.133333	0.2
chr1A	7805046	7806587	block0341	0.35	0.45	0.1	0.1
chr1A	7806600	7807468	block0342	0.388889	0.555556	0.0555556	0
chr1A	7807479	7807545	block0343	0.230769	0.769231	0	0
chr1A	7807695	7807798	block0344	0.2	0.8	0	0
chr1A	7807908	7810759	block0345	0.583333	0.416667	0	0
chr1A	7810900	7810923	block0346	0	0.75	0	0.25
chr1A	7810925	8041402	block0347	0.153846	0.846154	0	0
chr1A	8041426	8041448	block0348	0.25	0.75	0	0
chr1A	8041477	8046848	block0349	0.133333	0.866667	0	0
chr1A	8046869	8134309	block0350	0.3125	0.6875	0	0
chr1A	8134477	8141306	block0351	0.3	0.7	0	0
chr1A	8141501	8145635	block0352	0.5	0.444444	0.0555556	0
chr1A	8145678	8145735	block0353	0	1	0	0
chr1A	8145801	8149156	block0354	0.230769	0.615385	0.0769231	0.0769231
chr1A	8149185	8149236	block0355	0.142857	0.857143	0	0
chr1A	8149303	8149561	block0356	0.428571	0.571429	0	0
chr1A	8149616	8151128	block0357	0.333333	0.533333	0.0666667	0.0666667
chr1A	8151137	8151163	block0358	0.2	0.6	0	0.2
chr1A	8151168	8193064	block0359	0.315789	0.631579	0	0.0526316
chr1A	8193087	8193316	block0360	0.428571	0.571429	0	0
chr1A	8193345	8193427	block0361	0.166667	0.833333	0	0
chr1A	8207357	8207396	block0362	0.3	0.7	0	0
chr1A	8207473	8207484	block0363	0.166667	0.666667	0	0.166667
chr1A	8207973	8226150	block0364	0.444444	0.555556	0	0
chr1A	8226360	8247877	block0365	0.4	0.533333	0.0666667	0
chr1A	8248060	8248488	block0366	0.4	0.6	0	0
chr1A	8248537	8255712	block0367	0.466667	0.466667	0.0666667	0
chr1A	8255813	8255884	block0368	0.5	0.5	0	0
chr1A	8256171	8256199	block0369	0.25	0.75	0	0
chr1A	8256890	8257188	block0370	0.47619	0.52381	0	0
chr1A	8257257	8257542	block0371	0.645161	0.354839	0	0
chr1A	8257632	8258688	block0372	0.388889	0.5	0.111111	0
chr1A	8258768	8260693	block0373	0.52381	0.380952	0	0.0952381
chr1A	8260703	8264686	block0374	0.35	0.55	0.05	0.05
chr1A	8264793	8265717	block0375	0.333333	0.666667	0	0
chr1A	8265796	8265932	block0376	0.375	0.625	0	0
chr1A	8266067	8266527	block0377	0.4	0.466667	0	0.133333
chr1A	8266559	8266904	block0378	0.578947	0.421053	0	0
chr1A	8266922	8266971	block0379	0.142857	0.857143	0	0
chr1A	8266984	8268903	block0380	0.533333	0.466667	0	0
chr1A	8269019	8272164	block0381	0.444444	0.555556	0	0
chr1A	8272308	8272597	block0382	0.533333	0.466667	0	0
chr1A	8272692	8272708	block0383	0.2	0.8	0	0
chr1A	8273186	8274499	block0384	0.625	0.375	0	0
chr1A	8274610	8275650	block0385	0.571429	0.428571	0	0
chr1A	8276110	8277971	block0386	0.526316	0.473684	0	0
chr1A	8280013	8283206	block0387	0.5	0.5	0	0
chr1A	8283332	8283462	block0388	0.461538	0.538462	0	0
chr1A	8283570	8285715	block0389	0.344828	0.655172	0	0
chr1A	8285814	8286778	block0390	0.583333	0.416667	0	0
chr1A	8287156	8288480	block0391	0.588235	0.352941	0	0.0588235
chr1A	8288673	8288992	block0392	0.5	0.5	0	0
chr1A	8289339	8289389	block0393	0.25	0.75	0	0
chr1A	8289762	8291215	block0394	0.571429	0.428571	0	0
chr1A	8291493	8293029	block0395	0.578947	0.368421	0	0.0526316
chr1A	8293046	8293204	block0396	0.6	0.4	0	0
chr1A	8293209	8293228	block0397	0.555556	0.444444	0	0
chr1A	8293249	8293389	block0398	0.470588	0.529412	0	0
chr1A	8293393	8293410	block0399	0.428571	0.571429	0	0
chr1A	8293412	8293436	block0400	0.375	0.625	0	0
chr1A	8293439	8297219	block0401	0.533333	0.466667	0	0
chr1A	8297293	8305407	block0402	0.454545	0.545455	0	0
chr1A	8305426	8305843	block0403	0.421053	0.526316	0.0526316	0
chr1A	8305909	8307469	block0404	0.555556	0.407407	0.037037	0
chr1A	8307517	8307534	block0405	0.571429	0.428571	0	0
chr1A	8307548	8312201	block0406	0.454545	0.454545	0.0454545	0.0454545
chr1A	8312276	8313085	block0407	0.388889	0.333333	0	0.277778
chr1A	8313560	8315541	block0408	0.533333	0.4	0.0666667	0
chr1A	8315616	8315678	block0409	0.2	0.8	0	0
chr1A	8315814	8315840	block0410	0.125	0.875	0	0
chr1A	8316054	8316907	block0411	0.333333	0.571429	0.0952381	0
chr1A	8317008	8318069	block0412	0.15	0.8	0	0.05
chr1A	8318171	8321320	block0413	0.434783	0.478261	0.0434783	0.0434783
chr1A	8321508	8321634	block0414	0.6875	0.3125	0	0
chr1A	8321757	8321777	block0415	0.222222	0.666667	0.111111	0
chr1A	8321998	8322315	block0416	0.230769	0.769231	0	0
chr1A	8322384	8322409	block0417	0	1	0	0
chr1A	8322483	8322565	block0418	0	1	0	0
chr1A	8322580	8322677	block0419	0.25	0.75	0	0
chr1A	8323535	8323633	block0420	0.375	0.625	0	0
chr1A	8323644	8323846	block0421	0.0833333	0.833333	0	0.0833333
chr1A	8323866	8325026	block0422	0.227273	0.727273	0.0454545	0
chr1A	8325046	8325125	block0423	0.0769231	0.923077	0	0
chr1A	8325130	8325136	block0424	0	1	0	0
chr1A	8325141	8325194	block0425	0.272727	0.727273	0	0
chr1A	8325207	8325616	block0426	0.235294	0.764706	0	0
chr1A	8325742	8326575	block0427	0.411765	0.588235	0	0
chr1A	8326588	8326619	block0428	0.285714	0.571429	0	0.142857
chr1A	8326625	8333291	block0429	0.535714	0.321429	0.107143	0.0357143
chr1A	8333418	8338412	block0430	0.3125	0.5625	0.0625	0.0625
chr1A	8338415	8338970	block0431	0.375	0.625	0	0
chr1A	8339268	8349444	block0432	0.44	0.52	0	0.04
chr1A	8349490	8352245	block0433	0.382353	0.588235	0	0.0294118
chr1A	8353175	8362725	block0434	0.516129	0.419355	0	0.0645161
chr1A	8363305	8364344	block0435	0.37931	0.62069	0	0
chr1A	8365766	8366253	block0436	0.4375	0.5625	0	0
chr1A	8367970	8371002	block0437	0.411765	0.5	0	0.0882353
chr1A	8371034	8392697	block0438	0.380952	0.619048	0	0
chr1A	8392996	8393213	block0439	0.272727	0.727273	0	0
chr1A	8393288	8393352	block0440	0.333333	0.666667	0	0
chr1A	8393869	8394879	block0441	0.419355	0.548387	0	0.0322581
chr1A	8394916	8394953	block0442	0.166667	0.833333	0	0
chr1A	8395189	8396448	block0443	0.4375	0.53125	0	0.03125
chr1A	8396467	8396641	block0444	0.444444	0.555556	0	0
chr1A	8397119	8404964	block0445	0.25	0.75	0	0
chr1A	8404995	8424533	block0446	0.458333	0.458333	0.0416667	0.0416667
chr1A	8424538	8425349	block0447	0.388889	0.611111	0	0
chr1A	8425531	8425786	block0448	0.333333	0.666667	0	0
chr1A	8425807	8425842	block0449	0.285714	0.714286	0	0
chr1A	8426164	8428267	block0450	0.375	0.625	0	0
chr1A	8428518	8433200	block0451	0.409091	0.5	0.0454545	0.0454545
chr1A	8433310	8435499	block0452	0.371429	0.6	0	0.0285714
chr1A	8436762	8436963	block0453	0.0625	0.625	0.25	0.0625
chr1A	8437002	8484556	block0454	0.571429	0.408163	0.0204082	0
chr1A	8485293	8496775	block0455	0.487179	0.461538	0	0.0512821
chr1A	8500843	8501472	block0456	0.421053	0.578947	0	0
chr1A	8501681	8516235	block0457	0.357143	0.642857	0	0
chr1A	8516312	8520271	block0458	0.275	0.675	0.025	0.025
chr1A	8520346	8533999	block0459	0.509434	0.490566	0	0
chr1A	8535888	8539005	block0460	0.444444	0.527778	0	0.0277778
chr1A	8548817	8549218	block0461	0.4	0.6	0	0
chr1A	8549345	8549494	block0462	0.111111	0.777778	0	0.111111
chr1A	8549696	8551436	block0463	0.366667	0.533333	0.1	0
chr1A	8551489	8551556	block0464	0.2	0.8	0	0
chr1A	8551559	8551564	block0465	0.111111	0.888889	0	0
chr1A	8551952	8554392	block0466	0.333333	0.666667	0	0
chr1A	8554777	8556515	block0467	0.422222	0.577778	0	0
chr1A	8560025	8560164	block0468	0.391304	0.608696	0	0
chr1A	8560211	8569422	block0469	0.366667	0.633333	0	0
chr1A	8569503	8572691	block0470	0.323529	0.676471	0	0
chr1A	8572906	8572933	block0471	0.333333	0.666667	0	0
chr1A	8572967	8581202	block0472	0.333333	0.604167	0.0416667	0.0208333
chr1A	8581289	8581528	block0473	0.181818	0.818182	0	0
chr1A	8582105	8585699	block0474	0.409091	0.545455	0.0454545	0
chr1A	8585710	8599254	block0475	0.4	0.56	0.04	0
chr1A	8599294	8600425	block0476	0.32	0.64	0.04	0
chr1A	8600429	8628157	block0477	0.384615	0.615385	0	0
chr1A	8628167	8629106	block0478	0.185185	0.777778	0.037037	0
chr1A	8629109	8632371	block0479	0.1875	0.75	0.0625	0
chr1A	8632566	8632570	block0480	0.25	0.75	0	0
chr1A	8632624	8632828	block0481	0.294118	0.705882	0	0
chr1A	8632915	8632917	block0482	0	1	0	0
chr1A	8632918	8634037	block0483	0.478261	0.521739	0	0
chr1A	8634181	8634398	block0484	0.444444	0.555556	0	0
chr1A	8634490	8634516	block0485	0	1	0	0
chr1A	8634561	8635486	block0486	0.428571	0.535714	0	0.0357143
chr1A	8635487	8635517	block0487	0.2	0.8	0	0
chr1A	8635532	8636306	block0488	0.428571	0.52381	0.047619	0
chr1A	8636323	8639183	block0489	0.25	0.694444	0.0555556	0
chr1A	8639250	8639261	block0490	0	1	0	0
chr1A	8639391	8639546	block0491	0.375	0.625	0	0
chr1A	8639550	8640687	block0492	0.458333	0.5	0	0.0416667
chr1A	8640809	8649516	block0493	0.37037	0.592593	0.037037	0
chr1A	8649536	8659116	block0494	0.363636	0.545455	0.0454545	0.0454545
chr1A	8659909	8660233	block0495	0.272727	0.636364	0	0.0909091
chr1A	8660259	8660316	block0496	0.166667	0.833333	0	0
chr1A	8660393	8665377	block0497	0.526316	0.473684	0	0
chr1A	8665416	8666023	block0498	0.555556	0.444444	0	0
chr1A	8666055	8666059	block0499	0.25	0.75	0	0
chr1A	8666062	8666269	block0500	0.285714	0.714286	0	0
chr1A	8666282	8667866	block0501	0.333333	0.666667	0	0
chr1A	8667881	8668367	block0502	0.666667	0.333333	0	0
chr1A	8668416	8671388	block0503	0.4	0.533333	0.0666667	0
chr1A	8671419	8671754	block0504	0.384615	0.615385	0	0
chr1A	8671757	8676217	block0505	0.190476	0.809524	0	0
chr1A	8676477	8676808	block0506	0.466667	0.466667	0.0666667	0
chr1A	8676819	8677751	block0507	0.575	0.4	0.025	0
chr1A	8677833	8677845	block0508	0.111111	0.888889	0	0
chr1A	8677887	8679408	block0509	0.457143	0.4	0.0857143	0.0571429
chr1A	8679457	8680099	block0510	0.44	0.56	0	0
chr1A	8680114	8681464	block0511	0.52381	0.47619	0	0
chr1A	8681468	8685869	block0512	0.315789	0.578947	0.105263	0
chr1A	8685880	8686157	block0513	0.5	0.5	0	0
chr1A	8686177	8686447	block0514	0.3125	0.6875	0	0
chr1A	8686476	8686507	block0515	0.166667	0.833333	0	0
chr1A	8686655	8686662	block0516	0.5	0.5	0	0
chr1A	8686674	8687350	block0517	0.352941	0.588235	0	0.0588235
chr1A	8687374	8711306	block0518	0.352941	0.647059	0	0
chr1A	8711349	8711581	block0519	0.6	0.4	0	0
chr1A	8711694	8711702	block0520	0.2	0.8	0	0
chr1A	8711715	8711778	block0521	0.4	0.6	0	0
chr1A	8711833	8712923	block0522	0.478261	0.304348	0	0.217391
chr1A	8712956	8713084	block0523	0.4	0.6	0	0
chr1A	8713090	8714843	block0524	0.4	0.5	0.05	0.05
chr1A	8714847	8723116	block0525	0.526316	0.421053	0.0526316	0
chr1A	8723783	8724034	block0526	0.578947	0.421053	0	0
chr1A	8724047	8728390	block0527	0.454545	0.545455	0	0
chr1A	8728392	8728409	block0528	0.285714	0.714286	0	0
chr1A	8728410	8728412	block0529	0	1	0	0
chr1A	8728423	8728811	block0530	0.52381	0.428571	0.047619	0
chr1A	8728884	8730100	block0531	0.478261	0.478261	0	0.0434783
chr1A	8730150	8730549	block0532	0.466667	0.4	0	0.133333
chr1A	8730575	8730587	block0533	0	0.75	0	0.25
chr1A	8730662	8731075	block0534	0.318182	0.5	0.0909091	0.0909091
chr1A	8731076	8732440	block0535	0.2	0.733333	0.0666667	0
chr1A	8732447	8733227	block0536	0.4	0.55	0	0.05
chr1A	8733275	8734758	block0537	0.388889	0.555556	0	0.0555556
chr1A	8734845	8738271	block0538	0.4	0.533333	0.0666667	0
chr1A	8738332	8739643	block0539	0.4	0.533333	0	0.0666667
chr1A	8739645	8739682	block0540	0.363636	0.636364	0	0
chr1A	8739687	8740247	block0541	0.428571	0.571429	0	0
chr1A	8740258	8740277	block0542	0.692308	0.307692	0	0
chr1A	8740302	8743570	block0543	0.352941	0.647059	0	0
chr1A	8743696	8744955	block0544	0.380952	0.571429	0.047619	0
chr1A	8744972	8745435	block0545	0.461538	0.538462	0	0
chr1A	8745772	8747350	block0546	0.428571	0.571429	0	0
chr1A	8747362	8747420	block0547	0.75	0.25	0	0
chr1A	8749632	8749791	block0548	0.461538	0.538462	0	0
chr1A	8749810	8753754	block0549	0.461538	0.461538	0.0769231	0
chr1A	8753757	8753963	block0550	0.333333	0.666667	0	0
chr1A	8756108	8770717	block0551	0.333333	0.619048	0.047619	0
chr1A	8774569	8783476	block0552	0.25	0.6875	0	0.0625
chr1A	8783479	8783578	block0553	0.3	0.7	0	0
chr1A	8783641	8786360	block0554	0.4	0.533333	0.0666667	0
chr1A	8786367	8786444	block0555	0	1	0	0
chr1A	8786478	9087709	block0556	0.277778	0.722222	0	0
chr1A	9087716	9087733	block0557	0	1	0	0
chr1A	9087734	9088157	block0558	0.428571	0.285714	0	0.285714
chr1A	9088367	9103869	block0559	0.392857	0.571429	0.0357143	0
chr1A	9103899	9104121	block0560	0	1	0	0
chr1A	9104126	9104129	block0561	0	1	0	0
chr1A	9104309	9104548	block0562	0.222222	0.777778	0	0
chr1A	9104582	9109827	block0563	0.333333	0.52381	0.047619	0.0952381
chr1A	9109849	9109957	block0564	0.1875	0.75	0	0.0625
chr1A	9109958	9111655	block0565	0.238095	0.619048	0.0952381	0.047619
chr1A	9111800	9111836	block0566	0.125	0.75	0.125	0
chr1A	9111847	9113209	block0567	0.5	0.5	0	0
chr1A	9113232	9113878	block0568	0.315789	0.684211	0	0
chr1A	9113936	9113953	block0569	0.333333	0.666667	0	0
chr1A	9113976	9114187	block0570	0.257143	0.685714	0.0285714	0.0285714
chr1A	9114314	9114344	block0571	0.416667	0.583333	0	0
chr1A	9114370	9114947	block0572	0.363636	0.590909	0	0.0454545
chr1A	9115031	9115210	block0573	0.478261	0.478261	0.0434783	0
chr1A	9115248	9115973	block0574	0.470588	0.529412	0	0
chr1A	9115992	9116066	block0575	0.5	0.5	0	0
chr1A	9116068	9120170	block0576	0.37931	0.551724	0.0344828	0.0344828
chr1A	9120196	9120277	block0577	0.5	0.333333	0.166667	0
chr1A	9120278	9129456	block0578	0.3125	0.625	0.0625	0
chr1A	9129543	9132553	block0579	0.105263	0.894737	0	0
chr1A	9132557	9132558	block0580	0.25	0.75	0	0
chr1A	9132565	9132574	block0581	0.5	0.5	0	0
chr1A	9132608	9153462	block0582	0.315789	0.684211	0	0
chr1A	9153533	9153542	block0583	0.181818	0.818182	0	0
chr1A	9153557	9153568	block0584	0.222222	0.777778	0	0
chr1A	9154409	9154922	block0585	0	1	0	0
chr1A	9155038	9156108	block0586	0.142857	0.857143	0	0
chr1A	9156277	9156400	block0587	0.318182	0.681818	0	0
chr1A	9157464	9224560	block0588	0.238095	0.761905	0	0
chr1A	9224590	9224629	block0589	0.3	0.7	0	0
chr1A	9224654	9224918	block0590	0.181818	0.818182	0	0
chr1A	9225052	9225106	block0591	0.25	0.625	0.125	0
chr1A	9225123	9225566	block0592	0.294118	0.617647	0.0294118	0.0588235
chr1A	9225573	9225626	block0593	0.181818	0.818182	0	0
chr1A	9225629	9226476	block0594	0.2	0.8	0	0
chr1A	9226594	9226604	block0595	0.142857	0.857143	0	0
chr1A	9226607	9232473	block0596	0.2	0.8	0	0
chr1A	9232600	9232644	block0597	0.166667	0.833333	0	0
chr1A	9232645	9235950	block0598	0.2	0.666667	0	0.133333
chr1A	9235961	9236242	block0599	0.0909091	0.818182	0.0909091	0
chr1A	9236245	9255850	block0600	0.153846	0.769231	0	0.0769231
chr1A	9255865	9256051	block0601	0	1	0	0
chr1A	9256079	9256364	block0602	0.0909091	0.818182	0.0909091	0
chr1A	9352180	9352199	block0603	0.142857	0.857143	0	0
chr1A	9355006	9355474	block0604	0.45	0.45	0.025	0.075
chr1A	9355514	9355726	block0605	0.222222	0.777778	0	0
chr1A	9357211	9358820	block0606	0.363636	0.636364	0	0
chr1A	9359013	9359507	block0607	0.470588	0.470588	0.0294118	0.0294118
chr1A	9359719	9359775	block0608	0.111111	0.888889	0	0
chr1A	9363556	9364965	block0609	0.225	0.775	0	0
chr1A	9364974	9365025	block0610	0.411765	0.588235	0	0
chr1A	9365369	9365616	block0611	0.47619	0.52381	0	0
chr1A	9365621	9365676	block0612	0	0.857143	0	0.142857
chr1A	9365800	9366447	block0613	0.368421	0.578947	0.0526316	0
chr1A	9367048	9367425	block0614	0.230769	0.692308	0	0.0769231
chr1A	9367433	9367448	block0615	0.166667	0.833333	0	0
chr1A	9367481	9368092	block0616	0.363636	0.545455	0.0454545	0.0454545
chr1A	9368518	9368540	block0617	0.25	0.75	0	0
chr1A	9368639	9369392	block0618	0.294118	0.588235	0.117647	0
chr1A	9369397	9369502	block0619	0.166667	0.833333	0	0
chr1A	9369622	9369685	block0620	0.4	0.6	0	0
chr1A	9369808	9370289	block0621	0.0909091	0.727273	0.0909091	0.0909091
chr1A	9370331	9375673	block0622	0.392857	0.535714	0	0.0714286
chr1A	9375699	9375716	block0623	0	1	0	0
chr1A	9375778	9376121	block0624	0.318182	0.681818	0	0
chr1A	9378366	9378742	block0625	0.25	0.583333	0.0416667	0.125
chr1A	9378759	9467157	block0626	0.352941	0.647059	0	0
chr1A	9467168	9467437	block0627	0.375	0.5625	0	0.0625
chr1A	9467523	9468133	block0628	0.325	0.65	0.025	0
chr1A	9468135	9468536	block0629	0.363636	0.636364	0	0
chr1A	9468571	9468729	block0630	0.125	0.875	0	0
chr1A	9468797	9469094	block0631	0.375	0.625	0	0
chr1A	9469455	9474939	block0632	0.333333	0.666667	0	0
chr1A	9474943	9475030	block0633	0.352941	0.588235	0	0.0588235
chr1A	9480519	9543598	block0634	0.4	0.6	0	0
chr1A	9544265	9544330	block0635	0.142857	0.857143	0	0
chr1A	9545221	9545228	block0636	0.25	0.75	0	0
chr1A	9545247	9551007	block0637	0.361111	0.638889	0	0
chr1A	9555680	9555863	block0638	0.321429	0.678571	0	0
chr1A	9556764	9556826	block0639	0	1	0	0
chr1A	9558138	9559236	block0640	0.217391	0.782609	0	0
chr1A	9559406	9559641	block0641	0.266667	0.733333	0	0
chr1A	9559723	9561463	block0642	0.293103	0.689655	0.0172414	0
chr1A	9561504	9561803	block0643	0.333333	0.666667	0	0
chr1A	9562240	9564638	block0644	0.375	0.53125	0.03125	0.0625
chr1A	9564653	9564744	block0645	0.5	0.5	0	0
chr1A	9564782	9572402	block0646	0.285714	0.714286	0	0
chr1A	9572403	9572435	block0647	0.142857	0.857143	0	0
chr1A	9572459	9572470	block0648	0	1	0	0
chr1A	9572478	9573030	block0649	0.190476	0.714286	0	0.0952381
chr1A	9573071	9573194	block0650	0.285714	0.714286	0	0
chr1A	9573255	9573858	block0651	0.384615	0.615385	0	0
chr1A	9573862	9575527	block0652	0.333333	0.571429	0	0.0952381
chr1A	9575683	9582619	block0653	0.238095	0.714286	0	0.047619
chr1A	9582713	9582886	block0654	0	1	0	0
chr1A	9582910	9586769	block0655	0.315789	0.684211	0	0
chr1A	9586795	9587619	block0656	0.333333	0.611111	0.0555556	0
chr1A	9588310	9588675	block0657	0.222222	0.777778	0	0
chr1A	9588676	9588679	block0658	0.25	0.75	0	0
chr1A	9588825	9598043	block0659	0.35	0.65	0	0
chr1A	9599774	9600655	block0660	0.5	0.464286	0.0357143	0
chr1A	9600768	9600972	block0661	0.421053	0.473684	0	0.105263
chr1A	9610179	9638900	block0662	0.1875	0.8125	0	0
chr1A	9638908	9638937	block0663	0.190476	0.809524	0	0
chr1A	9640062	9641759	block0664	0.361702	0.595745	0.0425532	0
chr1A	9641793	9642516	block0665	0.24	0.76	0	0
chr1A	9642530	9646299	block0666	0.214286	0.75	0.0357143	0
chr1A	9646338	9646421	block0667	0.117647	0.823529	0.0588235	0
chr1A	9648061	9648829	block0668	0.0714286	0.928571	0	0
chr1A	9648863	9650207	block0669	0.181818	0.818182	0	0
chr1A	9650493	9650840	block0670	0.214286	0.785714	0	0
chr1A	9651046	9651072	block0671	0.285714	0.714286	0	0
chr1A	9651127	9651168	block0672	0	0.916667	0	0.0833333
chr1A	9651219	9651250	block0673	0	1	0	0
chr1A	9651257	9652844	block0674	0.257143	0.714286	0.0285714	0
chr1A	9653160	9769003	block0675	0.142857	0.857143	0	0
chr1A	9769007	9769047	block0676	0.428571	0.571429	0	0
chr1A	9769068	9771119	block0677	0.470588	0.529412	0	0
chr1A	9771154	9771234	block0678	0.333333	0.555556	0	0.111111
chr1A	9771238	9771345	block0679	0.333333	0.555556	0	0.111111
chr1A	9771356	9771564	block0680	0.285714	0.714286	0	0
chr1A	9771628	9774727	block0681	0.28	0.68	0.04	0
chr1A	9774783	9774997	block0682	0.3	0.7	0	0
chr1A	9775110	9775116	block0683	0	1	0	0
chr1A	9775139	9775254	block0684	0.3	0.7	0	0
chr1A	9775317	9783028	block0685	0.277778	0.611111	0	0.111111
chr1A	9783031	9783047	block0686	0.2	0.8	0	0
chr1A	9783051	9783064	block0687	0.142857	0.857143	0	0
chr1A	9783086	9787543	block0688	0.368421	0.631579	0	0
chr1A	9787574	9795959	block0689	0.333333	0.619048	0	0.047619
chr1A	9795979	9839645	block0690	0.294118	0.647059	0	0.0588235
chr1A	9839650	9839658	block0691	0.2	0.8	0	0
chr1A	9839660	9839682	block0692	0	1	0	0
chr1A	9839700	9839738	block0693	0.285714	0.642857	0.0714286	0
chr1A	9839764	9840261	block0694	0.368421	0.631579	0	0
chr1A	9840262	9840283	block0695	0	0.857143	0	0.142857
chr1A	9840292	9840589	block0696	0.454545	0.545455	0	0
chr1A	9840598	9840695	block0697	0.117647	0.823529	0.0588235	0
chr1A	9840701	9855313	block0698	0.294118	0.647059	0.0588235	0
chr1A	9856128	9856423	block0699	0.2	0.75	0.05	0
chr1A	9856451	9934966	block0700	0.380952	0.619048	0	0
chr1A	9934988	9935030	block0701	0.444444	0.555556	0	0
chr1A	9935207	9939684	block0702	0.333333	0.625	0.0416667	0
chr1A	9939730	9939815	block0703	0.235294	0.764706	0	0
chr1A	9939888	9940066	block0704	0.5	0.5	0	0
chr1A	9940100	9940129	block0705	0	0.857143	0	0.142857
chr1A	9940159	9940342	block0706	0.6	0.4	0	0
chr1A	9940426	9955314	block0707	0.315789	0.684211	0	0
chr1A	9956357	9956404	block0708	0.285714	0.714286	0	0
chr1A	9956464	9963464	block0709	0.285714	0.642857	0	0.0714286
chr1A	9963478	9963513	block0710	0.181818	0.818182	0	0
chr1A	9963522	9963527	block0711	0.2	0.8	0	0
chr1A	9963596	9964068	block0712	0.461538	0.461538	0.0769231	0
chr1A	9964129	9964217	block0713	0	1	0	0
chr1A	9964906	9964929	block0714	0.2	0.8	0	0
chr1A	9964930	9968545	block0715	0.15	0.85	0	0
chr1A	9968773	9968887	block0716	0.277778	0.666667	0	0.0555556
chr1A	9968911	9970087	block0717	0.388889	0.611111	0	0
chr1A	9970095	9971398	block0718	0.3	0.65	0	0.05
chr1A	9971401	9971732	block0719	0.384615	0.615385	0	0
chr1A	9971795	9972042	block0720	0.272727	0.727273	0	0
chr1A	9972049	9972154	block0721	0.222222	0.777778	0	0
chr1A	9972156	9972314	block0722	0.5	0.4375	0	0.0625
chr1A	9972322	9972361	block0723	0.3	0.7	0	0
chr1A	9972421	9975428	block0724	0.333333	0.666667	0	0
chr1A	9975437	9975457	block0725	0	1	0	0
chr1A	9975570	9976020	block0726	0.45	0.55	0	0
chr1A	9976072	9976120	block0727	0.391304	0.478261	0.0869565	0.0434783
chr1A	9976672	9976723	block0728	0.37037	0.592593	0.037037	0
chr1A	9976751	9977000	block0729	0.418182	0.527273	0.0545455	0
chr1A	9977009	9979402	block0730	0.24	0.72	0.04	0
chr1A	9979415	9979537	block0731	0.375	0.5	0	0.125
chr1A	9979629	9979839	block0732	0.0909091	0.909091	0	0
chr1A	9979957	9980486	block0733	0.277778	0.722222	0	0
chr1A	9980497	9982514	block0734	0.333333	0.666667	0	0
chr1A	9982527	9983160	block0735	0.228571	0.771429	0	0
chr1A	9983190	9987025	block0736	0.3	0.65	0	0.05
chr1A	9987072	10053277	block0737	0.294118	0.705882	0	0
chr1A	10053292	10055718	block0738	0.142857	0.75	0	0.107143
chr1A	10055775	10055784	block0739	0	0.75	0	0.25
chr1A	10055802	10055862	block0740	0	1	0	0
chr1A	10055968	10056366	block0741	0	1	0	0
chr1A	10056706	10056733	block0742	0.142857	0.714286	0	0.142857
chr1A	10056787	10057173	block0743	0.380952	0.428571	0.047619	0.142857
chr1A	10057196	10057211	block0744	0.2	0.8	0	0
chr1A	10057217	10057509	block0745	0.1	0.9	0	0
chr1A	10057513	10058627	block0746	0.125	0.875	0	0
chr1A	10058689	10058706	block0747	0.0833333	0.916667	0	0
chr1A	10058797	10059228	block0748	0.238095	0.714286	0	0.047619
chr1A	10059250	10061131	block0749	0.346154	0.538462	0	0.115385
chr1A	10061190	10061278	block0750	0.230769	0.615385	0	0.153846
chr1A	10061282	10061547	block0751	0.3	0.6	0.05	0.05
chr1A	10061581	10064555	block0752	0.26087	0.565217	0	0.173913
chr1A	10064571	10064971	block0753	0.380952	0.571429	0.047619	0
chr1A	10064997	10066400	block0754	0.304348	0.695652	0	0
chr1A	10066471	10066552	block0755	0.222222	0.666667	0	0.111111
chr1A	10066602	10066800	block0756	0.111111	0.777778	0	0.111111
chr1A	10067131	10067371	block0757	0.375	0.625	0	0
chr1A	10067446	10067512	block0758	0	0.833333	0	0.166667
chr1A	10067584	10068069	block0759	0.111111	0.444444	0.111111	0.333333
chr1A	10068090	10068237	block0760	0	1	0	0
chr1A	10068324	10069180	block0761	0.428571	0.5	0	0.0714286
chr1A	10069510	10070535	block0762	0.263158	0.526316	0.105263	0.105263
chr1A	10070621	10070797	block0763	0.25	0.75	0	0
chr1A	10070928	10072022	block0764	0.7	0.3	0	0
chr1A	10072104	10072350	block0765	0.380952	0.571429	0	0.047619
chr1A	10072386	10072488	block0766	0.222222	0.666667	0.111111	0
chr1A	10072551	10072674	block0767	0.454545	0.545455	0	0
chr1A	10072679	10072684	block0768	0.166667	0.833333	0	0
chr1A	10072691	10072908	block0769	0.45	0.55	0	0
chr1A	10072916	10072950	block0770	0.222222	0.777778	0	0
chr1A	10072958	10072962	block0771	0	0.8	0	0.2
chr1A	10072991	10073028	block0772	0.352941	0.647059	0	0
chr1A	10073048	10073136	block0773	0.307692	0.615385	0.0769231	0
chr1A	10073149	10073158	block0774	0.25	0.625	0.125	0
chr1A	10073160	10073261	block0775	0.5	0.409091	0.0909091	0
chr1A	10073264	10073309	block0776	0.384615	0.615385	0	0
chr1A	10073314	10073318	block0777	0	1	0	0
chr1A	10073364	10074276	block0778	0.1875	0.75	0.03125	0.03125
chr1A	10074413	10075069	block0779	0.4375	0.5625	0	0
chr1A	10075163	10076211	block0780	0.352941	0.529412	0	0.117647
chr1A	10076234	10076675	block0781	0.45	0.45	0.05	0.05
chr1A	10080072	10080102	block0782	0.142857	0.714286	0.142857	0
chr1A	10080130	10085906	block0783	0.409091	0.5	0	0.0909091
chr1A	10085995	10089913	block0784	0.444444	0.555556	0	0
chr1A	10089949	10092981	block0785	0.24	0.76	0	0
chr1A	10093076	10093097	block0786	0.428571	0.571429	0	0
chr1A	10093117	10093839	block0787	0.434783	0.565217	0	0
chr1A	10094822	10094832	block0788	0	1	0	0
chr1A	10094837	10095239	block0789	0.294118	0.705882	0	0
chr1A	10095358	10095519	block0790	0.272727	0.636364	0.0909091	0
chr1A	10095623	10108595	block0791	0.3	0.7	0	0
chr1A	10111323	10114153	block0792	0.327273	0.672727	0	0
chr1A	10114181	10116080	block0793	0.235294	0.764706	0	0
chr1A	10116648	10116893	block0794	0.166667	0.833333	0	0
chr1A	10117110	10117187	block0795	0	1	0	0
chr1A	10117211	10117421	block0796	0.1	0.9	0	0
chr1A	10117455	10118420	block0797	0.5	0.5	0	0
chr1A	10118442	10119972	block0798	0.5	0.45	0	0.05
chr1A	10120004	10120044	block0799	0.555556	0.444444	0	0
chr1A	10120058	10120076	block0800	0.5	0.5	0	0
chr1A	10120195	10120200	block0801	0.4	0.6	0	0
chr1A	10120228	10120750	block0802	0.642857	0.357143	0	0
chr1A	10120786	10122898	block0803	0.631579	0.368421	0	0
chr1A	10122900	10123152	block0804	0.315789	0.684211	0	0
chr1A	10123182	10124793	block0805	0.44	0.52	0.04	0
chr1A	10125081	10126046	block0806	0.615385	0.384615	0	0
chr1A	10126231	10126826	block0807	0.4375	0.5625	0	0
chr1A	10126879	10127856	block0808	0.5	0.5	0	0
chr1A	10128157	10132851	block0809	0.357143	0.571429	0.0357143	0.0357143
chr1A	10132856	10132871	block0810	0.333333	0.666667	0	0
chr1A	10132973	10133062	block0811	0.333333	0.666667	0	0
chr1A	10133114	10134168	block0812	0.473684	0.526316	0	0
chr1A	10134242	10138686	block0813	0.526316	0.473684	0	0
chr1A	10138709	10138714	block0814	0	1	0	0
chr1A	10138733	10139281	block0815	0.6	0.4	0	0
chr1A	10139343	10139535	block0816	0.538462	0.307692	0.0769231	0.0769231
chr1A	10139561	10141012	block0817	0.611111	0.388889	0	0
chr1A	10141085	10143515	block0818	0.466667	0.533333	0	0
chr1A	10143563	10143776	block0819	0.555556	0.444444	0	0
chr1A	10143807	10145249	block0820	0.25	0.75	0	0
chr1A	10145273	10145771	block0821	0.5	0.5	0	0
chr1A	10145893	10150488	block0822	0.321429	0.678571	0	0
chr1A	10150546	10150551	block0823	0.25	0.75	0	0
chr1A	10150563	10150588	block0824	0.4	0.6	0	0
chr1A	10150601	10159266	block0825	0.35	0.6	0	0.05
chr1A	10159371	10159431	block0826	0.2	0.8	0	0
chr1A	10159479	10159724	block0827	0.25	0.75	0	0
chr1A	10159836	10160539	block0828	0.461538	0.538462	0	0
chr1A	10160565	10160675	block0829	0.285714	0.714286	0	0
chr1A	10160944	10161025	block0830	0.416667	0.583333	0	0
chr1A	10161163	10161576	block0831	0.3125	0.6875	0	0
chr1A	10161589	10164576	block0832	0.391304	0.565217	0.0434783	0
chr1A	10164613	10165554	block0833	0.4375	0.5	0	0.0625
chr1A	10165579	10165624	block0834	0.166667	0.833333	0	0
chr1A	10165642	10167034	block0835	0.304348	0.695652	0	0
chr1A	10167039	10169197	block0836	0.333333	0.666667	0	0
chr1A	10169240	10213900	block0837	0.5	0.5	0	0
chr1A	10213918	10214033	block0838	0.1	0.7	0.1	0.1
chr1A	10214060	10225021	block0839	0.384615	0.615385	0	0
chr1A	10225023	10225138	block0840	0.2	0.8	0	0
chr1A	10225162	10242276	block0841	0.333333	0.666667	0	0
chr1A	10242342	10249059	block0842	0.4	0.6	0	0
chr1A	10249062	10469038	block0843	0.444444	0.555556	0	0
chr1A	10469086	10469097	block0844	0	1	0	0
chr1A	10469107	10473255	block0845	0.1	0.9	0	0
chr1A	10473417	10473913	block0846	0.227273	0.636364	0.0909091	0.0454545
chr1A	10473940	10495097	block0847	0.4375	0.5625	0	0
chr1A	10495267	10497365	block0848	0.181818	0.681818	0.0454545	0.0909091
chr1A	10497388	10497394	block0849	0	1	0	0
chr1A	10497546	10498039	block0850	0.285714	0.714286	0	0
chr1A	10498050	10713850	block0851	0.375	0.625	0	0
chr1A	10713892	10720172	block0852	0.470588	0.529412	0	0
chr1A	10720209	10742711	block0853	0.454545	0.545455	0	0
chr1A	10742783	10743917	block0854	0.291667	0.708333	0	0
chr1A	10744095	10744197	block0855	0.181818	0.545455	0.272727	0
chr1A	10744539	10749240	block0856	0.25	0.75	0	0
chr1A	10749512	10749513	block0857	0	1	0	0
chr1A	10749562	10752459	block0858	0.277778	0.638889	0.0833333	0
chr1A	10752468	10753091	block0859	0.357143	0.642857	0	0
chr1A	10753097	10801174	block0860	0.428571	0.571429	0	0
chr1A	10801182	10965584	block0861	0.35	0.65	0	0
chr1A	10965666	10965712	block0862	0.285714	0.714286	0	0
chr1A	10965723	10972400	block0863	0.444444	0.481481	0.0740741	0
chr1A	10972421	10972436	block0864	0	0.75	0.25	0
chr1A	10972438	11002455	block0865	0.272727	0.681818	0.0454545	0
chr1A	11004580	11383919	block0866	0.388889	0.555556	0.0555556	0
chr1A	11383927	11388187	block0867	0.2	0.666667	0.0666667	0.0666667
chr1A	11388247	11502032	block0868	0.347826	0.608696	0	0.0434783
chr1A	11528352	11530930	block0869	0.290323	0.709677	0	0
chr1A	11530968	11531734	block0870	0.25	0.75	0	0
chr1A	11531735	11552097	block0871	0.1875	0.8125	0	0
chr1A	11552101	11552988	block0872	0.333333	0.666667	0	0
chr1A	11552991	11556311	block0873	0.296296	0.62963	0.0740741	0
chr1A	11556316	11558484	block0874	0.26087	0.695652	0	0.0434783
chr1A	11558499	11558507	block0875	0.3	0.6	0.1	0
chr1A	11558634	11558655	block0876	0.2	0.8	0	0
chr1A	11558829	11559425	block0877	0.4	0.55	0	0.05
chr1A	11559507	11559528	block0878	0.25	0.75	0	0
chr1A	11559552	11559587	block0879	0.333333	0.666667	0	0
chr1A	11559802	11572445	block0880	0.25	0.625	0	0.125
chr1A	11572458	11572469	block0881	0	0.666667	0.333333	0
chr1A	11572479	11573204	block0882	0.444444	0.5	0	0.0555556
chr1A	11573258	11578197	block0883	0.190476	0.761905	0.047619	0
chr1A	11580073	11582716	block0884	0.26	0.68	0.02	0.04
chr1A	11583392	11583396	block0885	0	1	0	0
chr1A	11583458	11622907	block0886	0.24	0.6	0.04	0.12
chr1A	11623020	11633729	block0887	0.25	0.6	0.05	0.1
chr1A	11635000	11642978	block0888	0.2	0.7	0.1	0
chr1A	11643132	11644124	block0889	0.384615	0.615385	0	0
chr1A	11644208	11654306	block0890	0.333333	0.666667	0	0
chr1A	11654318	11655510	block0891	0.257143	0.542857	0.0857143	0.114286
chr1A	11655519	11655593	block0892	0	1	0	0
chr1A	11656041	11657663	block0893	0.272727	0.681818	0	0.0454545
chr1A	11657703	11658070	block0894	0.333333	0.666667	0	0
chr1A	11658098	11822555	block0895	0.45	0.5	0.05	0
chr1A	11822571	11872797	block0896	0.333333	0.571429	0.047619	0.047619
chr1A	11872873	11892342	block0897	0.275862	0.689655	0.0344828	0
chr1A	11892655	11896713	block0898	0.294118	0.470588	0.0588235	0.176471
chr1A	11896912	11944887	block0899	0.333333	0.666667	0	0
chr1A	11944904	11944986	block0900	0.307692	0.576923	0.0769231	0.0384615
chr1A	11945093	11945229	block0901	0.222222	0.5	0.277778	0
chr1A	11945287	11949593	block0902	0.3125	0.5625	0.0625	0.0625
chr1A	11949664	11949839	block0903	0.333333	0.666667	0	0
chr1A	11949890	11949891	block0904	0	1	0	0
chr1A	11949943	11950302	block0905	0.333333	0.666667	0	0
chr1A	11950354	11950414	block0906	0.166667	0.833333	0	0
chr1A	11950587	12087128	block0907	0.352941	0.588235	0	0.0588235
chr1A	12087169	12089211	block0908	0.277778	0.611111	0.0555556	0.0555556
chr1A	12089366	12091793	block0909	0.307692	0.538462	0.153846	0
chr1A	12092837	12095972	block0910	0.15	0.75	0.05	0.05
chr1A	12095999	12096000	block0911	0	1	0	0
chr1A	12096006	12096133	block0912	0.25	0.75	0	0
chr1A	12096154	12096623	block0913	0.272727	0.545455	0.181818	0
chr1A	12097063	12097952	block0914	0.103448	0.793103	0.0689655	0.0344828
chr1A	12097953	12100727	block0915	0.230769	0.615385	0.0769231	0.0769231
chr1A	12101107	12101851	block0916	0.153846	0.692308	0.153846	0
chr1A	12102346	12103869	block0917	0.258065	0.580645	0.0967742	0.0645161
chr1A	12104018	12104090	block0918	0.375	0.625	0	0
chr1A	12104092	12104330	block0919	0.333333	0.555556	0.111111	0
chr1A	12104348	12104747	block0920	0.25	0.5	0.1	0.15
chr1A	12104860	12105100	block0921	0.133333	0.533333	0.133333	0.2
chr1A	12105540	12105596	block0922	0.166667	0.833333	0	0
chr1A	12105649	12107780	block0923	0.384615	0.615385	0	0
chr1A	12108630	12108663	block0924	0.25	0.75	0	0
chr1A	12108826	12108929	block0925	0.266667	0.733333	0	0
chr1A	12109830	12111221	block0926	0.125	0.833333	0	0.0416667
chr1A	12111229	12111475	block0927	0.1	0.9	0	0
chr1A	12111511	12111631	block0928	0.333333	0.666667	0	0
chr1A	12116181	12116187	block0929	0	1	0	0
chr1A	12116197	12117494	block0930	0.2	0.8	0	0
chr1A	12117505	12117516	block0931	0	1	0	0
chr1A	12117528	12117608	block0932	0.375	0.625	0	0
chr1A	12117672	12118050	block0933	0.428571	0.571429	0	0
chr1A	12118151	12120133	block0934	0.157895	0.789474	0.0526316	0
chr1A	12120160	12121076	block0935	0.35	0.65	0	0
chr1A	12121079	12124560	block0936	0.315789	0.631579	0.0526316	0
chr1A	12124586	12124745	block0937	0.166667	0.833333	0	0
chr1A	12124768	12124964	block0938	0.421053	0.526316	0	0.0526316
chr1A	12124968	12124979	block0939	0.125	0.875	0	0
chr1A	12124984	12125048	block0940	0.285714	0.714286	0	0
chr1A	12125062	12125190	block0941	0.352941	0.647059	0	0
chr1A	12125197	12125232	block0942	0.363636	0.636364	0	0
chr1A	12125364	12126283	block0943	0.30303	0.606061	0.0606061	0.030303
chr1A	12126338	12128081	block0944	0.461538	0.384615	0.153846	0
chr1A	12128418	12135484	block0945	0.454545	0.5	0.0454545	0
chr1A	12135525	12138269	block0946	0.352941	0.470588	0.0588235	0.117647
chr1A	12138366	12138464	block0947	0.363636	0.454545	0.0909091	0.0909091
chr1A	12138473	12138966	block0948	0.230769	0.615385	0.153846	0
chr1A	12138969	12138999	block0949	0	1	0	0
chr1A	12139040	12139235	block0950	0.333333	0.555556	0	0.111111
chr1A	12139267	12141059	block0951	0.533333	0.466667	0	0
chr1A	12141075	12144804	block0952	0.5	0.466667	0.0333333	0
chr1A	12144809	12147994	block0953	0.277778	0.555556	0	0.166667
chr1A	12148026	12160591	block0954	0.272727	0.575758	0.0909091	0.0606061
chr1A	12161266	12162331	block0955	0.2	0.64	0.12	0.04
chr1A	12162332	12162346	block0956	0.125	0.75	0.125	0
chr1A	12162511	12162609	block0957	0.3	0.7	0	0
chr1A	12162626	12171866	block0958	0.235294	0.705882	0.0588235	0
chr1A	12171877	12171949	block0959	0.2	0.8	0	0
chr1A	12171953	12173504	block0960	0.222222	0.722222	0	0.0555556
chr1A	12173533	12193697	block0961	0.315789	0.684211	0	0
chr1A	12194583	12194587	block0962	0	1	0	0
chr1A	12194747	12196461	block0963	0.259259	0.703704	0	0.037037
chr1A	12196730	12215849	block0964	0.117647	0.882353	0	0
chr1A	12219205	12248696	block0965	0.157895	0.842105	0	0
chr1A	12249323	12261063	block0966	0.153846	0.846154	0	0
chr1A	12261076	12261276	block0967	0.357143	0.642857	0	0
chr1A	12261284	12262091	block0968	0.142857	0.857143	0	0
chr1A	12262293	12262930	block0969	0.294118	0.705882	0	0
chr1A	12262997	12304580	block0970	0.307692	0.692308	0	0
chr1A	12304604	12304792	block0971	0.666667	0.333333	0	0
chr1A	12305182	12306901	block0972	0.473684	0.473684	0	0.0526316
chr1A	12307057	12307062	block0973	0	1	0	0
chr1A	12307097	12307323	block0974	0.576923	0.423077	0	0
chr1A	12308108	12311665	block0975	0.285714	0.619048	0.0952381	0
chr1A	12311723	12312411	block0976	0.222222	0.777778	0	0
chr1A	12312431	12312506	block0977	0	1	0	0
chr1A	12312517	12312691	block0978	0.357143	0.642857	0	0
chr1A	12312711	12361126	block0979	0.272727	0.727273	0	0
chr1A	12361149	12361774	block0980	0.230769	0.692308	0.0769231	0
chr1A	12361836	12361956	block0981	0.0833333	0.666667	0.25	0
chr1A	12361958	12362872	block0982	0.416667	0.583333	0	0
chr1A	12362875	12363536	block0983	0.4	0.533333	0.0666667	0
chr1A	12363586	12371910	block0984	0.409091	0.409091	0.136364	0.0454545
chr1A	12371950	12372657	block0985	0.25	0.666667	0.0833333	0
chr1A	12372745	12374826	block0986	0.333333	0.666667	0	0
chr1A	12374833	12374867	block0987	0	1	0	0
chr1A	12374885	12400587	block0988	0.166667	0.75	0	0.0833333
chr1A	12400636	12519116	block0989	0.3125	0.625	0.0625	0
chr1A	12519339	12519405	block0990	0	1	0	0
chr1A	12519432	12581722	block0991	0.392857	0.5	0.0357143	0.0714286
chr1A	12582716	12583356	block0992	0.142857	0.785714	0	0.0714286
chr1A	12584000	12584148	block0993	0.142857	0.857143	0	0
chr1A	12584334	12600951	block0994	0.358974	0.564103	0.0512821	0.025641
chr1A	12602028	12602143	block0995	0.4	0.6	0	0
chr1A	12602207	12660130	block0996	0.357143	0.642857	0	0
chr1A	12664500	12689014	block0997	0.272727	0.636364	0.0606061	0.030303
chr1A	12689142	12689152	block0998	0.166667	0.833333	0	0
chr1A	12689469	12691471	block0999	0.488372	0.488372	0.0232558	0
chr1A	12692112	12692332	block1000	0.227273	0.772727	0	0
chr1A	12694511	12697685	block1001	0.315789	0.596491	0.0701754	0.0175439
chr1A	12697707	12697784	block1002	0	1	0	0
chr1A	12698069	12698331	block1003	0	1	0	0
chr1A	12698559	12698567	block1004	0	1	0	0
chr1A	12698576	12732712	block1005	0.233333	0.7	0.0333333	0.0333333
chr1A	12732761	12732886	block1006	0.230769	0.769231	0	0
chr1A	12733516	12740216	block1007	0.428571	0.5	0.0714286	0
chr1A	12740245	12764190	block1008	0.307692	0.692308	0	0
chr1A	12764217	12766190	block1009	0.272727	0.545455	0.0909091	0.0909091
chr1A	12766203	12814576	block1010	0.357143	0.642857	0	0
chr1A	12814591	12817207	block1011	0.166667	0.833333	0	0
chr1A	12817244	12836302	block1012	0.185185	0.777778	0.037037	0
chr1A	12836400	12837587	block1013	0.318182	0.636364	0.0454545	0
chr1A	12837593	12837613	block1014	0	1	0	0
chr1A	12837744	12914335	block1015	0.222222	0.722222	0.0555556	0
chr1A	12914382	12914774	block1016	0.416667	0.5	0	0.0833333
chr1A	12914779	13083661	block1017	0.294118	0.705882	0	0
chr1A	13083786	13086180	block1018	0.416667	0.583333	0	0
chr1A	13087148	13091829	block1019	0.2	0.733333	0.0666667	0
chr1A	13091835	13191432	block1020	0.230769	0.769231	0	0
chr1A	13191437	13193188	block1021	0.272727	0.727273	0	0
chr1A	13193200	13237684	block1022	0.352941	0.647059	0	0
chr1A	13237706	13269024	block1023	0.307692	0.692308	0	0
chr1A	13269055	13269798	block1024	0.277778	0.722222	0	0
chr1A	13269802	13270191	block1025	0.0909091	0.909091	0	0
chr1A	13270194	13375536	block1026	0.25	0.708333	0	0.0416667
chr1A	13376289	13418448	block1027	0.222222	0.722222	0.0555556	0
chr1A	13418456	13419816	block1028	0.209677	0.66129	0.112903	0.016129
chr1A	13570448	13615737	block1029	0.272727	0.681818	0	0.0454545
chr1A	13644185	13660942	block1030	0.178571	0.714286	0.0714286	0.0357143
chr1A	13660964	13660979	block1031	0.0909091	0.636364	0.0909091	0.181818
chr1A	13661022	13677068	block1032	0.326531	0.612245	0	0.0612245
chr1A	13677127	13677145	block1033	0.25	0.625	0	0.125
chr1A	13677166	13677188	block1034	0.285714	0.714286	0	0
chr1A	13677271	13719249	block1035	0.409091	0.545455	0.0454545	0
chr1A	13719504	13719540	block1036	0.142857	0.857143	0	0
chr1A	13719567	13719745	block1037	0.121212	0.727273	0.0909091	0.0606061
chr1A	13719747	13719836	block1038	0.0909091	0.636364	0	0.272727
chr1A	13719903	13719982	block1039	0.133333	0.866667	0	0
chr1A	13719983	13719987	block1040	0	1	0	0
chr1A	13720025	13739882	block1041	0.318182	0.681818	0	0
chr1A	13739945	13740403	block1042	0.216216	0.756757	0	0.027027
chr1A	13740517	13740613	block1043	0.4	0.6	0	0
chr1A	13740654	13740694	block1044	0	1	0	0
chr1A	13740695	13756002	block1045	0.190476	0.809524	0	0
chr1A	13756041	13757130	block1046	0.321429	0.535714	0.0357143	0.107143
chr1A	13757175	13760332	block1047	0.157895	0.736842	0.105263	0
chr1A	13760350	13760352	block1048	0	1	0	0
chr1A	13760353	13760952	block1049	0.285714	0.714286	0	0
chr1A	13760964	13761000	block1050	0.1	0.9	0	0
chr1A	13761015	13761033	block1051	0	1	0	0
chr1A	13761039	13761186	block1052	0.230769	0.692308	0.0769231	0
chr1A	13761201	13761247	block1053	0	1	0	0
chr1A	13761292	13761357	block1054	0.333333	0.666667	0	0
chr1A	13761366	13762768	block1055	0.217391	0.695652	0	0.0869565
chr1A	13763020	13763119	block1056	0.142857	0.857143	0	0
chr1A	13763161	13763336	block1057	0.1	0.9	0	0
chr1A	13763420	13768012	block1058	0.190476	0.619048	0	0.190476
chr1A	13768014	13768835	block1059	0.3	0.7	0	0
chr1A	13768908	13771379	block1060	0.117647	0.823529	0.0588235	0
chr1A	13771491	13771583	block1061	0.25	0.625	0	0.125
chr1A	13771672	13776213	block1062	0.166667	0.722222	0.0555556	0.0555556
chr1A	13776219	13776272	block1063	0	1	0	0
chr1A	13776294	13781498	block1064	0.4	0.6	0	0
chr1A	13781519	13781554	block1065	0	1	0	0
chr1A	13781591	13781931	block1066	0.153846	0.692308	0	0.153846
chr1A	13781941	13787611	block1067	0.28	0.64	0.04	0.04
chr1A	13787916	13788336	block1068	0.153846	0.846154	0	0
chr1A	13788361	13797674	block1069	0.413793	0.586207	0	0
chr1A	13797756	13798502	block1070	0.2	0.8	0	0
chr1A	13798529	13798534	block1071	0.285714	0.714286	0	0
chr1A	13798729	13800098	block1072	0.173913	0.826087	0	0
chr1A	13800113	13829065	block1073	0.409091	0.590909	0	0
chr1A	13829068	13831181	block1074	0.128205	0.871795	0	0
chr1A	13831562	13832411	block1075	0.3	0.7	0	0
chr1A	13832563	13832574	block1076	0.333333	0.666667	0	0
chr1A	13832580	13832635	block1077	0	1	0	0
chr1A	13832677	13833494	block1078	0.25	0.666667	0	0.0833333
chr1A	13833542	13843428	block1079	0.238095	0.761905	0	0
chr1A	13843598	13843632	block1080	0.166667	0.833333	0	0
chr1A	13843638	13843788	block1081	0.333333	0.666667	0	0
chr1A	13843801	13844101	block1082	0.1875	0.75	0.0625	0
chr1A	13844109	13845920	block1083	0.2	0.733333	0	0.0666667
chr1A	13845940	13846952	block1084	0.4	0.55	0.05	0
chr1A	13846955	13864240	block1085	0.3	0.6	0.05	0.05
chr1A	13864245	13864883	block1086	0.111111	0.888889	0	0
chr1A	13864920	13864941	block1087	0.111111	0.888889	0	0
chr1A	13864958	13864965	block1088	0.2	0.8	0	0
chr1A	13864973	13865001	block1089	0.166667	0.75	0.0833333	0
chr1A	13865026	13868584	block1090	0.2	0.8	0	0
chr1A	13868621	13869009	block1091	0.454545	0.454545	0	0.0909091
chr1A	13869014	13869053	block1092	0.4	0.6	0	0
chr1A	13869059	13870163	block1093	0.357143	0.642857	0	0
chr1A	13870182	13870307	block1094	0.25	0.75	0	0
chr1A	13870371	13870503	block1095	0.222222	0.777778	0	0
chr1A	13870505	13870512	block1096	0.25	0.75	0	0
chr1A	13870514	13870537	block1097	0	0.833333	0	0.166667
chr1A	13870549	13870590	block1098	0.142857	0.714286	0	0.142857
chr1A	13870676	13870736	block1099	0.222222	0.777778	0	0
chr1A	13870818	13871203	block1100	0.172414	0.758621	0.0689655	0
chr1A	13871204	13871210	block1101	0	0.857143	0	0.142857
chr1A	13871507	13871761	block1102	0.238095	0.714286	0	0.047619
chr1A	13872115	13872506	block1103	0.0625	0.9375	0	0
chr1A	13872736	13872760	block1104	0	1	0	0
chr1A	13872787	13872962	block1105	0.166667	0.833333	0	0
chr1A	13873098	13873817	block1106	0.28	0.72	0	0
chr1A	13873898	13874147	block1107	0.307692	0.692308	0	0
chr1A	13874186	13874314	block1108	0	1	0	0
chr1A	13874389	13879064	block1109	0.3125	0.6875	0	0
chr1A	13879072	13879074	block1110	0	1	0	0
chr1A	13879084	13882900	block1111	0.333333	0.619048	0.047619	0
chr1A	13882926	13970166	block1112	0.238095	0.666667	0.047619	0.047619
chr1A	13970230	13970449	block1113	0.484848	0.515152	0	0
chr1A	13970463	13970504	block1114	0.0909091	0.818182	0	0.0909091
chr1A	13970568	13971332	block1115	0.380952	0.52381	0.047619	0.047619
chr1A	13971441	13972832	block1116	0.413793	0.482759	0.0689655	0.0344828
chr1A	13972841	13973085	block1117	0.333333	0.666667	0	0
chr1A	13973228	13973229	block1118	0.2	0.6	0	0.2
chr1A	13973254	13991368	block1119	0.368421	0.526316	0	0.105263
chr1A	13991412	14017259	block1120	0.352941	0.588235	0	0.0588235
chr1A	14017260	14028642	block1121	0.347826	0.608696	0	0.0434783
chr1A	14028643	14068389	block1122	0.235294	0.705882	0	0.0588235
chr1A	14068417	14068595	block1123	0.125	0.75	0	0.125
chr1A	14068675	14068846	block1124	0	1	0	0
chr1A	14068900	14068918	block1125	0	1	0	0
chr1A	14068961	14071938	block1126	0.242424	0.727273	0.030303	0
chr1A	14072115	14072116	block1127	0.2	0.8	0	0
chr1A	14072160	14072546	block1128	0.0833333	0.916667	0	0
chr1A	14072599	14073263	block1129	0.257143	0.742857	0	0
chr1A	14073422	14073458	block1130	0.0769231	0.923077	0	0
chr1A	14073459	14106636	block1131	0.210526	0.789474	0	0
chr1A	14109616	14128260	block1132	0.222222	0.777778	0	0
chr1A	14128292	14128318	block1133	0	1	0	0
chr1A	14128331	14128571	block1134	0.307692	0.615385	0.0769231	0
chr1A	14128581	14129147	block1135	0.416667	0.583333	0	0
chr1A	14129183	14130894	block1136	0.318182	0.681818	0	0
chr1A	14130947	14161426	block1137	0.333333	0.666667	0	0
chr1A	14161572	14164350	block1138	0.28	0.68	0	0.04
chr1A	14164408	14164428	block1139	0	1	0	0
chr1A	14164431	14164435	block1140	0	1	0	0
chr1A	14164623	14164924	block1141	0.333333	0.666667	0	0
chr1A	14165186	14166237	block1142	0.2	0.8	0	0
chr1A	14166268	14236225	block1143	0.277778	0.666667	0	0.0555556
chr1A	14236265	14238585	block1144	0.4375	0.5625	0	0
chr1A	14238605	14256154	block1145	0.275862	0.689655	0.0344828	0
chr1A	14256175	14256230	block1146	0	1	0	0
chr1A	14256240	14257250	block1147	0.166667	0.833333	0	0
chr1A	14257530	14257692	block1148	0.176471	0.823529	0	0
chr1A	14257701	14273565	block1149	0.277778	0.722222	0	0
chr1A	14273654	14273663	block1150	0.1	0.8	0	0.1
chr1A	14273686	14274317	block1151	0.295455	0.681818	0.0227273	0
chr1A	14274324	14282679	block1152	0.233333	0.733333	0	0.0333333
chr1A	14282808	14286109	block1153	0.228571	0.742857	0	0.0285714
chr1A	14286617	14318558	block1154	0.25	0.6875	0	0.0625
chr1A	14322827	14394150	block1155	0.235294	0.705882	0	0.0588235
chr1A	14394308	14397428	block1156	0.181818	0.757576	0.030303	0.030303
chr1A	14397443	14397468	block1157	0	1	0	0
chr1A	14397480	14397492	block1158	0	1	0	0
chr1A	14397543	14431332	block1159	0.277778	0.666667	0	0.0555556
chr1A	14431371	14435075	block1160	0.192308	0.807692	0	0
chr1A	14435079	14435197	block1161	0.111111	0.888889	0	0
chr1A	14435203	14435217	block1162	0.2	0.8	0	0
chr1A	14435228	14435948	block1163	0.2	0.733333	0.0666667	0
chr1A	14435979	14436200	block1164	0	1	0	0
chr1A	14436217	14466011	block1165	0.272727	0.727273	0	0
chr1A	14466047	14466720	block1166	0.235294	0.764706	0	0
chr1A	14466730	14466786	block1167	0.166667	0.833333	0	0
chr1A	14466787	14470258	block1168	0.12	0.88	0	0
chr1A	14470288	14470387	block1169	0.125	0.875	0	0
chr1A	14470397	14510275	block1170	0.294118	0.705882	0	0
chr1A	14510488	14512965	block1171	0.133333	0.866667	0	0
chr1A	14513019	14513073	block1172	0	1	0	0
chr1A	14513146	14518201	block1173	0.222222	0.703704	0.0740741	0
chr1A	14518227	14518356	block1174	0.125	0.875	0	0
chr1A	14518418	14519597	block1175	0.190476	0.666667	0.047619	0.0952381
chr1A	14519686	14520518	block1176	0.227273	0.772727	0	0
chr1A	14520527	14520578	block1177	0.166667	0.833333	0	0
chr1A	14520596	14521523	block1178	0.133333	0.766667	0.0666667	0.0333333
chr1A	14521538	14521572	block1179	0	0.833333	0	0.166667
chr1A	14521601	14522454	block1180	0.26087	0.73913	0	0
chr1A	14522712	14522735	block1181	0	0.8	0	0.2
chr1A	14523114	14523432	block1182	0.5	0.5	0	0
chr1A	14523456	14534392	block1183	0.16129	0.83871	0	0
chr1A	14534764	14586371	block1184	0.047619	0.857143	0.0952381	0
chr1A	14586727	14587092	block1185	0.416667	0.583333	0	0
chr1A	14587250	14593061	block1186	0.148148	0.740741	0.0740741	0.037037
chr1A	14593232	14593568	block1187	0.388889	0.611111	0	0
chr1A	14593618	14594585	block1188	0.181818	0.787879	0.030303	0
chr1A	14595420	14617321	block1189	0.238095	0.761905	0	0
chr1A	14617350	14623890	block1190	0.277778	0.722222	0	0
chr1A	14623893	14623960	block1191	0.6	0.4	0	0
chr1A	14624041	14625089	block1192	0.2	0.771429	0.0285714	0
chr1A	14625287	14625451	block1193	0.272727	0.636364	0	0.0909091
chr1A	14625557	14625559	block1194	0.5	0.5	0	0
chr1A	14625571	14626742	block1195	0.166667	0.833333	0	0
chr1A	14626746	14627242	block1196	0.4	0.6	0	0
chr1A	14627346	14659747	block1197	0.181818	0.818182	0	0
chr1A	14659897	14659996	block1198	0.0769231	0.923077	0	0
chr1A	14660039	14661539	block1199	0.130435	0.782609	0	0.0869565
chr1A	14661567	14661602	block1200	0.181818	0.818182	0	0
chr1A	14661637	14662139	block1201	0.285714	0.642857	0.0714286	0
chr1A	14662240	14662244	block1202	0.25	0.75	0	0
chr1A	14662276	14664922	block1203	0.166667	0.833333	0	0
chr1A	14664947	14665519	block1204	0.153846	0.846154	0	0
chr1A	14665557	14665577	block1205	0	1	0	0
chr1A	14665582	14667196	block1206	0.3	0.7	0	0
chr1A	14667210	14720606	block1207	0.153846	0.846154	0	0
chr1A	14720630	14720649	block1208	0.166667	0.833333	0	0
chr1A	14720708	14720814	block1209	0	1	0	0
chr1A	14720889	14721127	block1210	0.272727	0.636364	0.0909091	0
chr1A	14721306	14721530	block1211	0.25	0.666667	0	0.0833333
chr1A	14721540	14721608	block1212	0.444444	0.555556	0	0
chr1A	14721671	14721750	block1213	0.2	0.8	0	0
chr1A	14721755	14721758	block1214	0	1	0	0
chr1A	14721795	14721884	block1215	0.181818	0.818182	0	0
chr1A	14721920	14800966	block1216	0.0769231	0.923077	0	0
chr1A	14801714	14804440	block1217	0.338983	0.644068	0.0169492	0
chr1A	14804461	14805925	block1218	0.368421	0.631579	0	0
chr1A	14805951	14840259	block1219	0.230769	0.692308	0	0.0769231
chr1A	14840271	14856767	block1220	0.0909091	0.909091	0	0
chr1A	14856810	14963582	block1221	0.125	0.875	0	0
chr1A	14963672	14963898	block1222	0.357143	0.642857	0	0
chr1A	14963913	14963931	block1223	0	1	0	0
chr1A	14963933	14964660	block1224	0.217391	0.782609	0	0
chr1A	14964663	14964696	block1225	0.25	0.75	0	0
chr1A	14964721	14964800	block1226	0.181818	0.727273	0	0.0909091
chr1A	14964824	14965691	block1227	0.333333	0.666667	0	0
chr1A	14965745	14965787	block1228	0.125	0.875	0	0
chr1A	14965817	14965829	block1229	0.2	0.8	0	0
chr1A	14965830	14965858	block1230	0.166667	0.666667	0	0.166667
chr1A	14965903	14966172	block1231	0.25	0.75	0	0
chr1A	14966186	14967349	block1232	0.263158	0.736842	0	0
chr1A	14967377	14967386	block1233	0	1	0	0
chr1A	14967390	14969483	block1234	0.291667	0.666667	0.0416667	0
chr1A	14969647	14984743	block1235	0.181818	0.772727	0.0454545	0
chr1A	14984775	14984937	block1236	0.22807	0.754386	0	0.0175439
chr1A	14984962	14985020	block1237	0.047619	0.952381	0	0
chr1A	14985025	15144186	block1238	0.3	0.7	0	0
chr1A	15144197	15145080	block1239	0.214286	0.785714	0	0
chr1A	15145087	15178161	block1240	0.238095	0.714286	0	0.047619
chr1A	15178253	15182857	block1241	0.176471	0.764706	0.0588235	0
chr1A	15182879	15182886	block1242	0	1	0	0
chr1A	15183118	15183788	block1243	0.214286	0.785714	0	0
chr1A	15184085	15185482	block1244	0.3	0.6	0.05	0.05
chr1A	15185634	15185675	block1245	0	0.8	0	0.2
chr1A	15185750	15201226	block1246	0.0625	0.875	0	0.0625
chr1A	15201317	15201438	block1247	0	0.9	0	0.1
chr1A	15201567	15441295	block1248	0.15	0.7	0.05	0.1
chr1A	15441365	15516836	block1249	0.166667	0.722222	0.0555556	0.0555556
chr1A	15516839	15516908	block1250	0.166667	0.666667	0.166667	0
chr1A	15517064	15521195	block1251	0	0.909091	0.0909091	0
chr1A	15521629	15523616	block1252	0.214286	0.642857	0.0714286	0.0714286
chr1A	15523654	15524304	block1253	0.108696	0.73913	0.0869565	0.0652174
chr1A	15524786	15914602	block1254	0.153846	0.692308	0.0769231	0.0769231
chr1A	15914642	15914752	block1255	0.166667	0.666667	0.166667	0
chr1A	15914951	15945548	block1256	0.153846	0.769231	0.0769231	0
chr1A	15945666	15947467	block1257	0.230769	0.692308	0.0769231	0
chr1A	15947561	15947639	block1258	0	0.888889	0.111111	0
chr1A	15947649	15948170	block1259	0.32	0.52	0.16	0
chr1A	15948195	15948869	block1260	0.151515	0.69697	0.151515	0
chr1A	15948883	15949024	block1261	0.142857	0.619048	0.238095	0
chr1A	15949026	15999050	block1262	0.142857	0.785714	0.0714286	0
chr1A	15999411	16018853	block1263	0.15	0.75	0.05	0.05
chr1A	16019086	16033390	block1264	0.210526	0.684211	0.0526316	0.0526316
chr1A	16033414	16033575	block1265	0.2	0.75	0	0.05
chr1A	16033580	16034244	block1266	0.26087	0.565217	0.173913	0
chr1A	16034380	16035421	block1267	0.305556	0.555556	0.138889	0
chr1A	16035443	16099886	block1268	0.133333	0.666667	0.0666667	0.133333
chr1A	16099889	16298766	block1269	0.2	0.666667	0.133333	0
chr1A	16298774	16306744	block1270	0.333333	0.571429	0.0952381	0
chr1A	16316501	16324156	block1271	0.25	0.708333	0.0416667	0
chr1A	16324500	16378334	block1272	0.214286	0.714286	0.0714286	0
chr1A	16378340	16379097	block1273	0.352941	0.647059	0	0
chr1A	16379184	16379191	block1274	0.333333	0.666667	0	0
chr1A	16379221	16379326	block1275	0.526316	0.473684	0	0
chr1A	16379460	16417633	block1276	0.428571	0.52381	0.047619	0
chr1A	16417647	16913801	block1277	0.4	0.52	0.04	0.04
chr1A	16913831	16914724	block1278	0.375	0.625	0	0
chr1A	16914795	16930292	block1279	0.4	0.6	0	0
chr1A	16930295	16930354	block1280	0	0.666667	0.166667	0.166667
chr1A	16930367	16931014	block1281	0.5	0.2	0.2	0.1
chr1A	16931039	16931209	block1282	0.307692	0.461538	0.230769	0
chr1A	16931238	16935465	block1283	0.307692	0.538462	0.153846	0
chr1A	16935514	17005177	block1284	0.0769231	0.923077	0	0
chr1A	17005185	17046878	block1285	0.285714	0.714286	0	0
chr1A	17046915	17047290	block1286	0.5	0.5	0	0
chr1A	17047428	17049304	block1287	0.380952	0.571429	0.047619	0
chr1A	17049526	17049548	block1288	0.2	0.8	0	0
chr1A	17050003	17050616	block1289	0.227273	0.454545	0.227273	0.0909091
chr1A	17050676	17050743	block1290	0.2	0.8	0	0
chr1A	17050817	17051989	block1291	0.375	0.5	0.125	0
chr1A	17052013	17052027	block1292	0	0.833333	0	0.166667
chr1A	17052236	17052371	block1293	0.533333	0.466667	0	0
chr1A	17052434	17052525	block1294	0.25	0.666667	0.0833333	0
chr1A	17052704	17053259	block1295	0.35	0.45	0.1	0.1
chr1A	17054128	17054192	block1296	0.111111	0.888889	0	0
chr1A	17056382	17056709	block1297	0.363636	0.545455	0.0909091	0
chr1A	17056744	17063125	block1298	0.2	0.771429	0.0285714	0
chr1A	17063150	17063657	block1299	0.3125	0.5625	0.0625	0.0625
chr1A	17064093	17064654	block1300	0.263158	0.526316	0.105263	0.105263
chr1A	17064665	17064717	block1301	0.583333	0.416667	0	0
chr1A	17064738	17104851	block1302	0.230769	0.769231	0	0
chr1A	17105111	17109650	block1303	0.307692	0.692308	0	0
chr1A	17109685	17116787	block1304	0.214286	0.642857	0.0714286	0.0714286
chr1A	17116924	17120994	block1305	0.142857	0.785714	0	0.0714286
chr1A	17121017	17121026	block1306	0.5	0.5	0	0
chr1A	17121097	17151838	block1307	0.315789	0.684211	0	0
chr1A	17152811	17153705	block1308	0.263158	0.736842	0	0
chr1A	17154540	17156621	block1309	0.181818	0.818182	0	0
chr1A	17156665	17156927	block1310	0.4	0.566667	0	0.0333333
chr1A	17157111	17157141	block1311	0.166667	0.833333	0	0
chr1A	17161788	17162883	block1312	0.333333	0.638889	0	0.0277778
chr1A	17162988	17163191	block1313	0.181818	0.454545	0	0.363636
chr1A	17163194	17196413	block1314	0.125	0.75	0	0.125
chr1A	17196568	17198147	block1315	0.375	0.541667	0.0416667	0.0416667
chr1A	17198182	17198199	block1316	0.333333	0.666667	0	0
chr1A	17198286	17198324	block1317	0.25	0.75	0	0
chr1A	17198346	17204508	block1318	0.25	0.6875	0	0.0625
chr1A	17204533	17216714	block1319	0.133333	0.733333	0.0666667	0.0666667
chr1A	17216927	17219200	block1320	0.214286	0.75	0.0357143	0
chr1A	17219506	17224458	block1321	0.346154	0.538462	0.0384615	0.0769231
chr1A	17224461	17230243	block1322	0.166667	0.833333	0	0
chr1A	17230392	17234160	block1323	0.172414	0.724138	0.103448	0
chr1A	17234422	17234447	block1324	0	0.833333	0	0.166667
chr1A	17235043	17249252	block1325	0.272727	0.636364	0.0909091	0
chr1A	17249425	17253242	block1326	0.4375	0.5625	0	0
chr1A	17253267	17267551	block1327	0.285714	0.666667	0.047619	0
chr1A	17267576	17272031	block1328	0.291667	0.708333	0	0
chr1A	17272085	17318526	block1329	0.210526	0.684211	0.0526316	0.0526316
chr1A	17319410	17322492	block1330	0.35	0.55	0.05	0.05
chr1A	17322701	17502261	block1331	0.222222	0.666667	0	0.111111
chr1A	17502292	17505914	block1332	0.263158	0.578947	0.105263	0.0526316
chr1A	17505952	17544901	block1333	0.214286	0.714286	0	0.0714286
chr1A	17544913	17549981	block1334	0.470588	0.470588	0	0.0588235
chr1A	17550104	17563892	block1335	0.25	0.75	0	0
chr1A	17563933	17566199	block1336	0.291667	0.666667	0.0416667	0
chr1A	17566217	17597256	block1337	0.315789	0.631579	0	0.0526316
chr1A	17597338	17599377	block1338	0.35	0.65	0	0
chr1A	17602786	17607428	block1339	0.2	0.7	0.05	0.05
chr1A	17607757	17629264	block1340	0.315789	0.578947	0.0526316	0.0526316
chr1A	17629280	17629348	block1341	0.545455	0.454545	0	0
chr1A	17629784	17642247	block1342	0.25	0.75	0	0
chr1A	17642413	17695329	block1343	0.363636	0.636364	0	0
chr1A	17695405	17695962	block1344	0.538462	0.461538	0	0
chr1A	17695980	17695993	block1345	0.333333	0.666667	0	0
chr1A	17696415	17696541	block1346	0.555556	0.444444	0	0
chr1A	17696623	17697731	block1347	0.428571	0.5	0.0714286	0
chr1A	17697739	17699852	block1348	0.416667	0.5	0.0833333	0
chr1A	17700278	17701340	block1349	0.428571	0.428571	0.0714286	0.0714286
chr1A	17701377	17701554	block1350	0.272727	0.727273	0	0
chr1A	17701741	17703529	block1351	0.545455	0.409091	0	0.0454545
chr1A	17703554	17703837	block1352	0.625	0.25	0	0.125
chr1A	17703887	17706007	block1353	0.3125	0.5	0.125	0.0625
chr1A	17706162	17706369	block1354	0.25	0.5	0.125	0.125
chr1A	17706423	17707805	block1355	0.47619	0.52381	0	0
chr1A	17708169	17709430	block1356	0.285714	0.619048	0.0952381	0
chr1A	17709631	17710229	block1357	0.461538	0.461538	0	0.0769231
chr1A	17711012	17711890	block1358	0.6	0.4	0	0
chr1A	17712221	17712851	block1359	0.615385	0.384615	0	0
chr1A	17713037	17715622	block1360	0.388889	0.5	0.0555556	0.0555556
chr1A	17715677	17716104	block1361	0.5	0.4	0.1	0
chr1A	17716134	17716170	block1362	0.25	0.75	0	0
chr1A	17716235	17716478	block1363	0.444444	0.555556	0	0
chr1A	17716610	17717028	block1364	0.26087	0.695652	0	0.0434783
chr1A	17717037	17717266	block1365	0.323529	0.588235	0.0882353	0
chr1A	17717568	17718340	block1366	0.521739	0.304348	0.173913	0
chr1A	17718509	17718535	block1367	0.166667	0.5	0.166667	0.166667
chr1A	17718640	17718641	block1368	0.2	0.8	0	0
chr1A	17718708	17719894	block1369	0.423077	0.5	0.0384615	0.0384615
chr1A	17719896	17720026	block1370	0.1	0.9	0	0
chr1A	17720134	17720156	block1371	0.125	0.75	0	0.125
chr1A	17721250	17721394	block1372	0.384615	0.538462	0.0769231	0
chr1A	17722241	17722366	block1373	0.111111	0.777778	0	0.111111
chr1A	17722769	17723463	block1374	0.333333	0.666667	0	0
chr1A	17723546	17723608	block1375	0.428571	0.428571	0	0.142857
chr1A	17723798	17724581	block1376	0.416667	0.583333	0	0
chr1A	17724703	17724755	block1377	0.285714	0.714286	0	0
chr1A	17724889	17728198	block1378	0.444444	0.444444	0	0.111111
chr1A	17728387	17729346	block1379	0.25	0.75	0	0
chr1A	17729955	17731091	block1380	0.6	0.36	0	0.04
chr1A	17731204	17731558	block1381	0.4	0.6	0	0
chr1A	17731636	17731641	block1382	0	1	0	0
chr1A	17731876	17732884	block1383	0.454545	0.454545	0.0909091	0
chr1A	17732927	17733200	block1384	0.4	0.6	0	0
chr1A	17733334	17734200	block1385	0.56	0.24	0.2	0
chr1A	17734262	17734263	block1386	0	1	0	0
chr1A	17734293	17734612	block1387	0.5	0.375	0.125	0
chr1A	17734628	17735986	block1388	0.482759	0.344828	0.0689655	0.103448
chr1A	17736451	17737037	block1389	0.608696	0.347826	0.0434783	0
chr1A	17737247	17739484	block1390	0.285714	0.714286	0	0
chr1A	17739494	17739641	block1391	0.1875	0.8125	0	0
chr1A	17739693	17741023	block1392	0.368421	0.578947	0.0526316	0
chr1A	17741049	17741131	block1393	0.5	0.5	0	0
chr1A	17741304	17741452	block1394	0.153846	0.769231	0.0769231	0
chr1A	17741496	17741946	block1395	0.315789	0.473684	0.105263	0.105263
chr1A	17741957	17755147	block1396	0.3	0.7	0	0
chr1A	17755168	17755665	block1397	0.333333	0.583333	0.0833333	0
chr1A	17755729	17773883	block1398	0.235294	0.705882	0	0.0588235
chr1A	17780637	17781181	block1399	0.416667	0.583333	0	0
chr1A	17781504	17784780	block1400	0.375	0.5	0.125	0
chr1A	17784782	17784877	block1401	0.4	0.6	0	0
chr1A	17784882	17784936	block1402	0.333333	0.666667	0	0
chr1A	17785057	17970678	block1403	0.222222	0.777778	0	0
chr1A	17970889	17974669	block1404	0.307692	0.538462	0.153846	0
chr1A	17974683	17979501	block1405	0.16129	0.806452	0.0322581	0
chr1A	17979754	18011492	block1406	0.3125	0.625	0	0.0625
chr1A	18011563	18011611	block1407	0.571429	0.428571	0	0
chr1A	18011655	18013498	block1408	0.318182	0.681818	0	0
chr1A	18013836	18143516	block1409	0.3	0.7	0	0
chr1A	18143560	18175765	block1410	0.222222	0.777778	0	0
chr1A	18175906	18176987	block1411	0.588235	0.352941	0	0.0588235
chr1A	18177019	18178274	block1412	0.444444	0.5	0	0.0555556
chr1A	18178286	18178300	block1413	0.166667	0.833333	0	0
chr1A	18178338	18193810	block1414	0.166667	0.791667	0	0.0416667
chr1A	18193976	18194038	block1415	0.5	0.333333	0	0.166667
chr1A	18194049	18200161	block1416	0.4	0.56	0	0.04
chr1A	18200445	18200883	block1417	0.5625	0.25	0.15625	0.03125
chr1A	18201030	18202789	block1418	0.583333	0.25	0.166667	0
chr1A	18202873	18203095	block1419	0.344828	0.551724	0.0689655	0.0344828
chr1A	18203156	18203587	block1420	0.214286	0.785714	0	0
chr1A	18203865	18203879	block1421	0.25	0.5	0.25	0
chr1A	18203984	18204179	block1422	0.357143	0.642857	0	0
chr1A	18204247	18204255	block1423	0.333333	0.666667	0	0
chr1A	18204318	18206309	block1424	0.347826	0.565217	0.0869565	0
chr1A	18206595	18206948	block1425	0.5	0.5	0	0
chr1A	18207063	18208672	block1426	0.454545	0.5	0.0454545	0
chr1A	18208701	18208736	block1427	0.272727	0.636364	0.0909091	0
chr1A	18208760	18211874	block1428	0.375	0.625	0	0
chr1A	18212088	18212140	block1429	0.125	0.875	0	0
chr1A	18212148	18221288	block1430	0.3	0.7	0	0
chr1A	18221330	18222467	block1431	0.5	0.5	0	0
chr1A	18222478	18224821	block1432	0.533333	0.466667	0	0
chr1A	18224928	18225237	block1433	0.5	0.5	0	0
chr1A	18225284	18240579	block1434	0.235294	0.705882	0	0.0588235
chr1A	18240722	18240747	block1435	0.25	0.75	0	0
chr1A	18240858	18341508	block1436	0.454545	0.545455	0	0
chr1A	18341847	18342216	block1437	0.583333	0.333333	0	0.0833333
chr1A	18342284	18342939	block1438	0.444444	0.555556	0	0
chr1A	18342949	18343343	block1439	0.4	0.533333	0	0.0666667
chr1A	18343490	18344257	block1440	0.555556	0.333333	0	0.111111
chr1A	18344649	18345443	block1441	0.444444	0.555556	0	0
chr1A	18345835	18404941	block1442	0.2	0.8	0	0
chr1A	18404970	18406015	block1443	0.333333	0.666667	0	0
chr1A	18406979	18414682	block1444	0.291667	0.666667	0.0416667	0
chr1A	18414871	18414890	block1445	0	0.75	0	0.25
chr1A	18414938	18415271	block1446	0.3125	0.6875	0	0
chr1A	18416032	18473231	block1447	0.25	0.75	0	0
chr1A	18474431	18476772	block1448	0.411765	0.470588	0.0588235	0.0588235
chr1A	18477379	18477414	block1449	0	1	0	0
chr1A	18477482	18477487	block1450	0.142857	0.857143	0	0
chr1A	18477664	18478803	block1451	0.444444	0.518519	0.037037	0
chr1A	18479596	18480705	block1452	0.294118	0.705882	0	0
chr1A	18480764	19065271	block1453	0.2	0.733333	0	0.0666667
chr1A	19065491	19083956	block1454	0.214286	0.785714	0	0
chr1A	19084001	19085272	block1455	0.384615	0.5	0.115385	0
chr1A	19085289	19085303	block1456	0.666667	0.333333	0	0
chr1A	19085304	19085663	block1457	0.375	0.625	0	0
chr1A	19085681	19088755	block1458	0.333333	0.555556	0.0555556	0.0555556
chr1A	19088891	19121978	block1459	0.272727	0.636364	0.0909091	0
chr1A	19122103	19122379	block1460	0.357143	0.571429	0.0714286	0
chr1A	19122389	19143857	block1461	0.210526	0.684211	0	0.105263
chr1A	19261820	19264106	block1462	0.351351	0.567568	0.027027	0.0540541
chr1A	19265077	19265902	block1463	0.307692	0.692308	0	0
chr1A	19265975	19265993	block1464	0	1	0	0
chr1A	19266094	19270405	block1465	0.409091	0.590909	0	0
chr1A	19270439	19625696	block1466	0.384615	0.538462	0	0.0769231
chr1A	19625982	19641996	block1467	0.342105	0.631579	0	0.0263158
chr1A	19642185	19642394	block1468	0.289474	0.631579	0.0263158	0.0526316
chr1A	19642494	19643524	block1469	0.344828	0.482759	0.0689655	0.103448
chr1A	19644807	19644820	block1470	0	1	0	0
chr1A	19644822	19650488	block1471	0.5	0.416667	0	0.0833333
chr1A	19651868	19669682	block1472	0.266667	0.666667	0	0.0666667
chr1A	19677284	19679173	block1473	0.416667	0.5	0.0833333	0
chr1A	19679562	19680500	block1474	0.285714	0.714286	0	0
chr1A	19681195	19681241	block1475	0	1	0	0
chr1A	19681307	19682957	block1476	0.384615	0.589744	0	0.025641
chr1A	19683233	19686773	block1477	0.368421	0.578947	0	0.0526316
chr1A	19687198	19687948	block1478	0.4	0.6	0	0
chr1A	19688553	19688767	block1479	0.4	0.6	0	0
chr1A	19689152	19692592	block1480	0.291667	0.625	0.0416667	0.0416667
chr1A	19692723	19693030	block1481	0.5	0.5	0	0
chr1A	19693035	19693505	block1482	0.363636	0.545455	0	0.0909091
chr1A	19693548	19693961	block1483	0.333333	0.555556	0.111111	0
chr1A	19694892	19695491	block1484	0.444444	0.555556	0	0
chr1A	19695492	19723791	block1485	0.214286	0.714286	0	0.0714286
chr1A	19723816	19732105	block1486	0.235294	0.735294	0.0294118	0
chr1A	19732348	19746169	block1487	0.166667	0.833333	0	0
chr1A	19746237	19747019	block1488	0.25	0.75	0	0
chr1A	19747064	19747197	block1489	0.285714	0.714286	0	0
chr1A	19747387	19750801	block1490	0.166667	0.833333	0	0
chr1A	19751132	19771512	block1491	0.352941	0.588235	0	0.0588235
chr1A	19771588	19774332	block1492	0.409091	0.454545	0.0909091	0.0454545
chr1A	19774464	19870631	block1493	0.2	0.666667	0.0666667	0.0666667
chr1A	19870672	19873668	block1494	0.269231	0.615385	0.0769231	0.0384615
chr1A	19873670	19873845	block1495	0.269231	0.576923	0.0769231	0.0769231
chr1A	19874245	19874264	block1496	0.285714	0.571429	0	0.142857
chr1A	19874614	19874643	block1497	0.166667	0.833333	0	0
chr1A	19874700	19877332	block1498	0.636364	0.272727	0.0454545	0.0454545
chr1A	19877842	19878011	block1499	0.333333	0.571429	0	0.0952381
chr1A	19878022	19892188	block1500	0.291667	0.625	0.0416667	0.0416667
chr1A	19892707	19893240	block1501	0.272727	0.545455	0.181818	0
chr1A	19893627	19896131	block1502	0.25	0.75	0	0
chr1A	19896282	19896424	block1503	0.238095	0.619048	0.0952381	0.047619
chr1A	19896436	19897298	block1504	0.368421	0.578947	0.0526316	0
chr1A	19897306	19897308	block1505	0.428571	0.571429	0	0
chr1A	19897333	19931648	block1506	0.272727	0.681818	0	0.0454545
chr1A	19975391	19975447	block1507	0.307692	0.615385	0	0.0769231
chr1A	19975696	20017386	block1508	0.230769	0.769231	0	0
chr1A	20021631	20029770	block1509	0.15	0.75	0.05	0.05
chr1A	20031168	20031178	block1510	0.25	0.75	0	0
chr1A	20031230	20031299	block1511	0.230769	0.769231	0	0
chr1A	20033055	20033111	block1512	0.222222	0.777778	0	0
chr1A	20033121	20038061	block1513	0.357143	0.642857	0	0
chr1A	20038109	20038123	block1514	0.1	0.8	0.1	0
chr1A	20038279	20038308	block1515	0.166667	0.833333	0	0
chr1A	20038483	20038690	block1516	0.4	0.55	0	0.05
chr1A	20038692	20041576	block1517	0.1	0.85	0	0.05
chr1A	20041772	20044135	block1518	0.307692	0.692308	0	0
chr1A	20044257	20044313	block1519	0.333333	0.583333	0.0833333	0
chr1A	20075877	20076190	block1520	0.192308	0.807692	0	0
chr1A	20076191	20087675	block1521	0.272727	0.636364	0.0909091	0
chr1A	20087684	20089298	block1522	0.3125	0.625	0.0625	0
chr1A	20089308	20094717	block1523	0.333333	0.6	0.0666667	0
chr1A	20094866	20094940	block1524	0	1	0	0
chr1A	20094961	20102114	block1525	0.294118	0.529412	0.117647	0.0588235
chr1A	20102117	20102889	block1526	0.266667	0.733333	0	0
chr1A	20104715	20139089	block1527	0.272727	0.727273	0	0
chr1A	20139090	20139096	block1528	0.2	0.8	0	0
chr1A	20139142	20156972	block1529	0.117647	0.764706	0.0588235	0.0588235
chr1A	20156978	20159134	block1530	0.230769	0.692308	0.0769231	0
chr1A	20159347	20159810	block1531	0.166667	0.833333	0	0
chr1A	20159853	20159860	block1532	0	0.833333	0	0.166667
chr1A	20160168	20160798	block1533	0.375	0.5	0.125	0
chr1A	20161150	20161278	block1534	0.166667	0.833333	0	0
chr1A	20161432	20161517	block1535	0.2	0.8	0	0
chr1A	20161596	20161705	block1536	0.5	0.5	0	0
chr1A	20161955	20162398	block1537	0.5	0.5	0	0
chr1A	20162497	20162688	block1538	0.555556	0.444444	0	0
chr1A	20162708	20164732	block1539	0.375	0.625	0	0
chr1A	20164750	20164753	block1540	0	1	0	0
chr1A	20164758	20167168	block1541	0.5	0.416667	0.0833333	0
chr1A	20167199	20173512	block1542	0.4375	0.5	0.0625	0
chr1A	20173560	20173766	block1543	0.25	0.75	0	0
chr1A	20173964	20173980	block1544	0	1	0	0
chr1A	20174326	20176336	block1545	0.375	0.5625	0.0625	0
chr1A	20176339	20176343	block1546	0	1	0	0
chr1A	20176347	20179189	block1547	0.25	0.75	0	0
chr1A	20179190	20179370	block1548	0.285714	0.714286	0	0
chr1A	20179409	20179446	block1549	0.166667	0.833333	0	0
chr1A	20179460	20179463	block1550	0	1	0	0
chr1A	20179470	20179491	block1551	0.2	0.8	0	0
chr1A	20179494	20179500	block1552	0.125	0.875	0	0
chr1A	20179502	20179970	block1553	0.454545	0.454545	0.0909091	0
chr1A	20179985	20191253	block1554	0.230769	0.769231	0	0
chr1A	20191366	20197608	block1555	0.214286	0.785714	0	0
chr1A	20197634	20197931	block1556	0.333333	0.6	0	0.0666667
chr1A	20197946	20214766	block1557	0.352941	0.647059	0	0
chr1A	20214769	20214965	block1558	0.384615	0.5	0.0384615	0.0769231
chr1A	20215122	20232727	block1559	0.314286	0.6	0.0571429	0.0285714
chr1A	20233114	20233586	block1560	0.526316	0.368421	0.105263	0
chr1A	20233765	20239260	block1561	0.529412	0.470588	0	0
chr1A	20239289	20239667	block1562	0.454545	0.454545	0	0.0909091
chr1A	20239668	20242743	block1563	0.352941	0.647059	0	0
chr1A	20242746	20242760	block1564	0	1	0	0
chr1A	20242763	20245015	block1565	0.428571	0.47619	0.047619	0.047619
chr1A	20245060	20252953	block1566	0.333333	0.611111	0.0555556	0
chr1A	20253145	20274317	block1567	0.352941	0.588235	0.0588235	0
chr1A	20274424	20276961	block1568	0.407407	0.481481	0.111111	0
chr1A	20276970	20277008	block1569	0.2	0.8	0	0
chr1A	20277056	20402359	block1570	0.357143	0.571429	0.0714286	0
chr1A	20402609	20403776	block1571	0.384615	0.538462	0.0769231	0
chr1A	20403778	20410743	block1572	0.470588	0.529412	0	0
chr1A	20410751	20411449	block1573	0.588235	0.411765	0	0
chr1A	20411477	20413077	block1574	0.590909	0.272727	0.0454545	0.0909091
chr1A	20413135	20416830	block1575	0.407407	0.518519	0.037037	0.037037
chr1A	20416851	20416940	block1576	0.25	0.75	0	0
chr1A	20417013	20433114	block1577	0.444444	0.555556	0	0
chr1A	20433120	20433877	block1578	0.454545	0.545455	0	0
chr1A	20433880	20817984	block1579	0.214286	0.785714	0	0
chr1A	20818166	20829592	block1580	0.307692	0.615385	0	0.0769231
chr1A	20829678	20839660	block1581	0.117647	0.823529	0.0588235	0
chr1A	20839740	20839957	block1582	0.166667	0.833333	0	0
chr1A	20840087	20842339	block1583	0.263158	0.736842	0	0
chr1A	20842435	20842802	block1584	0.142857	0.714286	0.142857	0
chr1A	20842909	20876362	block1585	0.4	0.56	0.04	0
chr1A	20876396	20878862	block1586	0.227273	0.727273	0.0454545	0
chr1A	20879666	20880903	block1587	0.565217	0.434783	0	0
chr1A	20880905	20881598	block1588	0.416667	0.5	0.0833333	0
chr1A	20881658	20896310	block1589	0.380952	0.52381	0.0952381	0
chr1A	20896320	20899179	block1590	0.454545	0.545455	0	0
chr1A	20899222	20900152	block1591	0.5	0.5	0	0
chr1A	20900182	20901451	block1592	0.571429	0.428571	0	0
chr1A	20901491	20901518	block1593	0.2	0.8	0	0
chr1A	20901527	20911076	block1594	0.352941	0.647059	0	0
chr1A	20911120	20913434	block1595	0.136364	0.681818	0.136364	0.0454545
chr1A	20913492	20920687	block1596	0.26087	0.521739	0.130435	0.0869565
chr1A	20920810	20920940	block1597	0.333333	0.666667	0	0
chr1A	20920982	20927350	block1598	0.3125	0.6875	0	0
chr1A	20927357	20927903	block1599	0.333333	0.666667	0	0
chr1A	20927914	20927975	block1600	0.5	0.5	0	0
chr1A	20927979	20931031	block1601	0.441176	0.411765	0	0.147059
chr1A	20931067	20931096	block1602	0	1	0	0
chr1A	20931475	20932753	block1603	0.315789	0.526316	0.0526316	0.105263
chr1A	20932781	20933024	block1604	0.4	0.6	0	0
chr1A	20933573	20938826	block1605	0.285714	0.714286	0	0
chr1A	20939011	20941471	block1606	0.333333	0.619048	0.047619	0
chr1A	20941472	20942554	block1607	0.214286	0.785714	0	0
chr1A	20942588	20942589	block1608	0	1	0	0
chr1A	20942655	20943025	block1609	0.333333	0.666667	0	0
chr1A	20943113	20967956	block1610	0.227273	0.727273	0	0.0454545
chr1A	20968570	20974448	block1611	0.0666667	0.866667	0.0666667	0
chr1A	20974505	20975533	block1612	0.45	0.55	0	0
chr1A	20975552	21025321	block1613	0.333333	0.6	0.0666667	0
chr1A	21025416	21025419	block1614	0.25	0.75	0	0
chr1A	21025544	21025572	block1615	0.333333	0.666667	0	0
chr1A	21026948	21029667	block1616	0.35	0.55	0.075	0.025
chr1A	21030677	21034629	block1617	0.285714	0.714286	0	0
chr1A	21035273	21035489	block1618	0.5	0.5	0	0
chr1A	21035497	21035516	block1619	0.428571	0.571429	0	0
chr1A	21035549	21048311	block1620	0.166667	0.75	0	0.0833333
chr1A	21048346	21048348	block1621	0	1	0	0
chr1A	21048857	21049452	block1622	0.222222	0.611111	0	0.166667
chr1A	21049486	21050670	block1623	0.5	0.35	0.05	0.1
chr1A	21050686	21052528	block1624	0.55	0.45	0	0
chr1A	21052542	21057038	block1625	0.409091	0.545455	0	0.0454545
chr1A	21057060	21173917	block1626	0.454545	0.545455	0	0
chr1A	21174256	21278579	block1627	0.272727	0.727273	0	0
chr1A	21278753	22040616	block1628	0.333333	0.666667	0	0
chr1A	22040748	22045100	block1629	0.428571	0.428571	0.0714286	0.0714286
chr1A	22045319	22045469	block1630	0.4	0.6	0	0
chr1A	22045493	22045517	block1631	0.25	0.75	0	0
chr1A	22045675	22058430	block1632	0	0.846154	0.0769231	0.0769231
chr1A	22058440	22058599	block1633	0	1	0	0
chr1A	22058600	22101351	block1634	0	1	0	0
chr1A	22101352	22101484	block1635	0.2	0.8	0	0
chr1A	22101540	22119260	block1636	0.12	0.84	0.04	0
chr1A	22119267	22119520	block1637	0.545455	0.454545	0	0
chr1A	22119545	22237040	block1638	0.230769	0.769231	0	0
chr1A	22237056	22336630	block1639	0.181818	0.818182	0	0
chr1A	22336649	22451941	block1640	0.2	0.733333	0.0666667	0
chr1A	22451962	22452768	block1641	0.3	0.7	0	0
chr1A	22452771	22452927	block1642	0.3	0.6	0	0.1
chr1A	22453038	22454251	block1643	0.4	0.6	0	0
chr1A	22454343	22454477	block1644	0	1	0	0
chr1A	22454511	22454998	block1645	0.230769	0.769231	0	0
chr1A	22455191	22456347	block1646	0.363636	0.636364	0	0
chr1A	22456373	22463054	block1647	0.214286	0.714286	0	0.0714286
chr1A	22463114	22477448	block1648	0.125	0.8125	0	0.0625
chr1A	22477508	22477583	block1649	0	1	0	0
chr1A	22477586	22534152	block1650	0.3125	0.6875	0	0
chr1A	22534160	22539710	block1651	0.1875	0.625	0	0.1875
chr1A	22539713	22539817	block1652	0.0769231	0.769231	0.0769231	0.0769231
chr1A	22540130	22555838	block1653	0.26087	0.608696	0.0434783	0.0869565
chr1A	22555843	22560657	block1654	0.181818	0.818182	0	0
chr1A	22560745	22615525	block1655	0.444444	0.5	0	0.0555556
chr1A	22616834	22623237	block1656	0.272727	0.590909	0.0454545	0.0909091
chr1A	22623563	22623616	block1657	0.5	0.5	0	0
chr1A	22623792	22643068	block1658	0.272727	0.727273	0	0
chr1A	22643364	22643376	block1659	0.2	0.8	0	0
chr1A	22643433	22643537	block1660	0.625	0.375	0	0
chr1A	22643602	22647051	block1661	0.352941	0.647059	0	0
chr1A	22647248	22647724	block1662	0.666667	0.333333	0	0
chr1A	22647865	22664399	block1663	0.153846	0.846154	0	0
chr1A	22664724	22664810	block1664	0	1	0	0
chr1A	22664975	22664978	block1665	0	1	0	0
chr1A	22665084	22666368	block1666	0.3	0.7	0	0
chr1A	22666513	22755838	block1667	0.222222	0.666667	0.111111	0
chr1A	22757885	22757908	block1668	0	0.833333	0	0.166667
chr1A	22758182	22775433	block1669	0.272727	0.636364	0.0909091	0
chr1A	22775736	22881954	block1670	0.35	0.65	0	0
chr1A	22882078	22883280	block1671	0.526316	0.368421	0.105263	0
chr1A	22883396	22885295	block1672	0.233333	0.666667	0.1	0
chr1A	22885324	22893553	block1673	0.210526	0.631579	0.105263	0.0526316
chr1A	22893758	22893779	block1674	0.166667	0.833333	0	0
chr1A	22894453	22896941	block1675	0.266667	0.6	0.0666667	0.0666667
chr1A	22897237	22913751	block1676	0.166667	0.777778	0	0.0555556
chr1A	22913799	22914223	block1677	0.166667	0.833333	0	0
chr1A	22914412	22914529	block1678	0.454545	0.545455	0	0
chr1A	22915318	22915549	block1679	0.44	0.4	0.04	0.12
chr1A	22915696	22922797	block1680	0.285714	0.685714	0.0285714	0
chr1A	22922841	22925105	block1681	0.288889	0.688889	0	0.0222222
chr1A	22925107	22925126	block1682	0.2	0.8	0	0
chr1A	22925130	22926267	block1683	0.125	0.75	0	0.125
chr1A	22926309	22926325	block1684	0.333333	0.666667	0	0
chr1A	22926374	22931509	block1685	0.125	0.8125	0	0.0625
chr1A	22931622	22932022	block1686	0.307692	0.615385	0	0.0769231
chr1A	22932043	22933241	block1687	0.294118	0.705882	0	0
chr1A	22933648	22934735	block1688	0.409091	0.590909	0	0
chr1A	22936130	22936178	block1689	0	1	0	0
chr1A	22936352	22936709	block1690	0.444444	0.555556	0	0
chr1A	22937694	22937744	block1691	0.25	0.75	0	0
chr1A	22937892	22937926	block1692	0	1	0	0
chr1A	22937968	22938719	block1693	0.263158	0.736842	0	0
chr1A	22938861	22946552	block1694	0.0714286	0.928571	0	0
chr1A	22946619	22946786	block1695	0.352941	0.647059	0	0
chr1A	22946787	22969279	block1696	0.3125	0.6875	0	0
chr1A	22969371	22981083	block1697	0.1875	0.625	0.0625	0.125
chr1A	22981098	22981756	block1698	0.351351	0.594595	0.0540541	0
chr1A	22981788	23000344	block1699	0.176471	0.823529	0	0
chr1A	23000406	23010047	block1700	0.125	0.8125	0.0625	0
chr1A	23010062	23015186	block1701	0	0.857143	0.0714286	0.0714286
chr1A	23015250	23061982	block1702	0.0833333	0.833333	0.0833333	0
chr1A	23062186	23062357	block1703	0.333333	0.666667	0	0
chr1A	23062801	23063213	block1704	0.111111	0.777778	0.111111	0
chr1A	23063264	23063393	block1705	0	1	0	0
chr1A	23063622	23069062	block1706	0.25	0.6875	0	0.0625
chr1A	23069137	23101147	block1707	0.0769231	0.846154	0.0769231	0
chr1A	23101155	23117166	block1708	0.0833333	0.833333	0.0833333	0
chr1A	23117917	23121234	block1709	0.586207	0.37931	0.0344828	0
chr1A	23121345	23122552	block1710	0.30303	0.69697	0	0
chr1A	23122667	23123097	block1711	0.272727	0.727273	0	0
chr1A	23123207	23123464	block1712	0.263158	0.631579	0.0526316	0.0526316
chr1A	23124459	23135082	block1713	0.166667	0.666667	0	0.166667
chr1A	23135281	23135313	block1714	0	1	0	0
chr1A	23135663	23136847	block1715	0.285714	0.714286	0	0
chr1A	23137800	23152664	block1716	0.478261	0.521739	0	0
chr1A	23152703	23152785	block1717	0.375	0.625	0	0
chr1A	23152843	23153701	block1718	0.5	0.5	0	0
chr1A	23154159	23159108	block1719	0.277778	0.722222	0	0
chr1A	23159126	23159255	block1720	0.25	0.75	0	0
chr1A	23160020	23161514	block1721	0.375	0.625	0	0
chr1A	23161670	23167517	block1722	0.391304	0.608696	0	0
chr1A	23167610	23176343	block1723	0.37931	0.62069	0	0
chr1A	23176401	23176549	block1724	0.375	0.5	0	0.125
chr1A	23177899	23177918	block1725	0.166667	0.833333	0	0
chr1A	23180413	23191926	block1726	0.333333	0.619048	0.047619	0
chr1A	23192227	23200496	block1727	0.648649	0.324324	0	0.027027
chr1A	23200509	23200553	block1728	0.25	0.75	0	0
chr1A	23200980	23201174	block1729	0.5	0.5	0	0
chr1A	23202637	23291895	block1730	0.173913	0.73913	0	0.0869565
chr1A	23291909	23291918	block1731	0	1	0	0
chr1A	23292695	23300872	block1732	0.411765	0.529412	0.0588235	0
chr1A	23300945	23300950	block1733	0	1	0	0
chr1A	23300969	23301432	block1734	0.166667	0.833333	0	0
chr1A	23301618	23302554	block1735	0.25	0.75	0	0
chr1A	23302883	23317730	block1736	0.47619	0.428571	0.0952381	0
chr1A	23318038	23320905	block1737	0.384615	0.615385	0	0
chr1A	23325971	23335362	block1738	0.366667	0.566667	0	0.0666667
chr1A	23335383	23339315	block1739	0.478261	0.434783	0	0.0869565
chr1A	23340797	23341400	block1740	0.363636	0.636364	0	0
chr1A	23341482	23355150	block1741	0.263158	0.684211	0.0526316	0
chr1A	23356422	23356822	block1742	0.4	0.6	0	0
chr1A	23359971	23386639	block1743	0.25	0.65	0.05	0.05
chr1A	23387471	23396346	block1744	0.315789	0.684211	0	0
chr1A	23396476	23417581	block1745	0.125	0.75	0.125	0
chr1A	23417645	23421245	block1746	0.52381	0.47619	0	0
chr1A	23421248	23423508	block1747	0.619048	0.333333	0.047619	0
chr1A	23423922	23448998	block1748	0.368421	0.631579	0	0
chr1A	23449393	23450544	block1749	0.416667	0.583333	0	0
chr1A	23450550	23830542	block1750	0.333333	0.611111	0.0555556	0
chr1A	23830668	23971953	block1751	0.5	0.5	0	0
chr1A	23971972	24060974	block1752	0.3125	0.6875	0	0
chr1A	24060978	24329769	block1753	0.352941	0.588235	0.0588235	0
chr1A	24329898	24330181	block1754	0.428571	0.571429	0	0
chr1A	24330235	24340341	block1755	0.411765	0.470588	0.117647	0
chr1A	24340346	24485831	block1756	0.333333	0.666667	0	0
chr1A	24485835	25501180	block1757	0.352941	0.647059	0	0
chr1A	25501358	25501533	block1758	0.619048	0.380952	0	0
chr1A	25501711	25504423	block1759	0.333333	0.611111	0	0.0555556
chr1A	25504439	25504533	block1760	0.428571	0.571429	0	0
chr1A	25504591	25504959	block1761	0.588235	0.411765	0	0
chr1A	25506018	25507133	block1762	0.470588	0.529412	0	0
chr1A	25507787	25510117	block1763	0.730769	0.269231	0	0
chr1A	25510156	25510169	block1764	0.2	0.8	0	0
chr1A	25510334	25513383	block1765	0.421053	0.526316	0.0526316	0
chr1A	25513437	25513449	block1766	0	1	0	0
chr1A	25513482	25513815	block1767	0.694444	0.277778	0.0277778	0
chr1A	25513818	25513917	block1768	0.52381	0.428571	0.047619	0
chr1A	25514139	25529906	block1769	0.277778	0.722222	0	0
chr1A	25530004	25539153	block1770	0.2	0.8	0	0
chr1A	25539326	25637891	block1771	0.2	0.8	0	0
chr1A	25637898	25659890	block1772	0.0909091	0.909091	0	0
chr1A	25659892	25663081	block1773	0.384615	0.615385	0	0
chr1A	25663137	25668998	block1774	0.153846	0.846154	0	0
chr1A	25669026	25671055	block1775	0.416667	0.583333	0	0
chr1A	25671092	25675227	block1776	0.25	0.75	0	0
chr1A	25675363	25722240	block1777	0.3	0.7	0	0
chr1A	25722306	25722812	block1778	0.363636	0.545455	0.0909091	0
chr1A	25722886	26014730	block1779	0.375	0.625	0	0
chr1A	26014801	27014801	block1780	0.357143	0.642857	0	0
chr1A	27014811	27222498	block1781	0.272727	0.727273	0	0
chr1A	27222608	27253949	block1782	0.294118	0.705882	0	0
chr1A	27254128	27262169	block1783	0.388889	0.611111	0	0
chr1A	27262967	27263536	block1784	0.25	0.75	0	0
chr1A	27264356	27264357	block1785	0	1	0	0
chr1A	27264378	27274684	block1786	0.5	0.4375	0.0625	0
chr1A	27274862	27275836	block1787	0.384615	0.615385	0	0
chr1A	27275907	27295940	block1788	0.357143	0.571429	0	0.0714286
chr1A	27295972	27360066	block1789	0.272727	0.727273	0	0
chr1A	27360202	27361725	block1790	0.125	0.75	0	0.125
chr1A	27361740	27370925	block1791	0.125	0.6875	0.125	0.0625
chr1A	27370937	27371113	block1792	0.166667	0.666667	0	0.166667
chr1A	27371526	27397924	block1793	0.333333	0.6	0.0666667	0
chr1A	27398152	28417015	block1794	0.125	0.875	0	0
chr1A	28417035	28581916	block1795	0.272727	0.727273	0	0
chr1A	28581922	28604077	block1796	0.2	0.8	0	0
chr1A	28604083	28621803	block1797	0.0625	0.75	0.0625	0.125
chr1A	28621843	28652155	block1798	0.266667	0.533333	0.0666667	0.133333
chr1A	28652158	28720959	block1799	0.2	0.8	0	0
chr1A	28721082	28745676	block1800	0.0833333	0.916667	0	0
chr1A	28747005	28747737	block1801	0.392857	0.607143	0	0
chr1A	28748109	28751484	block1802	0.210526	0.789474	0	0
chr1A	28751803	28752238	block1803	0.357143	0.642857	0	0
chr1A	28752241	28752310	block1804	0.285714	0.714286	0	0
chr1A	28752371	28756763	block1805	0.142857	0.857143	0	0
chr1A	28756850	28760907	block1806	0.230769	0.692308	0.0769231	0
chr1A	28761955	28763641	block1807	0.411765	0.411765	0.0588235	0.117647
chr1A	28763657	28925536	block1808	0.25	0.75	0	0
chr1A	28925537	28942779	block1809	0.0909091	0.909091	0	0
chr1A	28942801	28972573	block1810	0.272727	0.727273	0	0
chr1A	28972581	29125891	block1811	0.2	0.733333	0.0666667	0
chr1A	29126205	29241273	block1812	0.388889	0.611111	0	0
chr1A	29241286	29241350	block1813	0.125	0.875	0	0
chr1A	29242303	29245754	block1814	0.615385	0.384615	0	0
chr1A	29245804	29650134	block1815	0.2	0.8	0	0
chr1A	29650245	29877023	block1816	0.272727	0.727273	0	0
chr1A	29877333	30131601	block1817	0.166667	0.75	0.0833333	0
chr1A	30131654	30276689	block1818	0.214286	0.714286	0	0.0714286
chr1A	30276783	30279407	block1819	0.363636	0.545455	0.0909091	0
chr1A	30279411	30391299	block1820	0.333333	0.583333	0.0833333	0
chr1A	30391345	30554222	block1821	0.0909091	0.818182	0.0909091	0
chr1A	30554293	30635412	block1822	0.181818	0.727273	0.0909091	0
chr1A	30635432	30635433	block1823	0	1	0	0
chr1A	30635485	30785018	block1824	0.0769231	0.923077	0	0
chr1A	30785019	30785230	block1825	0.111111	0.777778	0	0.111111
chr1A	30785478	31198478	block1826	0.214286	0.785714	0	0
chr1A	31198593	31198837	block1827	0.111111	0.888889	0	0
chr1A	31198840	32378367	block1828	0.157895	0.789474	0	0.0526316
chr1A	32378457	32455861	block1829	0.266667	0.733333	0	0
chr1A	32455895	32457900	block1830	0.333333	0.555556	0.111111	0
chr1A	32457924	32457925	block1831	0.25	0.75	0	0
chr1A	32458018	32458061	block1832	0.25	0.75	0	0
chr1A	32458107	32465357	block1833	0.3	0.7	0	0
chr1A	32465397	32534369	block1834	0.461538	0.538462	0	0
chr1A	32534397	32920404	block1835	0.230769	0.769231	0	0
chr1A	32920490	32920660	block1836	0.333333	0.666667	0	0
chr1A	32920666	33230925	block1837	0.181818	0.818182	0	0
chr1A	33230963	33231489	block1838	0.375	0.625	0	0
chr1A	33231509	33231521	block1839	0	1	0	0
chr1A	33232347	33232478	block1840	0	1	0	0
chr1A	33233545	33371260	block1841	0.1	0.9	0	0
chr1A	33371501	33851634	block1842	0.294118	0.647059	0	0.0588235
chr1A	33852326	34852326	block1843	0.230769	0.615385	0.0769231	0.0769231
chr1A	34852390	35281424	block1844	0.357143	0.642857	0	0
chr1A	35281483	36281851	block1845	0.285714	0.642857	0.0714286	0
chr1A	36281856	36612863	block1846	0.285714	0.714286	0	0
chr1A	36612982	36765269	block1847	0.3	0.6	0.1	0
chr1A	36765891	37512682	block1848	0.315789	0.578947	0	0.105263
chr1A	37512688	37514831	block1849	0.4375	0.5625	0	0
chr1A	37514980	37514991	block1850	0.25	0.75	0	0
chr1A	37515050	37670565	block1851	0.363636	0.636364	0	0
chr1A	37670836	38670836	block1852	0.384615	0.615385	0	0
chr1A	38671000	38671259	block1853	0.166667	0.833333	0	0
chr1A	38671270	38707173	block1854	0.333333	0.555556	0	0.111111
chr1A	38707846	38708551	block1855	0.625	0.375	0	0
chr1A	38708565	38709027	block1856	0.166667	0.5	0	0.333333
chr1A	38709187	38710572	block1857	0.333333	0.666667	0	0
chr1A	38710864	38844554	block1858	0.461538	0.538462	0	0
chr1A	38844627	38844822	block1859	0	1	0	0
chr1A	38844853	39534572	block1860	0.642857	0.357143	0	0
chr1A	39534638	39635512	block1861	0.5	0.5	0	0
chr1A	39635529	39831550	block1862	0.5	0.5	0	0
chr1A	39831608	41105055	block1863	0.222222	0.777778	0	0
chr1A	41105065	41106547	block1864	0.148148	0.851852	0	0
chr1A	41106560	41753576	block1865	0.285714	0.714286	0	0
chr1A	41753831	42505715	block1866	0.529412	0.411765	0	0.0588235
chr1A	42505844	42550766	block1867	0.375	0.625	0	0
chr1A	42550830	42551279	block1868	0.375	0.625	0	0
chr1A	42551280	44461139	block1869	0.363636	0.636364	0	0
chr1A	44461261	44485402	block1870	0.416667	0.583333	0	0
chr1A	44485534	44488092	block1871	0.34375	0.65625	0	0
chr1A	44489542	44490464	block1872	0.538462	0.461538	0	0
chr1A	44490565	44672731	block1873	0.5	0.5	0	0
chr1A	44675332	44675491	block1874	0.571429	0.428571	0	0
chr1A	44675785	44681839	block1875	0.473684	0.473684	0.0526316	0
chr1A	44682089	44698583	block1876	0.333333	0.666667	0	0
chr1A	44698618	45698618	block1877	0.466667	0.533333	0	0
chr1A	45698639	45746420	block1878	0.357143	0.642857	0	0
chr1A	45746511	46015694	block1879	0.384615	0.615385	0	0
chr1A	46015787	48030522	block1880	0.333333	0.666667	0	0
chr1A	48030606	48037260	block1881	0.357143	0.571429	0.0714286	0
chr1A	48037362	49037362	block1882	0.5625	0.4375	0	0
chr1A	49037578	49142346	block1883	0.307692	0.692308	0	0
chr1A	49142347	49144794	block1884	0.2	0.8	0	0
chr1A	49144835	49299555	block1885	0.166667	0.833333	0	0
chr1A	49299871	49300127	block1886	0.25	0.75	0	0
chr1A	49300339	49792507	block1887	0.2	0.8	0	0
chr1A	49792534	50792534	block1888	0.454545	0.545455	0	0
chr1A	50792539	50811271	block1889	0.461538	0.538462	0	0
chr1A	50811363	51811363	block1890	0.588235	0.411765	0	0
chr1A	51811436	52338659	block1891	0.578947	0.421053	0	0
chr1A	52338670	52401235	block1892	0.266667	0.733333	0	0
chr1A	52401343	52401919	block1893	0.5	0.5	0	0
chr1A	52401999	52402270	block1894	0.538462	0.461538	0	0
chr1A	52402482	52417253	block1895	0.235294	0.705882	0.0588235	0
chr1A	52417340	52418413	block1896	0.3	0.7	0	0
chr1A	52418534	52539836	block1897	0.375	0.625	0	0
chr1A	52540016	52540659	block1898	0.642857	0.357143	0	0
chr1A	52541194	52542142	block1899	0.333333	0.666667	0	0
chr1A	52542621	52576040	block1900	0.4	0.533333	0.0666667	0
chr1A	52577910	52587964	block1901	0.767442	0.232558	0	0
chr1A	52589396	52603221	block1902	0.636364	0.340909	0	0.0227273
chr1A	52603418	52616878	block1903	0.513514	0.405405	0	0.0810811
chr1A	52616959	52617875	block1904	0.727273	0.272727	0	0
chr1A	52618026	52618173	block1905	0.363636	0.636364	0	0
chr1A	52618193	52618297	block1906	0.333333	0.666667	0	0
chr1A	52618720	52619311	block1907	0.681818	0.272727	0	0.0454545
chr1A	52619498	52619674	block1908	0.555556	0.333333	0	0.111111
chr1A	52620666	52638218	block1909	0.564103	0.358974	0.025641	0.0512821
chr1A	52638342	52774444	block1910	0.451613	0.516129	0.0322581	0
chr1A	52774675	52787944	block1911	0.741935	0.258065	0	0
chr1A	52787951	53016864	block1912	0.451613	0.548387	0	0
chr1A	53016903	53459923	block1913	0.375	0.625	0	0
chr1A	53460001	53466739	block1914	0.428571	0.5	0	0.0714286
chr1A	53466910	53467566	block1915	0.5	0.428571	0	0.0714286
chr1A	53467682	53507469	block1916	0.407407	0.518519	0.0740741	0
chr1A	53508800	53903325	block1917	0.533333	0.466667	0	0
chr1A	53903344	54043962	block1918	0.375	0.5625	0.0625	0
chr1A	54043967	57078807	block1919	0.416667	0.5	0.0833333	0
chr1A	57079858	57210634	block1920	0.384615	0.538462	0.0384615	0.0384615
chr1A	57210852	57243141	block1921	0.55	0.425	0.025	0
chr1A	57245590	57246090	block1922	0.809524	0.190476	0	0
chr1A	57246096	57246097	block1923	0.333333	0.666667	0	0
chr1A	57246116	57298173	block1924	0.483871	0.483871	0.0322581	0
chr1A	57300189	57747248	block1925	0.357143	0.571429	0.0357143	0.0357143
chr1A	57749270	58116287	block1926	0.433333	0.533333	0	0.0333333
chr1A	58118159	59636250	block1927	0.352941	0.647059	0	0
chr1A	59637564	59741717	block1928	0.564103	0.410256	0.025641	0
chr1A	59741799	73346209	block1929	0.466667	0.533333	0	0
chr1A	73346365	77050151	block1930	0.4375	0.5625	0	0
chr1A	77051657	96524326	block1931	0.375	0.625	0	0
chr1A	96524461	98575459	block1932	0.472222	0.527778	0	0
chr1A	98576479	99215239	block1933	0.466667	0.5	0.0333333	0
chr1A	99216507	99510813	block1934	0.4	0.566667	0.0333333	0
chr1A	99510826	99555940	block1935	0.25	0.75	0	0
chr1A	99555967	99556808	block1936	0.454545	0.5	0.0454545	0
chr1A	99556833	99569490	block1937	0.285714	0.666667	0.047619	0
chr1A	99569501	99569599	block1938	0	1	0	0
chr1A	99570259	99571173	block1939	0.454545	0.393939	0.121212	0.030303
chr1A	99571466	99572913	block1940	0.344828	0.62069	0.0344828	0
chr1A	99574395	99577169	block1941	0.347826	0.608696	0	0.0434783
chr1A	99577408	99577581	block1942	0.3	0.7	0	0
chr1A	99577694	99577774	block1943	0.2	0.8	0	0
chr1A	99577877	99579139	block1944	0.216216	0.783784	0	0
chr1A	99579195	99579377	block1945	0.333333	0.666667	0	0
chr1A	99579887	99579963	block1946	0.285714	0.642857	0.0714286	0
chr1A	99580051	99663549	block1947	0.142857	0.785714	0.0714286	0
chr1A	99663624	99703489	block1948	0.272727	0.727273	0	0
chr1A	99703809	99704788	block1949	0.5	0.388889	0.0555556	0.0555556
chr1A	99704818	99711264	block1950	0.176471	0.647059	0.117647	0.0588235
chr1A	99711480	99864349	block1951	0.0909091	0.818182	0	0.0909091
chr1A	99864409	99867031	block1952	0.325	0.65	0	0.025
chr1A	99867088	99867777	block1953	0.0769231	0.923077	0	0
chr1A	99867801	99867819	block1954	0.25	0.5	0	0.25
chr1A	99867831	99871799	block1955	0.5	0.409091	0	0.0909091
chr1A	99871844	99873064	block1956	0.4	0.6	0	0
chr1A	99873175	99873704	block1957	0.214286	0.714286	0	0.0714286
chr1A	99877653	211220171	block1958	0.142857	0.857143	0	0
chr1A	211221091	211769691	block1959	0.25	0.6875	0.0625	0
chr1A	211769779	212769779	block1960	0.157895	0.789474	0	0.0526316
chr1A	212769905	212775334	block1961	0.181818	0.727273	0.0909091	0
chr1A	212776017	213776017	block1962	0.4	0.6	0	0
chr1A	213776095	239158195	block1963	0.0909091	0.909091	0	0
chr1A	239158338	256934878	block1964	0.214286	0.785714	0	0
chr1A	256934881	297836247	block1965	0.0769231	0.923077	0	0
chr1A	297836271	297977916	block1966	0.272727	0.727273	0	0
chr1A	297978501	298965525	block1967	0.357143	0.571429	0.0714286	0
chr1A	298965539	298966782	block1968	0.384615	0.538462	0.0769231	0
chr1A	298966790	300971855	block1969	0.333333	0.666667	0	0
chr1A	300971910	301106126	block1970	0.333333	0.666667	0	0
chr1A	301106199	301532367	block1971	0.4375	0.5625	0	0
chr1A	301532392	308793016	block1972	0.461538	0.538462	0	0
chr1A	308793378	309793339	block1973	0.428571	0.571429	0	0
chr1A	309793387	314252780	block1974	0.4	0.6	0	0
chr1A	314253064	314256342	block1975	0.333333	0.666667	0	0
chr1A	314256453	319325449	block1976	0.357143	0.642857	0	0
chr1A	319325702	320328196	block1977	0.416667	0.583333	0	0
chr1A	320328228	320421511	block1978	0.411765	0.529412	0.0588235	0
chr1A	320421561	333773190	block1979	0.470588	0.529412	0	0
chr1A	333773519	333845336	block1980	0.307692	0.692308	0	0
chr1A	333845344	337650250	block1981	0.466667	0.533333	0	0
chr1A	337650358	337651256	block1982	0.466667	0.533333	0	0
chr1A	337651433	337651567	block1983	0.545455	0.454545	0	0
chr1A	337651645	338660480	block1984	0.375	0.625	0	0
chr1A	338660489	338800593	block1985	0.333333	0.666667	0	0
chr1A	338800615	342707931	block1986	0.555556	0.444444	0	0
chr1A	342707980	343715372	block1987	0.5	0.5	0	0
chr1A	343715536	344325136	block1988	0.461538	0.538462	0	0
chr1A	344325253	346473290	block1989	0.454545	0.545455	0	0
chr1A	346473605	346473721	block1990	0.0769231	0.538462	0.230769	0.153846
chr1A	346473742	348502822	block1991	0.538462	0.461538	0	0
chr1A	348502995	351532228	block1992	0.473684	0.526316	0	0
chr1A	351532284	351532342	block1993	0.166667	0.666667	0	0.166667
chr1A	351532384	351532415	block1994	0.2	0.8	0	0
chr1A	351532532	351533249	block1995	0.25	0.666667	0	0.0833333
chr1A	351533316	351533321	block1996	0	1	0	0
chr1A	351533492	351593972	block1997	0.5	0.5	0	0
chr1A	351594123	351839063	block1998	0.470588	0.529412	0	0
chr1A	351839073	353668160	block1999	0.533333	0.466667	0	0
[truncated: 69,283 more rows]

## Sheet: Fig 2d
Method	Categories	Total	Watkins beneficial	Adaptive	Watkins beneficial & unique
GWAS	MTA	1428	256	245	235
QTL	QTL	3280	885	876	117
NAM GWAS	MTA	3545	555	803	261

## Sheet: Fig 2e
Marker names	Chromosome	Mapping position [cM]	PSTRI.m05d24_RAG22 LOD	PSTRI.m06d13_RAG22 LOD		c2B.loc are simulated marker positions (see “R/qtl” manual)
c2B.loc1	2B	1	0.232271	0.114222
c2B.loc2	2B	2	0.160288	0.180212
c2B.loc3	2B	3	0.11083	0.279966
BS00073542	2B	4	0.0868016	0.394712
c2B.loc5	2B	5	0.100471	0.386373
c2B.loc6	2B	6	0.114166	0.34475
BS00022493	2B	6.7	0.12262	0.304807
c2B.loc7	2B	7	0.126506	0.306242
c2B.loc8	2B	8	0.140431	0.310944
c2B.loc9	2B	9	0.155931	0.315514
c2B.loc10	2B	10	0.173108	0.319903
c2B.loc11	2B	11	0.192031	0.324079
c2B.loc12	2B	12	0.212723	0.328056
c2B.loc13	2B	13	0.235136	0.331926
c2B.loc14	2B	14	0.259129	0.335905
c2B.loc15	2B	15	0.284446	0.340359
c2B.loc16	2B	16	0.310703	0.345802
c2B.loc17	2B	17	0.337393	0.352826
c2B.loc18	2B	18	0.363917	0.361977
c2B.loc19	2B	19	0.389641	0.3736
c2B.loc20	2B	20	0.413963	0.387719
c2B.loc21	2B	21	0.436383	0.404002
c2B.loc22	2B	22	0.456536	0.421833
c2B.loc23	2B	23	0.474217	0.440441
c2B.loc24	2B	24	0.489365	0.459052
c2B.loc25	2B	25	0.50204	0.476986
c2B.loc26	2B	26	0.512397	0.493727
c2B.loc27	2B	27	0.52065	0.508935
c2B.loc28	2B	28	0.527053	0.522428
BS00064156	2B	28.6	0.530081	0.529656
c2B.loc29	2B	29	3.99628	5.35024
BS00023097	2B	29.3	4.11128	5.54908
c2B.loc30	2B	30	5.00693	6.57475
c2B.loc31	2B	31	6.24694	7.92957
c2B.loc32	2B	32	7.20561	8.90131
BS00026412	2B	32.2	7.34548	9.03292
c2B.loc33	2B	33	9.08481	10.9225
c2B.loc34	2B	34	11.0635	12.8129
c2B.loc35	2B	35	12.1618	13.602
BS00074661	2B	35.1	12.2066	13.6142
c2B.loc36	2B	36	14.9557	16.4683
c2B.loc37	2B	37	17.5512	19.2403
c2B.loc38	2B	38	18.1843	20.4305
BS00034314	2B	39	16.487	19.6313
c2B.loc40	2B	40	16.4822	18.1115
c2B.loc41	2B	41	15.5779	15.7535
c2B.loc42	2B	42	13.5722	12.9551
c2B.loc43	2B	43	10.7204	10.1858
c2B.loc44	2B	44	7.70443	7.74592
c2B.loc45	2B	45	5.14826	5.74206
BS00070861	2B	45.4	4.31775	5.0637
BS00093992	2B	46	3.27369	5.03301
c2B.loc47	2B	47	2.71915	4.42621
c2B.loc48	2B	48	2.10889	3.62787
c2B.loc49	2B	49	1.52974	2.78297
BS00067413	2B	49.5	0.903879	0.451189
c2B.loc50	2B	50	1.08937	0.458637
c2B.loc51	2B	51	1.48413	0.479676
BS00022946	2B	51.5	1.66802	0.497445
c2B.loc52	2B	52	2.02704	0.686896
c2B.loc53	2B	53	2.81412	1.2154
c2B.loc54	2B	54	3.56371	1.86286
c2B.loc55	2B	55	4.12678	2.48561
BS00064740	2B	55.7	4.37448	2.84678
c2B.loc56	2B	56	4.41817	2.89111
c2B.loc57	2B	57	4.51069	3.01976
c2B.loc58	2B	58	4.5084	3.10985
c2B.loc59	2B	59	4.40346	3.15003
c2B.loc60	2B	60	4.20375	3.13385
c2B.loc61	2B	61	3.93088	3.06194
c2B.loc62	2B	62	3.61355	2.94222
c2B.loc63	2B	63	3.28004	2.78791
c2B.loc64	2B	64	2.95294	2.61414
BS00022064	2B	64.7	2.7355	2.48791
c2B.loc65	2B	65	2.86527	2.56424
BS00046601	2B	65.3	2.96313	2.61863
BS00022222	2B	66	2.13659	2.59561
c2B.loc67	2B	67	2.04412	2.59038
c2B.loc68	2B	68	1.92795	2.56356
c2B.loc69	2B	69	1.78639	2.5107
c2B.loc70	2B	70	1.61948	2.42813
c2B.loc71	2B	71	1.42987	2.31384
c2B.loc72	2B	72	1.22354	2.16841
c2B.loc73	2B	73	1.00985	1.99567
c2B.loc74	2B	74	0.800632	1.80266
c2B.loc75	2B	75	0.608132	1.59882
c2B.loc76	2B	76	0.442529	1.39433
c2B.loc77	2B	77	0.309921	1.19846
c2B.loc78	2B	78	0.211594	1.01823
c2B.loc79	2B	79	0.144707	0.857843
c2B.loc80	2B	80	0.103823	0.718943
c2B.loc81	2B	81	0.0825681	0.60118
BS00022919	2B	81.7	0.0760676	0.530285
c2B.loc82	2B	82	0.0730812	0.525178
BS00088516	2B	82.9	0.0623815	0.503083

## Sheet: Fig 2f
blockid	hap_of_WATDE0076	hap_of_paragon
chr2B_105540995_105541368_block1751	shared	shared
chr2B_105541500_105718141_block1752	watkins_enriched	shared
chr2B_105718145_105757895_block1753	shared	shared
chr2B_105761725_105763047_block1754	shared	shared
chr2B_105763398_105764900_block1755	shared	shared
chr2B_105765407_105767350_block1756	shared	shared
chr2B_105767399_105767418_block1757	shared	shared
chr2B_105767452_105768591_block1758	shared	shared
chr2B_105768613_105798812_block1759	shared	shared
chr2B_105798967_105799388_block1760	shared	shared
chr2B_105799536_105800194_block1761	shared	watkins_enriched
chr2B_105800214_105800301_block1762	shared	shared
chr2B_105800330_105803951_block1763	shared	shared
chr2B_105803997_105897033_block1764	shared	shared
chr2B_105897345_105897480_block1765	shared	shared
chr2B_105897799_105899066_block1766	shared	shared
chr2B_105899156_105899576_block1767	shared	shared
chr2B_105899868_105901110_block1768	shared	shared
chr2B_105901152_105901203_block1769	shared	shared
chr2B_105901241_105902211_block1770	shared	shared
chr2B_105902247_105902496_block1771	shared	shared
chr2B_105902826_105903108_block1772	shared	shared
chr2B_105903144_105903486_block1773	shared	shared
chr2B_105903661_105913769_block1774	shared	shared
chr2B_105913778_105987814_block1775	shared	shared
chr2B_105987953_106094245_block1776	shared	shared
chr2B_106094272_106945442_block1777	watkins_enriched	shared
chr2B_106945444_106952987_block1778	shared	shared
chr2B_106953005_106953211_block1779	shared	shared
chr2B_106953298_106955970_block1780	shared	shared
chr2B_106956327_106957119_block1781	shared	shared
chr2B_106957350_106957954_block1782	shared	shared
chr2B_106958038_106960268_block1783	shared	shared
chr2B_106960330_106967898_block1784	shared	shared
chr2B_106967984_106968033_block1785	shared	shared
chr2B_106968210_107076900_block1786	watkins_enriched	shared
chr2B_107076959_107111212_block1787	watkins_specific	shared
chr2B_107111219_107257880_block1788	watkins_enriched	shared
chr2B_107258069_107259012_block1789	shared	shared
chr2B_107259294_108261073_block1790	watkins_specific	shared
chr2B_108261218_108900787_block1791	watkins_specific	shared
chr2B_108900799_109900799_block1792	shared	shared
chr2B_109900827_109948687_block1793	shared	shared
chr2B_109948950_109952800_block1794	shared	shared
chr2B_109952927_109953034_block1795	shared	shared
chr2B_109953434_109955859_block1796	shared	shared
chr2B_109956016_109961856_block1797	shared	shared
chr2B_109961910_109962322_block1798	shared	shared
chr2B_109962366_109962841_block1799	shared	shared
chr2B_109962850_109963035_block1800	shared	shared
chr2B_109963958_109968300_block1801	watkins_enriched	shared
chr2B_109968587_109969218_block1802	shared	shared
chr2B_109969392_109969690_block1803	shared	shared
chr2B_109969696_109969835_block1804	shared	shared
chr2B_109969842_109969846_block1805	shared	shared
chr2B_109969913_109969935_block1806	shared	shared
chr2B_109970005_109970011_block1807	shared	shared
chr2B_109970051_109970221_block1808	shared	shared
chr2B_109970328_109973723_block1809	shared	shared
chr2B_109973921_109973978_block1810	shared	shared
chr2B_109974222_109974693_block1811	shared	shared
chr2B_109974694_109974821_block1812	shared	shared
chr2B_109974852_109991326_block1813	watkins_enriched	shared
chr2B_109991409_109991740_block1814	shared	shared
chr2B_109991862_109991909_block1815	shared	shared
chr2B_109991978_109991988_block1816	shared	shared
chr2B_109992017_109992633_block1817	watkins_enriched	shared
chr2B_109992718_109992860_block1818	shared	shared
chr2B_109992864_109993370_block1819	shared	shared
chr2B_109993443_109993465_block1820	shared	shared
chr2B_109993505_109993585_block1821	shared	shared
chr2B_109993800_110004585_block1822	watkins_specific	shared
chr2B_110004625_110090649_block1823	shared	shared
chr2B_110092307_110092320_block1824	shared	shared
chr2B_110093802_110094042_block1825	shared	shared
chr2B_110095633_110133841_block1826	watkins_specific	shared
chr2B_110133893_110134179_block1827	watkins_specific	shared
chr2B_110134193_110135904_block1828	watkins_specific	shared
chr2B_110135923_110217012_block1829	watkins_specific	shared
chr2B_110217638_110217815_block1830	watkins_enriched	shared
chr2B_110218019_110224143_block1831	watkins_specific	shared
chr2B_110224330_110225529_block1832	watkins_specific	shared
chr2B_110225566_110229267_block1833	watkins_specific	shared
chr2B_110229584_110266949_block1834	watkins_specific	shared
chr2B_110267476_110272613_block1835	watkins_specific	shared
chr2B_110272892_110274328_block1836	watkins_specific	modern_specific
chr2B_110274445_110274708_block1837	watkins_specific	shared
chr2B_110274784_110284120_block1838	watkins_specific	shared
chr2B_110284486_110284596_block1839	watkins_specific	shared
chr2B_110284746_110296940_block1840	watkins_specific	shared
chr2B_110297238_110297373_block1841	watkins_specific	shared
chr2B_110297393_110300826_block1842	watkins_specific	shared
chr2B_110300906_110301982_block1843	watkins_specific	shared
chr2B_110302197_110320320_block1844	watkins_specific	shared
chr2B_110320701_110320711_block1845	shared	shared
chr2B_110320768_110369865_block1846	watkins_specific	shared
chr2B_110369974_110370085_block1847	watkins_enriched	shared
chr2B_110371634_110408818_block1848	watkins_specific	shared
chr2B_110408982_110409047_block1849	shared	shared
chr2B_110409311_110416764_block1850	watkins_specific	watkins_enriched
chr2B_110416832_110474650_block1851	watkins_specific	shared
chr2B_110475742_110810905_block1852	watkins_specific	shared
chr2B_110811061_110820441_block1853	watkins_specific	shared
chr2B_110820720_111071379_block1854	watkins_enriched	shared
chr2B_111071517_111078987_block1855	watkins_specific	shared
chr2B_111081794_111082248_block1856	watkins_specific	shared
chr2B_111082504_111106062_block1857	watkins_specific	shared
chr2B_111122287_111122290_block1858	watkins_enriched	shared
chr2B_111122293_111187338_block1859	watkins_specific	shared
chr2B_111187949_111193233_block1860	watkins_enriched	shared
chr2B_111193909_111194150_block1861	watkins_enriched	shared
chr2B_111199720_111203750_block1862	watkins_specific	shared
chr2B_111206430_111210906_block1863	watkins_specific	shared
chr2B_111214723_111216038_block1864	watkins_specific	shared
chr2B_111217225_111221625_block1865	watkins_specific	shared
chr2B_111221685_111234457_block1866	watkins_specific	shared
chr2B_111235524_111263102_block1867	watkins_specific	shared
chr2B_111265409_111266715_block1868	watkins_specific	shared
chr2B_111268639_111274991_block1869	watkins_specific	shared
chr2B_111275201_111282380_block1870	watkins_specific	shared
chr2B_111285402_111320627_block1871	watkins_specific	shared
chr2B_111322414_111323118_block1872	watkins_specific	shared
chr2B_111324703_111325329_block1873	watkins_specific	shared
chr2B_111327688_111339177_block1874	watkins_specific	shared
chr2B_111340294_111383724_block1875	watkins_specific	shared
chr2B_111384806_111384992_block1876	watkins_specific	shared
chr2B_111387726_111398171_block1877	watkins_specific	shared
chr2B_111402073_115020086_block1878	watkins_specific	shared
chr2B_115022108_116022108_block1879	watkins_specific	shared
chr2B_116022226_116079659_block1880	watkins_specific	shared
chr2B_116079924_117079924_block1881	watkins_specific	shared
chr2B_117080243_117084361_block1882	watkins_specific	shared
chr2B_117084397_118084397_block1883	watkins_specific	shared
chr2B_118084580_118297176_block1884	watkins_specific	shared
chr2B_118297223_118298076_block1885	watkins_enriched	shared
chr2B_118298198_118328253_block1886	shared	shared
chr2B_118328278_118333240_block1887	watkins_enriched	shared
chr2B_118336092_118376448_block1888	watkins_enriched	shared
chr2B_118376513_118377213_block1889	shared	shared
chr2B_118377366_118377834_block1890	shared	shared
chr2B_118377866_118377940_block1891	shared	watkins_enriched
chr2B_118378059_118378439_block1892	shared	shared
chr2B_118378454_118448873_block1893	watkins_enriched	shared
chr2B_118449123_118455599_block1894	watkins_enriched	shared
chr2B_118455615_118459354_block1895	watkins_enriched	shared
chr2B_118460605_118460722_block1896	shared	shared
chr2B_118460833_118460906_block1897	shared	shared
chr2B_118460935_118520174_block1898	watkins_enriched	shared
chr2B_118520220_118520305_block1899	shared	shared
chr2B_118520608_118520611_block1900	shared	shared
chr2B_118520791_118523825_block1901	shared	shared
chr2B_118523967_118526135_block1902	shared	shared
chr2B_118526288_118530194_block1903	shared	shared
chr2B_118530320_118531664_block1904	shared	shared
chr2B_118533312_118534360_block1905	shared	shared
chr2B_118534998_118560213_block1906	shared	shared
chr2B_118560648_118561003_block1907	shared	shared
chr2B_118561097_118561167_block1908	shared	shared
chr2B_118561198_118561249_block1909	shared	shared
chr2B_118561287_118561827_block1910	shared	shared
chr2B_118562112_118581280_block1911	watkins_enriched	shared
chr2B_118581605_118581923_block1912	shared	shared
chr2B_118582150_118582873_block1913	shared	shared
chr2B_118583236_119583236_block1914	watkins_enriched	shared
chr2B_119583886_122051662_block1915	watkins_enriched	shared
chr2B_122051769_123051769_block1916	watkins_enriched	shared
chr2B_123051802_123203624_block1917	watkins_specific	shared
chr2B_126167137_126310311_block1918	watkins_specific	shared
chr2B_128259660_129261452_block1919	watkins_specific	shared
chr2B_129261739_131315793_block1920	watkins_specific	shared
chr2B_131315801_131316186_block1921	watkins_specific	shared
chr2B_131316306_131580328_block1922	watkins_specific	shared
chr2B_131580366_132371098_block1923	watkins_enriched	shared
chr2B_132371131_132870304_block1924	watkins_enriched	shared
chr2B_132870342_133983949_block1925	watkins_enriched	shared
chr2B_133984037_134017134_block1926	watkins_specific	shared
chr2B_134017142_134242558_block1927	watkins_specific	shared
chr2B_134242568_135105665_block1928	watkins_enriched	shared
chr2B_135106070_135637279_block1929	watkins_enriched	shared
chr2B_135637312_135644030_block1930	watkins_enriched	shared
chr2B_135644131_135927912_block1931	watkins_specific	shared
chr2B_135927959_136428630_block1932	watkins_specific	shared
chr2B_136428638_136428930_block1933	shared	shared
chr2B_136429046_136429087_block1934	shared	shared
chr2B_136429090_136429179_block1935	shared	shared
chr2B_136429300_136436130_block1936	shared	shared
chr2B_136436259_136440027_block1937	shared	shared
chr2B_136440108_136441493_block1938	watkins_enriched	shared
chr2B_136441494_136553888_block1939	shared	shared
chr2B_136553909_137346749_block1940	shared	shared
chr2B_137346793_137346921_block1941	shared	shared
chr2B_137348730_138365044_block1942	shared	shared
chr2B_138365071_139365071_block1943	watkins_specific	shared
chr2B_139365423_139564813_block1944	shared	shared
chr2B_139565272_140565272_block1945	watkins_specific	shared
chr2B_140565320_140743454_block1946	watkins_specific	shared
chr2B_140743924_140758244_block1947	shared	shared
chr2B_140758440_140758782_block1948	shared	shared
chr2B_140758879_140758888_block1949	shared	shared
chr2B_140759061_140778278_block1950	shared	shared
chr2B_140779215_140781494_block1951	shared	watkins_enriched
chr2B_140781498_140789295_block1952	watkins_specific	shared
chr2B_140789299_141149121_block1953	watkins_specific	shared
chr2B_141149127_141150373_block1954	shared	shared
chr2B_141150383_141150384_block1955	shared	shared
chr2B_141150390_141150653_block1956	shared	shared
chr2B_141150694_141150714_block1957	shared	shared
chr2B_141150987_141156067_block1958	shared	shared
chr2B_141156132_141156136_block1959	shared	shared
chr2B_141156622_141158630_block1960	shared	shared
chr2B_141158924_141164700_block1961	watkins_enriched	shared
chr2B_141164713_141166061_block1962	shared	shared
chr2B_141166080_141194698_block1963	watkins_specific	shared
chr2B_141194705_141275705_block1964	watkins_specific	shared
chr2B_141277429_141279527_block1965	shared	shared
chr2B_141279791_141279968_block1966	shared	shared
chr2B_141279990_141865627_block1967	watkins_specific	shared
chr2B_141865632_142865632_block1968	watkins_enriched	shared
chr2B_142866387_143736449_block1969	watkins_specific	shared
chr2B_143736504_144736504_block1970	watkins_specific	shared
chr2B_144736615_145741452_block1971	shared	shared
chr2B_145741502_146741502_block1972	watkins_specific	shared
chr2B_146741951_146742207_block1973	shared	shared
chr2B_146742290_146929357_block1974	shared	shared
chr2B_146929619_146953074_block1975	watkins_enriched	shared
chr2B_146953815_147554333_block1976	watkins_enriched	shared
chr2B_147554407_147572334_block1977	shared	shared
chr2B_147572394_147573323_block1978	watkins_enriched	shared
chr2B_147573548_147576210_block1979	watkins_specific	shared
chr2B_147576383_147576578_block1980	shared	shared
chr2B_147576724_147576989_block1981	shared	shared
chr2B_147577038_147577076_block1982	shared	shared
chr2B_147577435_147577512_block1983	shared	shared
chr2B_147577583_147582142_block1984	watkins_specific	shared
chr2B_147582898_147583264_block1985	shared	shared
chr2B_147583369_147588056_block1986	shared	shared
chr2B_147588345_147589419_block1987	shared	shared
chr2B_147589526_147589574_block1988	shared	shared
chr2B_147589617_147593501_block1989	shared	shared
chr2B_147593509_147593521_block1990	shared	shared
chr2B_147593619_147593722_block1991	shared	shared
chr2B_147593730_147594346_block1992	shared	shared
chr2B_147594469_147594537_block1993	shared	shared
chr2B_147594621_147603964_block1994	watkins_specific	shared
chr2B_147604158_147604887_block1995	shared	shared
chr2B_147605022_147605246_block1996	shared	shared
chr2B_147605305_147605714_block1997	shared	shared
chr2B_147605809_147606354_block1998	shared	shared
chr2B_147606400_147608305_block1999	shared	shared
chr2B_147608314_147613472_block2000	watkins_specific	shared
chr2B_147613492_147613493_block2001	shared	shared
chr2B_147613494_147614016_block2002	shared	shared
chr2B_147614032_147632480_block2003	watkins_enriched	shared
chr2B_147632485_147633027_block2004	shared	shared
chr2B_147633100_147663011_block2005	shared	shared
chr2B_147663021_147663564_block2006	shared	shared
chr2B_147663894_147663965_block2007	shared	shared
chr2B_147664149_147666197_block2008	shared	shared
chr2B_147666198_147666955_block2009	shared	shared
chr2B_147667075_147668344_block2010	shared	shared
chr2B_147668358_147728274_block2011	watkins_specific	shared
chr2B_147728298_147731186_block2012	watkins_enriched	shared
chr2B_147731397_147732482_block2013	shared	shared
chr2B_147732483_147751009_block2014	watkins_enriched	shared
chr2B_147751036_147751434_block2015	shared	shared
chr2B_147751446_147802709_block2016	shared	shared
chr2B_147802758_147918801_block2017	shared	shared
chr2B_147919028_147919034_block2018	shared	shared
chr2B_147919094_147942368_block2019	watkins_enriched	shared
chr2B_147942378_147952019_block2020	shared	shared
chr2B_147952403_147957728_block2021	shared	shared
chr2B_147957752_147968230_block2022	shared	shared
chr2B_147968253_148021643_block2023	shared	shared
chr2B_148021650_148063773_block2024	watkins_enriched	shared
chr2B_148063938_148065010_block2025	shared	shared
chr2B_148065052_148065280_block2026	shared	shared
chr2B_148065433_148066725_block2027	shared	shared
chr2B_148066975_148072948_block2028	watkins_enriched	shared
chr2B_148072986_148080748_block2029	watkins_specific	shared
chr2B_148081169_149050565_block2030	watkins_enriched	shared
chr2B_149050591_150082178_block2031	watkins_enriched	shared
chr2B_150082232_151082232_block2032	watkins_enriched	shared
chr2B_151082291_151091388_block2033	watkins_specific	shared
chr2B_151091412_152094779_block2034	watkins_enriched	shared
chr2B_152094831_153094831_block2035	shared	shared
chr2B_153094933_153101328_block2036	watkins_enriched	shared
chr2B_153101348_154101714_block2037	watkins_enriched	shared
chr2B_154101720_154200906_block2038	watkins_enriched	shared
chr2B_154201226_154230754_block2039	shared	shared
chr2B_154230786_154536749_block2040	watkins_specific	shared
chr2B_154536754_154590964_block2041	shared	shared
chr2B_154591633_154591782_block2042	shared	shared
chr2B_154592256_154595061_block2043	shared	shared
chr2B_154595395_154595429_block2044	shared	shared
chr2B_154596954_154647088_block2045	watkins_specific	shared
chr2B_154648364_154652604_block2046	shared	shared
chr2B_154653442_154653578_block2047	watkins_specific	shared
chr2B_154655614_154666684_block2048	watkins_specific	shared
chr2B_154667293_154672875_block2049	watkins_enriched	shared
chr2B_154673977_154717680_block2050	watkins_specific	shared
chr2B_154717831_154718504_block2051	shared	shared
chr2B_154719372_154719416_block2052	shared	shared
chr2B_154719427_154786160_block2053	watkins_specific	shared
chr2B_154786247_154800813_block2054	watkins_specific	shared
chr2B_154800836_154801906_block2055	shared	shared
chr2B_154801917_154828767_block2056	watkins_specific	shared
chr2B_154828925_154828926_block2057	shared	shared
chr2B_154829203_154830466_block2058	shared	shared
chr2B_154830751_154840306_block2059	watkins_specific	shared
chr2B_154840307_154843267_block2060	watkins_specific	shared
chr2B_154843435_154916802_block2061	watkins_enriched	shared
chr2B_154917086_154930567_block2062	watkins_specific	shared
chr2B_154931199_156669460_block2063	watkins_specific	shared
chr2B_156669462_157669462_block2064	watkins_specific	shared
chr2B_157669899_157692236_block2065	watkins_specific	shared
chr2B_157693026_157693336_block2066	shared	shared
chr2B_157693385_157693498_block2067	shared	shared
chr2B_157693556_157693584_block2068	shared	shared
chr2B_157693640_157693652_block2069	shared	shared
chr2B_157693669_157693838_block2070	shared	shared
chr2B_157693905_158028855_block2071	watkins_specific	shared
chr2B_158028885_158138104_block2072	watkins_specific	shared
chr2B_158138709_158345570_block2073	watkins_specific	shared
chr2B_158345584_158481177_block2074	watkins_specific	shared
chr2B_158481644_159259485_block2075	watkins_enriched	shared
chr2B_159259530_159332313_block2076	watkins_specific	shared
chr2B_159332357_159496498_block2077	watkins_specific	shared
chr2B_159496698_159502717_block2078	watkins_enriched	shared
chr2B_159502773_159891081_block2079	shared	shared
chr2B_159891198_160891158_block2080	watkins_enriched	shared
chr2B_160894872_160894873_block2081	shared	shared
chr2B_160895042_160895050_block2082	shared	shared
chr2B_160900620_161410986_block2083	watkins_specific	shared
chr2B_161411136_161476438_block2084	shared	shared
chr2B_161480420_161939430_block2085	watkins_specific	shared
chr2B_161946535_162700255_block2086	watkins_specific	shared
chr2B_162702556_162785676_block2087	watkins_specific	watkins_enriched
chr2B_162788115_162790497_block2088	shared	shared
chr2B_162794531_162910174_block2089	watkins_specific	shared
chr2B_162910979_164592581_block2090	watkins_specific	shared
chr2B_164592590_164981105_block2091	watkins_specific	shared
chr2B_164981152_165146312_block2092	watkins_enriched	shared
chr2B_165146315_165246703_block2093	watkins_enriched	shared
chr2B_165246741_166246741_block2094	watkins_enriched	shared
chr2B_166246792_166284698_block2095	watkins_enriched	shared
chr2B_166286572_166804504_block2096	watkins_enriched	shared
chr2B_166804622_166806854_block2097	watkins_enriched	shared
chr2B_166806913_166810952_block2098	watkins_specific	shared
chr2B_166811028_166811097_block2099	watkins_enriched	shared
chr2B_166812371_166815249_block2100	watkins_specific	shared
chr2B_166815404_166830291_block2101	watkins_enriched	shared
chr2B_166830972_166837694_block2102	watkins_specific	shared
chr2B_166839928_166853726_block2103	watkins_specific	shared
chr2B_166853852_166854289_block2104	watkins_specific	shared
chr2B_166854297_166855227_block2105	watkins_specific	shared
chr2B_166855518_166857611_block2106	watkins_specific	shared
chr2B_166857625_166858035_block2107	watkins_enriched	shared
chr2B_166858372_166859788_block2108	watkins_specific	shared
chr2B_166859818_166874333_block2109	watkins_enriched	shared
chr2B_166874347_167078863_block2110	watkins_enriched	shared
chr2B_167079085_167607737_block2111	watkins_enriched	shared
chr2B_167607779_167638606_block2112	watkins_enriched	shared
chr2B_167639418_168639418_block2113	watkins_enriched	shared
chr2B_168639540_174791215_block2114	watkins_enriched	shared
chr2B_174791312_174792264_block2115	shared	shared
chr2B_174792484_174934573_block2116	shared	shared
chr2B_174934689_175024067_block2117	shared	shared
chr2B_175024250_177548306_block2118	watkins_enriched	shared
chr2B_177548319_178593590_block2119	watkins_enriched	shared
chr2B_178593592_179593592_block2120	watkins_enriched	shared
chr2B_179593594_179593689_block2121	watkins_enriched	shared
chr2B_179593699_180594919_block2122	watkins_enriched	shared
chr2B_180595011_181976339_block2123	watkins_enriched	shared
chr2B_181976369_182976369_block2124	watkins_enriched	shared
chr2B_182976382_183460819_block2125	watkins_enriched	shared
chr2B_183460883_184460883_block2126	watkins_enriched	watkins_enriched
chr2B_184460905_184682704_block2127	watkins_enriched	shared
chr2B_184682713_184699984_block2128	watkins_specific	shared
chr2B_184700009_188800711_block2129	shared	shared
chr2B_188800768_188936509_block2130	shared	shared

## Sheet: Fig 2g
PCA coordinates of NIL families				PCA coordinates of traits – unscaled
NIL family	Dim.1	Dim.2		Trait	Dim.1	Dim.2
Fam008-2B-WATDE0005	-0.973289	0.679819		Hd	0.356329	-0.287256
Fam001-2D-WATDE0018	-0.508682	-0.109176		PH	0.752162	-0.000793134
Fam002-2D-WATDE0018	0.490943	-0.174095		GY	0.550564	-0.689357
Fam006-3A-WATDE0024	-0.98428	-0.521702		GW	0.794986	0.438422
Fam010-3A-WATDE0047	0.740474	0.822046		GN	0.179467	-0.85581
Fam012-5A-WATDE0100	2.26046	0.193619		GWid	0.586449	0.346218
Fam009-5A-WATDE0047	0.979449	0.386053		GLng	0.500667	0.289539
Fam007-6A-WATDE0038	1.4355	-0.254067		GProt	-0.0724805	0.28305
Fam005-6A-WATDE0024	0.800802	-0.911217		Mat	0.143177	-0.278997
Fam003-6A-WATDE0018	2.70205	0.00428334
Fam011-6A-WATDE0061	2.78984	-1.92668
Fam004-7B-WATDE0018	0.261452	1.85683
Fam039-1A-WATDE0061	0.222965	-0.603732
Fam038-1A-WATDE0061	-0.0293082	0.16966
Fam033-1A-WATDE0047	1.50265	-1.53
Fam031-1A-WATDE0047	-0.147063	1.48513
Fam030-1B-WATDE0047	0.693349	-0.00659791
Fam028-1B-WATDE0038	0.129504	0.624318
Fam025-2A-WATDE0038	0.789478	0.595096
Fam036-2A-WATDE0047	1.32408	-0.362094
Fam037-2A-WATDE0061	-0.423779	-0.481711
Fam035-2A-WATDE0047	-0.547119	0.759092
Fam042-2B-WATDE0061	-0.589232	-2.00269
Fam046-2B-WATDE0100	-1.2342	1.1964
Fam040-2D-WATDE0061	1.59724	-0.616797
Fam029-2D-WATDE0047	-0.435893	-0.333572
Fam024-3A-WATDE0038	0.130129	-0.0328874
Fam026-3B-WATDE0038	-0.47597	-0.614513
Fam017-3B-WATDE0018	-0.592226	0.138632
Fam048-4A-WATDE0100	1.27129	-2.39805
Fam022-4B-WATDE0038	1.56055	-0.600431
Fam032-4B-WATDE0047	-1.62409	1.79929
Fam021-5A-WATDE0018	-0.121067	-0.804484
Fam044-5A-WATDE0061	1.55947	-0.629036
Fam045-5A-WATDE0061	-0.143799	1.80678
Fam019-5B-WATDE0018	0.533686	0.206202
Fam043-5D-WATDE0061	-1.50494	0.670776
Fam034-5D-WATDE0047	0.39582	-0.322177
Fam027-6B-WATDE0038	-0.730711	0.50712
Fam047-6B-WATDE0100	-0.599397	0.793824
Fam018-7A-WATDE0018	0.998142	-0.299698
Fam041-7B-WATDE0061	-0.576343	-0.0832855
Fam020-7D-WATDE0018	-0.989258	1.39039
Fam052-1A-WATDE0005	-0.338937	-0.174747
Fam071-1B-WATDE0033	-2.89073	2.09576
Fam063-1B-WATDE0024	-1.98412	-1.26058
Fam087-1B-WATDE0061	-4.92031	-2.87258
Fam076-1B-WATDE0038	-0.882921	0.0745235
Fam054-1D-WATDE0005	0.0769665	-0.837667
Fam053-2A-WATDE0005	1.8704	1.25227
Fam069-2A-WATDE0033	-0.719158	-2.12928
Fam059-2B-WATDE0023	0.261911	1.23672
Fam078-2B-WATDE0047	-1.04898	0.701519
Fam089-2D-WATDE0067	-0.269084	0.620051
Fam065-2D-WATDE0024	-2.18997	-1.81275
Fam070-3A-WATDE0033	0.199036	1.49452
Fam074-3A-WATDE0038	-0.729664	1.65849
Fam083-3A-WATDE0051	-1.46688	-1.19905
Fam079-3A-WATDE0047	1.43436	-0.909996
Fam090-3A-WATDE0073	-0.539095	-0.201978
Fam081-3A-WATDE0047	-1.7453	0.327817
Fam062-3A-WATDE0024	-0.0359547	-1.74902
Fam066-3B-WATDE0024	-0.687227	0.489458
Fam075-3D-WATDE0038	-0.277199	1.15754
Fam082-4A-WATDE0050	1.85676	-0.688623
Fam057-4B-WATDE0017	0.80442	0.782765
Fam091-4D-WATDE0081	-2.01594	0.923231
Fam050-4D-WATDE0002	0.207695	-1.23205
Fam051-4D-WATDE0004	-0.842924	1.25994
Fam055-5A-WATDE0015	1.78064	-1.85684
Fam073-5A-WATDE0038	-0.105222	-0.689454
Fam056-5A-WATDE0016	-0.503944	-1.32648
Fam072-5B-WATDE0038	0.962581	2.34458
Fam088-5B-WATDE0064	1.4111	3.90671
Fam084-6A-WATDE0052	0.629093	-3.59819
Fam086-6A-WATDE0061	4.49792	-0.0310205
Fam064-6A-WATDE0024	2.63848	1.96992
Fam092-6A-WATDE0100	0.27751	-0.200911
Fam061-6B-WATDE0023	1.57702	3.15981
Fam085-6B-WATDE0053	0.963383	4.0073
Fam058-6B-WATDE0018	0.473387	-2.01054
Fam067-6D-WATDE0032	-0.364883	-1.75634
Fam080-7A-WATDE0047	-0.614198	1.38578
Fam060-7A-WATDE0023	-0.950914	-0.837621
Fam049-7A-WATDE0002	-6.96232	0.812882
Fam077-7A-WATDE0046	1.64623	-1.50591
Fam068-7A-WATDE0033	-3.36549	-1.61543
Fam102-1A-WATDE0059	-0.487123	1.82509
Fam096-1B-WATDE0026	0.400527	-0.399075
Fam132-1D-WREN0305	-0.400516	1.3348
Fam121-1D-WATDE0091	-1.34688	0.50147
Fam119-2A-WATDE0067	-0.303753	0.282589
Fam106-2A-WATDE0106	-1.28342	-1.53808
Fam116-2A-WATDE0059	2.76016	-1.20239
Fam112-2A-WATDE0004	0.0522847	-0.399703
Fam108-2A-Garcia	1.43909	3.76653
Fam125-2A-WATDE0109	2.25971	-1.19935
Fam114-2A-WATDE0014	1.053	-0.353957
Fam123-2D-WATDE0093	-2.20424	-0.311499
Fam093-3A-WATDE0014	-0.865545	1.20556
Fam099-3A-WATDE0030	0.0734824	0.0251484
Fam105-3B-WATDE0106	-1.56305	1.22575
Fam126-4A-WATDE0109	0.124052	-0.355736
Fam131-4A-WREN0305	-0.271159	2.48613
Fam111-4D-WATDE0002	0.699163	-0.402046
Fam115-5A-WATDE0047	2.08589	-0.545609
Fam101-5A-WATDE0007	-2.33615	1.30263
Fam104-5A-WATDE0071	0.622925	-0.679724
Fam122-5A-WATDE0091	0.353648	0.711264
Fam095-5B-WATDE0017	-1.03658	1.49576
Fam120-5B-WATDE0067	-0.884283	-1.36726
Fam128-5B-WATDE0109	-0.208437	0.00555422
Fam097-5D-WATDE0026	-1.05586	1.51388
Fam110-6A-WATDE0002	1.3768	-1.08435
Fam094-6A-WATDE0014	2.03653	-0.0403434
Fam100-6A-WATDE0037	2.3894	-0.00729999
Fam103-6B-WATDE0068	0.167147	-1.2159
Fam129-6B-WREN0305	0.893379	-1.33675
Fam098-6B-WATDE0027	-1.45228	-1.52411
Fam118-6B-WATDE0067	1.28932	0.452169
Fam117-7A-WATDE0059	0.921464	-0.181147
Fam127-7A-WATDE0109	0.11891	0.4505
Fam130-7B-WREN0305	-1.0006	-1.25591
Fam124-7B-WATDE0097	0.604273	-2.7705
Fam109-7D-WREN0313	-1.73289	-2.04757
Fam113-7D-WATDE0014	-2.55616	-0.714393
Fam107-7D-WREN0300	0.211521	0.716678

## Sheet: Fig 3a
Year	Wheat		Source: Farming Statistics, Department for Environment, Food and Rural Affairs (Defra), UK
1885	2.36
1886	2.03
1887	2.41
1888	2.11
1889	2.25
1890	2.32
1891	2.36
1892	1.99
1893	1.96
1894	2.32
1895	1.97
1896	2.53
1897	2.19
1898	2.61
1899	2.47
1900	2.15
1901	2.32
1902	2.48
1903	2.27
1904	2.02
1905	2.47
1906	2.57
1907	2.55
1908	2.42
1909	2.51
1910	2.26
1911	2.53
1912	2.11
1913	2.4
1914	2.49
1915	2.38
1916	2.15
1917	2.25
1918	2.51
1919	2.19
1920	2.14
1921	2.71
1922	2.33
1923	2.4
1924	2.41
1925	2.49
1926	2.25
1927	2.38
1928	2.49
1929	2.61
1930	2.19
1931	2.21
1932	2.37
1933	2.61
1934	2.72
1935	2.53
1936	2.23
1937	2.23
1938	2.78
1939	2.53
1940	2.47
1941	2.42
1942	2.78
1943	2.71
1944	2.66
1945	2.6
1946	2.6
1947	2.1
1948	2.82
1949	3.06
1950	2.86
1951	2.96
1952	3.09
1953	3.27
1954	3.09
1955	3.64
1956	3.38
1957	3.46
1958	3.35
1959	3.94
1960	3.88
1961	3.84
1962	4.73
1963	4.24
1964	4.6
1965	4.41
1966	4.17
1967	4.18
1968	3.55
1969	4.04
1970	4.19
1971	4.39
1972	4.24
1973	4.37
1974	4.97
1975	4.34
1976	3.85
1977	4.9
1978	5.26
1979	5.23
1980	5.88
1981	5.84
1982	6.2
1983	6.37
1984	7.714
1985	6.33
1986	6.965
1987	5.989
1988	6.23
1989	6.74
1990	6.97
1991	7.25
1992	6.82
1993	7.33
1994	7.35
1995	7.7
1996	8.15
1997	7.38
1998	7.56
1999	8.05
2000	8.01
2001	7.08
2002	8
2003	7.78
2004	7.77
2005	7.96
2006	8.03865
2007	7.23426
2008	8.2814
2009	7.92767
2010	7.7
2011	7.7
2012	6.66267
2013	7.38385
2014	8.57865
2015	8.97458
2016	7.88844
2017	8.28034
2018	7.75594
2019	8.93534
2020	6.96232
2021	7.81262
2022	8.6

## Sheet: Fig 3b
Trait1	Trait2	Corr	P-value
BM	HI	-0.67825	3.98e-92
BM	GY	0.782519	8.89e-126
BM	PH	0.572757	2.55e-59
GY	HI	0.844885	1.63e-166
GY	PH	0.49412	1.93e-38
HI	PH	-0.660859	1.07e-84

[truncated: 16 more sheets: Fig 3c, Fig 3d, Fig 3e, Fig 3h, Fig 4b, Fig 4c, Fig 4d, Extended data fig 2b, Extended data fig 2c, Extended data fig 4a, Extended data fig 4b, Extended data fig 4c, Extended data fig 4d, Extended data fig 4e, Extended data fig 5c, Extended data fig 5f]
